# Supplementary material for: RNA-Seq and Gene Network Analysis Uncover Activation of an ABA-Dependent Signalosome During the Cork Oak Root Response to Drought
Source: Front Plant Sci. 2016 Jan 11;6:1195. doi: 10.3389/fpls.2015.01195 (PMC4707443; doi:10.3389/fpls.2015.01195)
Supplement: Supplementary file 1 [file Supplementary_File_S1.FASTA]

>QSDrought_00001
GCTGCATTTCAGATCAAGGCTAGTTTGTGACATTgCAAAGCCTCAGTTAATATGTTTATA
TACGATTCATGAATATCCAGATCAAGGTTTGATGGAcTTATACATTAAggCTCTAAATAC
GTATCCTTGACATATGGTCCTtCCCTTTGTCAACTAGGAAATCTCTCTTGATTTTTGCTt
ATaCTGCCTAACaCAACAGGATTTCTTTCTCAGTcCTTGTACTTCATGGATTCTTTCTCA
AACCCTAcTGTAGGAAATTGCTTTGCATATGCCTCAACCTCATGGCGGAGCTTTGTGATC
TCAGATTGGAAGTGAGGAGCAGACTGTACAGCCAAGAAGTCCTTCAACTTTGTTCCTTtG
GTTTCTGCCTTGATCTTGACCGCCAACTTCACAGAAGCGTCAAAGAATTCTGCTACCTTA
GCAAAATCCTCTTCAACAAATCCCCTAGAAGTAAGAGCCGGGGTTCCCATCCTGATGCCA
CCAGGAACCATGGCAGATACATCTCCAGGAACAGTATTTTTGTTGGCTGCAATGTGAACA
GATTCCAAGACCTTTTCAACTCTGGAGCCATCAATaCCCTTGTTCTTTAAATTCACCAAA
ACAAGGTGGTTCTCAGTACCACCAGAAACTAtTTCATAACCCTTCTCAACCAGAGTCTGT
GCAAATCTTGAGCAATTGCTGAGAACTTGCTCTTGATAGGCTCTGTATTCTGGAGTTGTA
GCCTGTTTCAATGCAACTGCTAAACCAGAAATTGTGTGGTTATGTGGGCCACCTTGAAGT
CCAGGAAATACAGCCTGATTTATTTTGTCTTCATAATCATATAATACCTCTTTCCCTTGT
TTGTTAATCTCTTTTACCCCCTTCCTGAAGAAAATCATTGCTCCACGTGGGCCACGAAGT
GACTTGTGAGTTGTGGTGGTCACTACATCCGCATACTCAAAAGGAGATGGGATGACAccA
GCTGCCACCAGCCCGCTAATGTGTGCCATATCTGCTAACAATATAGCTTTCTGTTTGTCA
CAGACCTTACGAATACGTGCATAATCATATAGCCGTGCATAAGCACTAGCACCaGCTACT
ATcAACTTTGGTCTGAATAGTGTGGCACTTTTCTCCAACTGGTCATAGTCAATATAGCCA
GTGCTCTCATCCAATCGATATGGCATTGTCTCAAAATATATAGAGACTGCAGATATCTTT
TTGGTGTCAGTCTGATATCCATGGGATAGATGCCCACCATGAGGAAGATCAAGTGCCATG
ATTCGATCATGAGGTTTTAACAaCGCAGtGTAAACTTGAAAATTGGCTGGAGAGCCAGAT
AGAGGC
>QSDrought_00002
ggttcaagagaattcaaaacttctgCAGATGAGTTGAGAACTGGCACTgGAAAGGTTAAA
CAaATCCTTAGTTTAACACAATTATTAGTTGCTCGCACCAGTCTAGTTTCACCATTAAGG
TCAAGTTGCCTTTCGGGAACATGAGTAGTTAAGTTGACAACCATAtTTCGTCTATCGAAA
CGCagAGTGAAATTAGAATTCTTGTTTCTTTCAAATTTGTTTCCTGCATTGTCAGTACAA
AAATTCCTATCCATTACCAAAATCACCCGCCCATACTGAGCAATGGATGATAAACCCACA
AGGACAGAATATTGGAGGTTTGGCTGTAGAATTTTGAGCGAGTTTGGTATAACTTTGCCA
TCACCATAGACCAAAAGATTGCAAGCATTCCCAGATGAACATACAAAACcTCGTCCACCA
GTACAGGGCTCACTGAAAGATATATTTATAGAAACATTCAAAGCATTTGTGAAATCAGTT
GAGGTGGTGATATTTGCCGTTGGCGGGACCGTATCAACAGTCCAGTTATAGCTACTGCAG
CCAACTCCTTGAGATCCGTTGGGGCAAACCTCAAATTTATGATTTCCATCCTGCAAGCCT
TCACACAAAACCGTCCCATTTTCACATTCAGAAGCAATAATGCTGCCAAAGCCATCATCC
AGCTTGCAAGTGATATTACaATTGGTGCAAGCGCCACTCCCACCCACAAGTACTTCAAAG
ACGAATGTGGTTGAGCTGCGATTTGAGAATGCTTGGGGAGTCTCCAAGAACTTCACAGTG
AGCTCTGAGGCATCACAGAGTGCTATGAAACTCAAAAGAGAAAAAACCGAGCAAAGTAAA
ACCACCAATGGAAGCTTGAGCAAGCCCATTTCGGAGTAAACCATAATTcccccgTACTCC
CCC
>QSDrought_00003
ggttcaagagaattcaaaacttctgCAGATGAGTTGAGAACTGGCACTgGAAAGGTTAAA
CAaATCCTTAGTTTAACACAATTATTAGTTGCTCGCACCAGTCTAGTTTCACCATTAAGG
TCAAGTTGCCTTTCGGGAACATGAGTAGTTAAGTTGACAACCATAtTTCGTCTATCGAAA
CGCagAGTGAAATTAGAATTCTTGTTTCTTTCAAATTTGTTTCCTGCATTGTCAGTACAA
AAATTCCTATCCATTACCAAAATCACCCGCCCATACTGAGCAATGGATGATAAACCCACA
AGGACAGAATATTGGAGGTTTGGCTGTAGAATTTTGAGCGAGTTTGGTATAACTTTGCCA
TCACCATAGACCAAAAGATTGCAAGCATTCCCAGATGAACATACAAAACcTCGTCCACCA
GTACAGGGCTCACTGAAAGATATATTTATAGAAACATTCAAAGCATTTGTGAAATCAGTT
GAGGTGGTGATATTTGCCGTTGGCGGGACCGTATCAACAGTCCAGTTATAGCTACTGCAG
CCAACTCCTTGAGATCCGTTGGGGCAAACCTCAAATTTATGATTTCCATCCTGCAAGCCT
TCACACAAAACCGTCCCATTTTCACATTCAGAAGCAATAATGCTGCCAGAGCCATCGTCC
AGCTTGCAAGTGACATTACAATTGGTGCAAGCGCCACTCCCACCCACAAGTaCTTCAAAG
ACGAATGTGGTTGAGGTGAGATTTGAGAATGCTTGGGGAGTCGTCAAGAACTTCACAGTG
ATCTCTGAGGCATCACAGAGTGCTTTGAAACTCAAAAGACAAAAAACCGAGCAAAGTAAA
ACCACCAATGGAAGCTTGAGCAAGCCCATTTCGGAGTAAACCATAATTGAAGTCTCCCC
>QSDrought_00004
ggttcaagagaattcaaaacttctgCAGATGAGTTGAGAACTGGCACTgGAAAGGTTAAA
CAaATCCTTAGTTTAACACAATTATTAGTTGCTCGCACCAGTCTAGTTTCACCATTAAGG
TCAAGTTGCCTTTCGGGAACATGAGTAGTTAAGTTGACAACCATAtTTCGTCTATCGAAA
CGCagAGTGAAATTAGAATTCTTGTTTCTTTCAAATTTGTTCCCTGCACTGTCAGTACAA
AAATTCTTATCCGTTACCAAAATCACTCGCCCaaTACTGAGCAGTGGATGATAAATCCAC
AAGGAtAGAATATTGGAGGTTTGGCTGTGGAGTTTTGAGCGAGGTTGGTATAACGTTGCC
ATCACCGTAGACCAAaAGATTGCAATCATTCACAGACGAGCATAGAAAACTTCCTCCACC
AGTAGGTCCAATACAGGGTTCACTGAAAGATATATTTATAGAAACATTTAGAGcATTTGT
GAAATTAGTTGAGGCGGTGATATTTGCCGTTGGCGGGACCGTATCAACAGTCCAGTTATA
GCTACCGCAGCCAACTCCTTGAGACCCGTTGGGGCAAACCTCAAATTTATGATTTCCATC
CTGCAAGCCTTCACACAAAACCGTCCCATTTTCACATTCAGACGCAATAATGCGGCCAAA
GCCATCATCCAGCTTGCAAGTGATGTTACAGTTGGTGCAAGCGCTACTCCCACCCACAAG
AACTTCAAAGACGAATACGGTTGAGTTGAGATTTGAGAATGCATGGGGAGTCTTCAAGAA
CTTCACAGTGAGCTCTGAGTCATCACAGAGTGCTGTGAAACTCAAAAGAGAAAAAaCCGA
GAAAAGTAAAACCAGCAATGGAAGCTTGAGCAAGCCCATTTCAGAGTAAACCTTAATTGA
TaCCCC
>QSDrought_00005
GAGTGgAAATAAGAATTCTTGTTTCTTTCAAATTTGTTCCCTGCACTGTCCGTACAAAAA
TTCTTACCCATTACCAAATTCACTCGCCCATACTGAGCAGTGGATGATAAACCCACAAGG
ACAGAATATTGGAGGTTTGGCTGTAGAATTTTGAGCGAGTTTGGTATAACTTTGCCAGCA
CCATGGACCAAAAGATTGCAAGCATTCACAGACGAACATACAAAACCTGGTCCACCAGTA
CAGGGCTCACTGAAAGATATATTTATAGgAACATTCAGAGCATTTGTGAAATTAGTTGAG
GCGGTGATATCTGCCGTTGGCGGGACTGTATCGACAGTCCAGTTATAGCTACTGCAGCCA
ACTCCTTGAGATCCGTTGGGGCAAACCTCAAATTTATGATTTCCATCCTGCAAGCCTTCA
CACAAAACCGTCCCATTTTCACATTCAGAAGCAATAATGCTGCCAAAGCCATCATCCAGC
TTGCAAGTGATATTACaATTGGTGCAAGCGCCACTCCCACCCACAAGTACTTCAAAGACG
AATGTGGTTGAGCTGCGATTTGAGAATGCTTGGGGAGTCTCCAAGAACTTCACAGTGAGC
TCTGAGGCATCACAGAGTGCTATGAAACTCAAAAGAGAAAAAACCGAGCAAAGTAAAACC
ACCAATGGAAGCTTGAGCAAGCCCATTTCGGAGTAAACCATAATTcccccgTACTCCCCC
>QSDrought_00006
GAGTGgAAATAAGAATTCTTGTTTCTTTCAAATTTGTTCCCTGCACTGTCCGTACAAAAA
TTCTTACCCATTACCAAATTCACTCGCCCATACTGAGCAGTGGATGATAAACCCACAAGG
ACAGAATATTGGAGGTTTGGCTGTAGAATTTTGAGCGAGTTTGGTATAACTTTGCCAGCA
CCATGGACCAAAAGATTGCAAGCATTCACAGACGAACATACAAAACCTGGTCCACCAGTA
CAGGGCTCACTGAAAGATATATTTATAGgAACATTCAGAGCATTTGTGAAATTAGTTGAG
GCGGTGATATCTGCCGTTGGCGGGACTGTATCGACAGTCCAGTTATAGCTACTGCAGCCA
ACTCCTTGAGATCCGTTGGGGCAAACCTCAAATTTATGATTTCCATCCTGCAAGCCTTCA
CACAAAACCGTCCCATTTTCACATTCAGAAGCAATAATGCTGCCAGAGCCATCGTCCAGC
TTGCAAGTGACATTACAATTGGTGCAAGCGCCACTCCCACCCACAAGTaCTTCAAAGACG
AATGTGGTTGAGGTGAGATTTGAGAATGCTTGGGGAGTCGTCAAGAACTTCACAGTGATC
TCTGAGGCATCACAGAGTGCTTTGAAACTCAAAAGACAAAAAACCGAGCAAAGTAAAACC
ACCAATGGAAGCTTGAGCAAGCCCATTTCGGAGTAAACCATAATTGAAGTCTCCCC
>QSDrought_00007
GAGTgAAAttAGAATtCTTGTTTCTTTCAAATTTGTTCCCTGCACTGTCAGTACAAAAAT
TCTTATCCATTACCAAAATCACTCGCCCATACTGAGCAGTGGATGATAAATCCACAAaGg
ACAGAATATTGGAGGTTTCGCTGTAGAGTTTTGAGCGAGGTTGGTATAACGTTGCCATCA
CCGTAAACCAAAAGATTGCAAGCATTCACAGACGAACATACAAAACCTCGTCCACCAGTA
CAGGGCTCACTGAAAGATATATTTATAGAAACATTCCGAGCATTTGTGAAAtCAGTTGAG
GCAGTGATATTTGCCGTTGGCGGGACTGTATCGACAGTCCAGTTATAGCTACTGCAGCCA
ACTCCTTGAGATCCGTTGGGGCAAACCTCAAATTTATGATTTCCATCCTGCAAGCCTTCA
CACAAAACCGTCCCATTTTCACATTCAGAAGCAATAATGCTGCCAAAGCCATCATCCAGC
TTGCAAGTGATATTACaATTGGTGCAAGCGCCACTCCCACCCACAAGTACTTCAAAGACG
AATGTGGTTGAGCTGCGATTTGAGAATGCTTGGGGAGTCTCCAAGAACTTCACAGTGAGC
TCTGAGGCATCACAGAGTGCTATGAAACTCAAAAGAGAAAAAACCGAGCAAAGTAAAACC
ACCAATGGAAGCTTGAGCAAGCCCATTTCGGAGTAAACCATAATTcccccgTACTCCCCC
>QSDrought_00008
GAGTGAAATAAGAATTCTTGTTTCTTTCAAATTTGTTCCCTGCACTGTCAGTACAAAAAT
TCTTACCCATTACCAAATtCACTCGCCCATACTGAGCAGTGGATGATAAGCCCACAAGAA
CAGAATATTGGAGGTTTGGTTGTAGAATTTTGAGCGAGTTTGGGATAACTTTGCCAACAC
CATGGACCAAAAGATTGCAAGCATTCACAGACGAACATACAAAACCTGGTTCACCAGTAC
AGGGCTCACTAAAAGATATATTTATAGGAACATTCAGAGCATTTGTGAAaTTAGTTGAGG
CGGTGATATTTGCCGTTGGCGGGACTGTATCGACAGTCCAGTTATAGCTACTGCAGCCAA
CTCCTTGAGATCCGTTGGGGCAAACCTCAAATTTATGATTTCCATCCTGCAAGCCTTCAC
ACAAAACCGTCCCATTTTCACATTCAGAAGCAATAATGCTGCCAAAGCCATCATCCAGCT
TGCAAGTGATATTACaATTGGTGCAAGCGCCACTCCCACCCACAAGTACTTCAAAGACGA
ATGTGGTTGAGCTGCGATTTGAGAATGCTTGGGGAGTCTCCAAGAACTTCACAGTGAGCT
CTGAGGCATCACAGAGTGCTATGAAACTCAAAAGAGAAAAAACCGAGCAAAGTAAAACCA
CCAATGGAAGCTTGAGCAAGCCCATTTCGGAGTAAACCATAATTcccccgTACTCCCCC
>QSDrought_00009
GAGTgAAAttAGAATtCTTGTTTCTTTCAAATTTGTTCCCTGCACTGTCAGTACAAAAAT
TCTTATCCATTACCAAAATCACTCGCCCATACTGAGCAGTGGATGATAAATCCACAAaGg
ACAGAATATTGGAGGTTTCGCTGTAGAGTTTTGAGCGAGGTTGGTATAACGTTGCCATCA
CCGTAAACCAAAAGATTGCAAGCATTCACAGACGAACATACAAAACCTCGTCCACCAGTA
CAGGGCTCACTGAAAGATATATTTATAGAAACATTCCGAGCATTTGTGAAAtCAGTTGAG
GCAGTGATATTTGCCGTTGGCGGGACTGTATCGACAGTCCAGTTATAGCTACTGCAGCCA
ACTCCTTGAGATCCGTTGGGGCAAACCTCAAATTTATGATTTCCATCCTGCAAGCCTTCA
CACAAAACCGTCCCATTTTCACATTCAGAAGCAATAATGCTGCCAGAGCCATCGTCCAGC
TTGCAAGTGACATTACAATTGGTGCAAGCGCCACTCCCACCCACAAGTaCTTCAAAGACG
AATGTGGTTGAGGTGAGATTTGAGAATGCTTGGGGAGTCGTCAAGAACTTCACAGTGATC
TCTGAGGCATCACAGAGTGCTTTGAAACTCAAAAGACAAAAAACCGAGCAAAGTAAAACC
ACCAATGGAAGCTTGAGCAAGCCCATTTCGGAGTAAACCATAATTGAAGTCTCCCC
>QSDrought_00010
GAGTGAAATAAGAATTCTTGTTTCTTTCAAATTTGTTCCCTGCACTGTCAGTACAAAAAT
TCTTACCCATTACCAAATtCACTCGCCCATACTGAGCAGTGGATGATAAGCCCACAAGAA
CAGAATATTGGAGGTTTGGTTGTAGAATTTTGAGCGAGTTTGGGATAACTTTGCCAACAC
CATGGACCAAAAGATTGCAAGCATTCACAGACGAACATACAAAACCTGGTTCACCAGTAC
AGGGCTCACTAAAAGATATATTTATAGGAACATTCAGAGCATTTGTGAAaTTAGTTGAGG
CGGTGATATTTGCCGTTGGCGGGACTGTATCGACAGTCCAGTTATAGCTACTGCAGCCAA
CTCCTTGAGATCCGTTGGGGCAAACCTCAAATTTATGATTTCCATCCTGCAAGCCTTCAC
ACAAAACCGTCCCATTTTCACATTCAGAAGCAATAATGCTGCCAGAGCCATCGTCCAGCT
TGCAAGTGACATTACAATTGGTGCAAGCGCCACTCCCACCCACAAGTaCTTCAAAGACGA
ATGTGGTTGAGGTGAGATTTGAGAATGCTTGGGGAGTCGTCAAGAACTTCACAGTGATCT
CTGAGGCATCACAGAGTGCTTTGAAACTCAAAAGACAAAAAACCGAGCAAAGTAAAACCA
CCAATGGAAGCTTGAGCAAGCCCATTTCGGAGTAAACCATAATTGAAGTCTCCCC
>QSDrought_00011
CATTCAGAGCATTTGTGAATTAGTTGAGGCGGTGATATCTGCCGTTGGCGGGACTGTATC
GACAGTCCAGTTATAGCTACTGCAGCCAACTCCTTGAGATCCGTTGGGGCAAACCTCAAA
TTTATTGATTTCCtATCCTTGCAAGTGATATTACaATTGGTGCAAGCGCCACTCCCACCG
ACAAGTACTTCAAAGACGAATGTGGTTGAGCTGCGATTTGAGAATGCTTGGGGAGTCTCC
AAGAACTTCACAGTGAGCTCTGAGGCATCACAGAGTGCTATGAAACTCAAAAGAGAAAAA
ACGGAGCAAAGTAAAACCACCAATGGAAGCTTGAGCAAGCCCATTTCGGAGTAAACCATA
ATTcccccgTACTCCCCC
>QSDrought_00012
GGGGACGGGTACACACACATAAATCAGAAAAAGTCCACTCCTTATCTTCTTGGCTGCCCC
AACTCTCTTTATCTTTTCTTTTGCTGGAACCAGAAAGTTCAGCACTCTTTCTCTTCTCCT
TCTTTATTCTGGTTTCTTTCTTCTTCCCCTCTCACACGGCTGTAACTATCTTTCACCCTC
TCACCAAAAATCATAGACAACTCTCTCTAAGGAGAGATTAAGAGCCTAAACACTAAGGTT
TCATCTTCAAAGTGTGTGGGTGACGAGAACGAGAACACGGACACTTGAGCTCCTCTTGTA
CTATCTCTCGCGTCTTCGGCTTTCAGTGCACAGGTTCTTCCTGGAAGCAGCGAGAGTATT
AGAGGTGGCAAGGATTCGGTGTTTTCTCGTTTCTTAGAATGTATAGTTAGTTTTTGTTGT
ACAGTAGTTAGCTCTTTTGTTGTATAGGATGAATCAAGATGTACTTGATTCTTAAGCACA
GATGTAATTTAGTATCTTAGTTTGTTTTAAACCCCGAATGTATGTCTTTGGGGTTAGGTT
TGTAATAAGAGTTTGCTAAACGTTTAGCTATGTAATATTTGCGTGAATACCT
>QSDrought_00013
GGGGAACCAGAAAGTTCAGCACTCTTTCTCTTCTCCTTCTTTATTCTGGTTTCTTTCTTC
TTCCCCTCTCACACGGCTGTAACTATCTTTCACCCTCTCACCAAAAATCATAGACAACTC
TCTCTAAGGAGAGATTAAGAGCCTAAACACTAAGGTTTCATCTTCAAAGTGTGTGGGTGA
CGAGAACGAGAACACGGACACTTGAGCTCCTCTTGTGCAATCTCTCGCGTCTTCGGCTTT
CAGTGCACAGGTTCTTCCTGGAAGCAGCGAGAGTATTAGAGGTGGCAAGGATTTGGTGTC
TTCTCGTTTCTTAGAATGTATAGTTAGTTTTTGTTGTACAGTAGTTAGCTCTTTTGTTGT
ATAGGATGAATCAAGATGTACTTGATTCTTAAGCACAGATGTAATTTAGTATCTTAGTTT
GTTTTAAACCCCGAATGTATGTCTTTGGGGTTAGGTTTGTAATAAGAGTTTGCTAAACGT
TTAGCTATGTAATATTTGCGTGAATACCT
>QSDrought_00014
GGGGAGCACTCTTTCTCTTCTCCTTCTTTATTCTGGTTTCTTTCTTCTTCCCCTCTCACA
CGGCTGTAACTATCTTTCACCCTCTCACCAAAAATCATAGACAACTCTCTCTAAGGAGAG
ATTAAGAGCCTAAACACTAAGGTTTCATCTTCAAAGTGTGTGGGTGACGAGAACGAGAAC
ACGGACACTTGAGCTCCTCTTGTACTATCTCTCGCGTCTTCGGCTTTCAGTGCACAGGTT
CTTCCTGGAAGCAGCGAGAGTATTAGAGGTGGCAAGGATTCGGTGTTTTCTCGTTTCTTA
GAATGTATAGTTAGTTTTTGTTGTACAGTAGTTAGCTCTTTTGTTGTATAGGATGAATCA
AGATGTACTTGATTCTTAAGCACAGATGTAATTTAGTATCTTAGTTTGTTTTAAACCCCG
AATGTATGTCTTTGGGGTTAGGTTTGTAATAAGAGTTTGCTAAACGTTTAGCTATGTAAT
ATTTGCGTGAATACCT
>QSDrought_00015
GGGGACGGGTACACACACATAAATCAGAAAAAGTCCACTCCTTATCTTCTTGGCTGCCCC
AACTCTCTTTATCTTTTCTTTTGCTGGAACCAGAAAGTTCAGCACTCTTTCTCTTCTCCT
TCTTTATTCTGGTTTCTTTCTTCTTCCCCTCTCACACGGCTGTAACTCTCTTTCACCCTC
TCAACAAAAATCATAGACAACTCTCTCTATGAAGAAATTAAGAGcCTAAACcCTAAGGTT
TCATCTTCAAAGTaTGTaGGTGTTACCAaCCGCtgGGTCTAAGCTCCTTCGACTTTAGGC
TCTCGGTTCCTCTGCTATCAGTTAGCAGGTTTTTAATTTGGAGCAGAGGGAGCCTTAGTC
AAGTTTTGGAAGGAGCTGGTTcTAGtttatATGTATAGATCCTaAAGTAGTATTTGATGT
TTAGTTTTGCAGTATTGTGAATTTTAGGATCTAATGAAAGTTG
>QSDrought_00016
GGGGAGCACTCTTTCTCTTCTCCTTCTTTATTCTGGTTTCTTTCTTCTTCCCCTCTCACA
CGGCTGTAACTCTCTTTCACCCTCTCAACAAAAATCATAGACAACTCTCTCTATGAAGAA
ATTAAGAGcCTAAACcCTAAGGTTTCATCTTCAAAGTaTGTaGGTGTTACCAaCCGCtgG
GTCTAAGCTCCTTCGACTTTAGGCTCTCGGTTCCTCTGCTATCAGTTAGCAGGTTTTTAA
TTTGGAGCAGAGGGAGCCTTAGTCAAGTTTTGGAAGGAGCTGGTTcTAGtttatATGTAT
AGATCCTaAAGTAGTATTTGATGTTTAGTTTTGCAGTATTGTGAATTTTAGGATCTAATG
AAAGTTG
>QSDrought_00017
GGGGACGGGTACACACACATAAATCAGAAAAAGTCCACTCCTTATCTTCTTGGCTGCCCC
AACTCTCTTTATCTTTTCTTTTGCTGGAACCAGAAAGTTCAGCACTCTTTCTCTTCTCCT
TCTTTATTCTGGTTTCTTTCTTCTTCCCCTCTCACACGGCTGTAACTATCTTTCACCCTC
TCACCAAAAATCATAGACAACTCTCTCTAAGGAGAAATTAAGAGCCTAAACACTAAGGTT
TCATCTTCAAAGTGTGTGGGTGACGAGAACGAGAACACGGACACTTAAGCTCCTCTTGTA
CAATCTCTCTaCGTCTTCGGctTTCAGTGCACAGGTTCTTCCTGGAAGCGGCGAGAGTGT
TAA
>QSDrought_00018
GGGGAGCACTCTTTCTCTTCTCCTTCTTTATTCTGGTTTCTTTCTTCTTCCCCTCTCACA
CGGCTGTAACTATCTTTCACCCTCTCACCAAAAATCATAGACAACTCTCTCTAAGGAGAA
ATTAAGAGCCTAAACACTAAGGTTTCATCTTCAAAGTGTGTGGGTGACGAGAACGAGAAC
ACGGACACTTAAGCTCCTCTTGTACAATCTCTCTaCGTCTTCGGctTTCAGTGCACAGGT
TCTTCCTGGAAGCGGCGAGAGTGTTAA
>QSDrought_00019
GGGGCAAAATCCCTTCGCGGTTTATTGTAATTGTAGCGGTCCGACCGCGAATCCCTCCTC
TCCTGAGAGATAACCTTGTCTTTTCCCCTGCCCTGCTGCTGATCTTCTTCAACCCTTTTA
TACTTCTCTATGCGGTCCATTAACTGACGCACGTTTGCAACCGGTCTGCCAGATAGAGAC
GCCCTCAAACCATGATCAGTAaGGAGGCCGAGCTTGAATGTGCTGAGGGCCATTGCATCA
TTGTTACCTTCCACCTCATTGAACACTTCCCAGTACCTATCTGAGTATGCCTTCAAGGAT
TCACCTTCCCGCATGAATAAGGATAGCAGGGAAGAAACAGGTCTGACCGCTCTTCGGCAT
GTAACAAAACGGGAACCGAATGCCTGAGTGAGTTCTTTGAAGgAGttgATGGAGCCTGCC
TTCAAACCGtCAAACCACCTCATGGCCACAGGCCCTaGACTGGAAGGGAAAACCTTGCAC
ATCAGGGCTTCGTCTCTGGCGTAGACAGCCATCCTTTGGTTAAAATGACTCACATGCTCC
ACGGGGTCAGTCTTACCATTATAGATGGTGAACGTTGGTTGGTTAAAACGCCGAGGGAGT
CTAGcCCCCTCTATCCTGCGCGTGAAAGGCGACTCAGATATCTGGTTCAAAGCCCTGTTC
ATGGCATCGTTCTCCATGTCCTCGTGTGATGGACTTCTACGTTGTCTCTTACGATGGGAT
TCCTCCTCACAAGTGTAGGACTCGCTGGCTGGTGTTTTGGATTTGTGCTGATAAGAGACA
TCTCGCTCATCATCAAGATCATCCTCAGAATACGAGGAAGCCCGTTTCCTCTTTGCATGG
CGCAGCTCTCTCTTTAGTTTTTCTATTTCCAGTTGCAAGTCGCGGTTccccTttGCATGG
GACATGTGAaTTCCGCTCTGCGATTGGCCCTGGCTAAGGCGCACTGTGTGTACGCTACCC
TCACGAttTTGCCTTCCCTCCAGGTTGGCGAAATGGTCCATGTGTTGGGAtgCCCTGGAT
TCTGCTTGCTGTTCACCTTGTCCCGCCATCATCAACTGTTGTTTTCACTCTTGCACAAGC
TCTTtCCCACAGACGGCGCCAATTGTAGGGTCAGTTTTTGCGGCCCAAGCCCAAGGAGGT
ATGGATTTGGAACCCTCTGAGCCCAAAACAATAAATTTtGTAGAGAGTGGGCGAAAGGGC
TAGGCAAATAATGAAAAtgACAGTATTAAACAGCAACACCAATGAGAGAAGTTGAATTAA
TGTGCTCTCGGACTaataTGAGTACTCTGTCCGAAGAGAAGTTGTTCATTGATAATCAAG
GGTTACAATTGCTGGAGCTACAACCATcTAAGGtACCCTTTCTCtCTCCTGTTTTTCGAT
CCCCTTCcATCAGAGGTACCCTTCCCTTATATAGCATTACCTTCTTACATCTCCTcCGTC
CACTTGTTCATCATCCAGGCatCCACtcGAGTACatGTCCCATCATCCCACCTTTAGCCT
TATGTGAGTGGCGGTAGCTGAGAAAGCACCGTTCAGGTGTCCTGTCCACATAAATGCGGC
CAGAAAGGTAGGTACAGGGCATTAAATGTGGTGGTTGAAGTACGCCTCCTTGATATTCCC
CTGTTGCTGTTATCTTCATGTGTGTtCGAGGTTCCTCTCCCTCCTTACACTTGTCAAATA
GATCACTTGAACCTCCCATACTCGCGTTTGATCAAaCCTCTTCGGATCCGAGGACTCATG
ACTGCTCGGACGTATGAGCATCTCCTCGGATGGTATACGTGTTCGTCTCCAGGCATCCCC
CATTGGCGTGGGCTTCCGACTGAAGGCTTCATCTCCTCGGATGAAGAATGTTCCTCTTTT
AGGGCCTTGGGCCGAATAAGCTGGGCTGGGTTTTTCTCCCCCCACATTAGCCCCTCAAAA
TTGTAGTTTTTCGTACGCATCCGAAGAGAAAAAGTAGGATTTTGACTTGCCCTGGAGCAA
AAGCTTGTAAATAGGCCCC
>QSDrought_00020
GGGGCAAAATCCCTTCGCGGTTTATTGTAATTGTAGCGGTCCGACCGCGAATCCCTCCTC
TCCTGAGAGATAACCTTGTCTTTTCCCCTGCCCTGCTGCTGATCTTCTTCAACCCTTTTA
TACTTCTCTATGCGGTCCATTAACTGACGCACGTTTGCAACCGGTCTGCCAGATAGAGAC
GCCCTCAAACCATGATCAGTAaGGAGGCCGAGCTTGAATGTGCTGAGGGCCATTGCATCA
TTGTTACCTTCCACCTCATTGAACACTTCCCAGTACCTATCTGAGTATGCCTTCAAGGAT
TCACCTTCCCGCATGAATAAGGATAGCAGGGAAGAAACAGGTCTGACCGCTCTTCGGCAT
GTAACAAAACGGGAACCGAATGCCTGAGTGAGTTCTTTGAAGgAGttgATGGAGCCTGCC
TTCAAACCGtCAAACCACCTCATGGCCACAGGCCCTaGACTGGAAGGGAAAACCTTGCAC
ATCAGGGCTTCGTCTCTGGCGTAGACAGCCATCCTTTGGTTAAAATGACTCACATGCTCC
ACGGGGTCAGTCTTACCATTATAGATGGTGAACGTTGGTTGGTTAAAACGCCGAGGGAGT
CTAGcCCCCTCTATCCTGCGCGTGAAAGGCGACTCAGATATCTGGTTCAAAGCCCTGTTC
ATGGCATCGTTCTCCATGTCCTCGTGTGATGGACTTCTACGTTGTCTCTTACGATGGGAT
TCCTCCTCACAAGTGTAGGACTCGCTGGCTGGTGTTTTGGATTTGTGCTGATAAGAGACA
TCTCGCTCATCATCAAGATCATCCTCAGAATACGAGGAAGCCCGTTTCCTCTTTGCATGG
CGCAGCTCTCTCTTTAGTTTTTCTATTTCCAGTTGCAAGTCGCGGTTccccTttGCATGG
GACATGTGAaTTCCGCTCTGCGATTGGCCCTGGCTAAGGCGCACTGTGTGTACGCTACCC
TCACGAttTTGCCTTCCCTCCAGGTTGGCGAAATGGTCCATGTGTTGGGAtgCCCTGGAT
TCTGCTTGCTGTTCACCTTGTCCCGCCATCATCAACTGTTGTTTTCACTCTTGCACAAGC
TCTTtCCCACAGACGGCGCCAATTGTAGGGTCAGTTTTTGCGGCCCAAGCCCAAGGAGGT
ATGGATTTGGAACCCTCTGAGCCCAAAACAATAAATTTtGTAGAGAGTGGGCGAAAGGGC
TAGGCAAATAATGAAAAtgACAGTATTAAACAGCAACACCAATGAGAGAAGTTGAATTAA
TGTGCTCTCGGACTaataTGAGTACTCTGTCCGAAGAGAAGTTGTTCATTGATAATCAAG
GGTTACAATTGCTGGAGCTACAACCATcTAAGGtACCCTTTCTCtCTCCTGTTTTTCGAT
CCCCTTCcATCAGAGGTACCCTTCCCTTATATAGCATTACCTTCTTACATCTCCTcCGTC
CACTTGTTCATCATCCAGGCatCCACtcGAGTACatGTCCCATCATCCCACCTTTAGCCT
TATGTGAGTGGCGGTAGCTGAGAAAGCACTGTTCAGGTGTCCTGTCCACATAAATGCGgC
CAGAAAGGTAGGTaCAGtGCATTAAATGTGGTGGTTGAAGTATGCCTCCTTGATATtCcC
CtGTTGCCGTTATCTTTATGTGTGTCCGAGGcTCCTCTCCCTCcTGACgCTTGTCAAATA
GATCACTTGAACCTCCCATACTCGCGTTTGATCAAACCTCTTCGGATCCGAGGACTCATG
ACTACTCGGACATATGAGCATCTCCTCGGATGGCATACGTGTTCATCCCCAGGCATCCCC
CATTGGCGTGGGCTTCCGacTGAAGGCTTCATCTCcTCGGATGAAGAGTGTTCCTCTTTT
AGGGCCTTGGGCCGAATAAGCTGGGCTGGGTTTTTCTCCCCCCACATTAGCCCCTCAAAA
TTGTAGTTTTTCGTACGCATCCGAAGAGAAAAAGTAGGATTTTGACTTGCCCTGGAGCAA
AAGCTTGTAAATAGGCCCC
>QSDrought_00021
ACGGTTTATTGTAATTGTAGCGGTCCGACCGCGAATCCCTCCTCTCCTGAGAGATAACCT
TGTCTTTTCCCTTGCCCTGCTGCTGATCTTCTACAACCCTCTTATACTTCTCTATGCGGT
CCATTAACTGACGCACGTTTGCAACCGGTTTGCCAGATAGAGACGCCCTCAAACCGTGAT
CAGTAaGGAGGCCGAGCTTGAATGTGCTGAGGGCCATTGCATCATTGTTACCTTCCACCT
CATTGAACACTTCCCAGTACCTATCTGAGTATGCCTTCAAGGATTCACCTTCCCGCATGA
ATAAGGATAGCAGGGAAGAAACAGGTCTGACCGCTCTTCGGCATGTAACAAAACGGGAAC
CGAATGCCTGAGTGAGTTCTTTGAAGgAGttgATGGAGCCTGCCTTCAAACCGtCAAACC
ACCTCATGGCCACAGGCCCTaGACTGGAAGGGAAAACCTTGCACATCAGGGCTTCGTCTC
TGGCGTAGACAGCCATCCTTTGGTTAAAATGACTCACATGCTCCACGGGGTCAGTCTTAC
CATTATAGATGGTGAACGTTGGTTGGTTAAAACGCCGAGGGAGTCTAGcCCCCTCTATCC
TGCGCGTGAAAGGCGACTCAGATATCTGGTTCAAAGCCCTGTTCATGGCATCGTTCTCCA
TGTCCTCGTGTGATGGACTTCTACGTTGTCTCTTACGATGGGATTCCTCCTCACAAGTGT
AGGACTCGCTGGCTGGTGTTTTGGATTTGTGCTGATAAGAGACATCTCGCTCATCATCAA
GATCATCCTCAGAATACGAGGAAGCCCGTTTCCTCTTTGCATGGCGCAGCTCTCTCTTTA
GTTTTTCTATTTCCAGTTGCAAGTCGCGGTTccccTttGCATGGGACATGTGAaTTCCGC
TCTGCGATTGGCCCTGGCTAAGGCGCACTGTGTGTACGCTACCCTCACGAttTTGCCTTC
CCTCCAGGTTGGCGAAATGGTCCATGTGTTGGGAtgCCCTGGATTCTGCTTGCTGTTCAC
CTTGTCCCGCCATCATCAACTGTTGTTTTCACTCTTGCACAAGCTCTTtCCCACAGACGG
CGCCAATTGTAGGGTCAGTTTTTGCGGCCCAAGCCCAAGGAGGTATGGATTTGGAACCCT
CTGAGCCCAAAACAATAAATTTtGTAGAGAGTGGGCGAAAGGGCTAGGCAAATAATGAAA
AtgACAGTATTAAACAGCAACACCAATGAGAGAAGTTGAATTAATGTGCTCTCGGACTaa
taTGAGTACTCTGTCCGAAGAGAAGTTGTTCATTGATAATCAAGGGTTACAATTGCTGGA
GCTACAACCATcTAAGGtACCCTTTCTCtCTCCTGTTTTTCGATCCCCTTCcATCAGAGG
TACCCTTCCCTTATATAGCATTACCTTCTTACATCTCCTcCGTCCACTTGTTCATCATCC
AGGCatCCACtcGAGTACatGTCCCATCATCCCACCTTTAGCCTTATGTGAGTGGCGGTA
GCTGAGAAAGCACCGTTCAGGTGTCCTGTCCACATAAATGCGGCCAGAAAGGTAGGTACA
GGGCATTAAATGTGGTGGTTGAAGTACGCCTCCTTGATATTCCCCTGTTGCTGTTATCTT
CATGTGTGTtCGAGGTTCCTCTCCCTCCTTACACTTGTCAAATAGATCACTTGAACCTCC
CATACTCGCGTTTGATCAAaCCTCTTCGGATCCGAGGACTCATGACTGCTCGGACGTATG
AGCATCTCCTCGGATGGTATACGTGTTCGTCTCCAGGCATCCCCCATTGGCGTGGGCTTC
CGACTGAAGGCTTCATCTCCTCGGATGAAGAATGTTCCTCTTTTAGGGCCTTGGGCCGAA
TAAGCTGGGCTGGGTTTTTCTCCCCCCACATTAGCCCCTCAAAATTGTAGTTTTTCGTAC
GCATCCGAAGAGAAAAAGTAGGATTTTGACTTGCCCTGGAGCAAAAGCTTGTAAATAGGC
CCC
>QSDrought_00022
ACGGTTTATTGTAATTGTAGCGGTCCGACCGCGAATCCCTCCTCTCCTGAGAGATAACCT
TGTCTTTTCCCTTGCCCTGCTGCTGATCTTCTACAACCCTCTTATACTTCTCTATGCGGT
CCATTAACTGACGCACGTTTGCAACCGGTTTGCCAGATAGAGACGCCCTCAAACCGTGAT
CAGTAaGGAGGCCGAGCTTGAATGTGCTGAGGGCCATTGCATCATTGTTACCTTCCACCT
CATTGAACACTTCCCAGTACCTATCTGAGTATGCCTTCAAGGATTCACCTTCCCGCATGA
ATAAGGATAGCAGGGAAGAAACAGGTCTGACCGCTCTTCGGCATGTAACAAAACGGGAAC
CGAATGCCTGAGTGAGTTCTTTGAAGgAGttgATGGAGCCTGCCTTCAAACCGtCAAACC
ACCTCATGGCCACAGGCCCTaGACTGGAAGGGAAAACCTTGCACATCAGGGCTTCGTCTC
TGGCGTAGACAGCCATCCTTTGGTTAAAATGACTCACATGCTCCACGGGGTCAGTCTTAC
CATTATAGATGGTGAACGTTGGTTGGTTAAAACGCCGAGGGAGTCTAGcCCCCTCTATCC
TGCGCGTGAAAGGCGACTCAGATATCTGGTTCAAAGCCCTGTTCATGGCATCGTTCTCCA
TGTCCTCGTGTGATGGACTTCTACGTTGTCTCTTACGATGGGATTCCTCCTCACAAGTGT
AGGACTCGCTGGCTGGTGTTTTGGATTTGTGCTGATAAGAGACATCTCGCTCATCATCAA
GATCATCCTCAGAATACGAGGAAGCCCGTTTCCTCTTTGCATGGCGCAGCTCTCTCTTTA
GTTTTTCTATTTCCAGTTGCAAGTCGCGGTTccccTttGCATGGGACATGTGAaTTCCGC
TCTGCGATTGGCCCTGGCTAAGGCGCACTGTGTGTACGCTACCCTCACGAttTTGCCTTC
CCTCCAGGTTGGCGAAATGGTCCATGTGTTGGGAtgCCCTGGATTCTGCTTGCTGTTCAC
CTTGTCCCGCCATCATCAACTGTTGTTTTCACTCTTGCACAAGCTCTTtCCCACAGACGG
CGCCAATTGTAGGGTCAGTTTTTGCGGCCCAAGCCCAAGGAGGTATGGATTTGGAACCCT
CTGAGCCCAAAACAATAAATTTtGTAGAGAGTGGGCGAAAGGGCTAGGCAAATAATGAAA
AtgACAGTATTAAACAGCAACACCAATGAGAGAAGTTGAATTAATGTGCTCTCGGACTaa
taTGAGTACTCTGTCCGAAGAGAAGTTGTTCATTGATAATCAAGGGTTACAATTGCTGGA
GCTACAACCATcTAAGGtACCCTTTCTCtCTCCTGTTTTTCGATCCCCTTCcATCAGAGG
TACCCTTCCCTTATATAGCATTACCTTCTTACATCTCCTcCGTCCACTTGTTCATCATCC
AGGCatCCACtcGAGTACatGTCCCATCATCCCACCTTTAGCCTTATGTGAGTGGCGGTA
GCTGAGAAAGCACTGTTCAGGTGTCCTGTCCACATAAATGCGgCCAGAAAGGTAGGTaCA
GtGCATTAAATGTGGTGGTTGAAGTATGCCTCCTTGATATtCcCCtGTTGCCGTTATCTT
TATGTGTGTCCGAGGcTCCTCTCCCTCcTGACgCTTGTCAAATAGATCACTTGAACCTCC
CATACTCGCGTTTGATCAAACCTCTTCGGATCCGAGGACTCATGACTACTCGGACATATG
AGCATCTCCTCGGATGGCATACGTGTTCATCCCCAGGCATCCCCCATTGGCGTGGGCTTC
CGacTGAAGGCTTCATCTCcTCGGATGAAGAGTGTTCCTCTTTTAGGGCCTTGGGCCGAA
TAAGCTGGGCTGGGTTTTTCTCCCCCCACATTAGCCCCTCAAAATTGTAGTTTTTCGTAC
GCATCCGAAGAGAAAAAGTAGGATTTTGACTTGCCCTGGAGCAAAAGCTTGTAAATAGGC
CCC
>QSDrought_00023
GGGGCAAAATCCCTTCGCGGTTTATTGTAATTGTAGCGGTCCGACCGCGAATCCCTCCTC
TCCTGAGAGATAACCTTGTCTTTTCCCCTGCCCTGCTGCTGATCTTCTTCAACCCTTTTA
TACTTCTCTATGCGGTCCATTAACTGACGCACGTTTGCAACCGGTCTGCCAGATAGAGAC
GCCCTCAAACCATGATCAGTAaGGAGGCCGAGCTTGAATGTGCTGAGGGCCATTGCATCA
TTGTTACCTTCCACCTCATTGAACACTTCCCAGTACCTATCTGAGTATGCCTTCAAGGAT
TCACCTTCCCGCATGAATAAGGATAGCAGGGAAGAAACAGGTCTGACCGCTCTTCGGCAT
GTAACAAAACGGGAACCGAATGCCTGAGTGAGTTCTTTGAAGgAGttgATGGAGCCTGCC
TTCAAACCGtCAAACCACCTCATGGCCACAGGCCCTaGACTGGAAGGGAAAACCTTGCAC
ATCAGGGCTTCGTCTCTGGCGTAGACAGCCATCCTTTGGTTAAAATGACTCACATGCTCC
ACGGGGTCAGTCTTACCATTATAGATGGTGAACGTTGGTTGGTTAAAACGCCGAGGGAGT
CTAGcCCCCTCTATCCTGCGCGTGAAAGGCGACTCAGATATCTGGTTCAAAGCCCTGTTC
ATGGCATCGTTCTCCATGTCCTCGTGTGATGGACTTCTACGTTGTCTCTTACGATGGGAT
TCCTCCTCACAAGTGTAGGACTCGCTGGCTGGTGTTTTGGATTTGTGCTGATAAGAGACA
TCTCGCTCATCATCAAGATCATCCTCAGAATACGAGGAAGCCCGTTTCCTCTTTGCATGG
CGCAGCTCTCTCTTTAGTTTTTCTATTTCCAGTTGCAAGTCGCGGTTccccTttGCATGG
GACATGTGAaTTCCGCTCTGCGATTGGCCCTGGCTAAGGCGCACTGTGTGTACGCTACCC
TCACGAttTTGCCTTCCCTCCAGGTTGGCGAAATGGTCCATGTGTTGGGAtgCCCTGGAT
TCTGCTTGCTGTTCACCTTGTCCCGCCATCATCAACTGTTGTTTTCACTCTTGCACAAGC
TCTTtCCCACAGACGGCGCCAATTGTAGGGTCAGTTTTTGCGGCCCAAGCCCAAGGAGGT
ATGGATTTGGAACCCTCTGAGCCCAAAACAATAAATTTtGTAGAGAGTGGGCGAAAGGGC
TAGGCAAATAATGAAAAtgACAGTATTAAACAGCAACACCAATGAGAGAAGTTGAATTAA
TGTGCTCTCGGACTaataTGAGTACTCTGTCCGAAGAGAAGTTGTTCATTGATAATCAAG
GGTTACAATTGCTGGAGCTACAACCATcTAAGGtACCCTTTCTCtCTCCTGTTTTTCGAT
CCCCTTCcATCAGAGGTACCCTTCCCTTATATAGCATTACCTTCTTACATCTCCTcCGTC
CACTTGTTCATCATCCAGGCatCCACtcGAGTACatGTCCCATCATCCCACCTTTAGCCT
TATGTGAGTGGCGGTAGCTGAGAAAGCACTGTTCAGGTGTCCTGTCCACATAAATGCGgC
CAGAAAGGTAGGTaCAGtGCATTAAATGTGGTGGTTGAAGTATGCCTCCTTGATATtCcC
CtGTTGCCGTTATCTTTATGTGTGTCCGAGGcTCCTCTCCCTCcTGACgCTTGTCAAATa
GATCACTTGAACCTCCCATACTCGCGTTTGATCAAACCTCTTCGGATCCGAGGACTCATG
ACTACTCGGACATATGAGCATCTCCTCGGATGGtATACGTGctCATCcCCAGGCgTCCCC
CATTGGCGTGGGCtTCCGACTGaagGccttATCTCCTCGGATGAAGAGTGTTCCTCATTC
AGGGCCTcGGGCCCAATAAGTTGGGC
>QSDrought_00024
ACGGTTTATTGTAATTGTAGCGGTCCGACCGCGAATCCCTCCTCTCCTGAGAGATAACCT
TGTCTTTTCCCTTGCCCTGCTGCTGATCTTCTACAACCCTCTTATACTTCTCTATGCGGT
CCATTAACTGACGCACGTTTGCAACCGGTTTGCCAGATAGAGACGCCCTCAAACCGTGAT
CAGTAaGGAGGCCGAGCTTGAATGTGCTGAGGGCCATTGCATCATTGTTACCTTCCACCT
CATTGAACACTTCCCAGTACCTATCTGAGTATGCCTTCAAGGATTCACCTTCCCGCATGA
ATAAGGATAGCAGGGAAGAAACAGGTCTGACCGCTCTTCGGCATGTAACAAAACGGGAAC
CGAATGCCTGAGTGAGTTCTTTGAAGgAGttgATGGAGCCTGCCTTCAAACCGtCAAACC
ACCTCATGGCCACAGGCCCTaGACTGGAAGGGAAAACCTTGCACATCAGGGCTTCGTCTC
TGGCGTAGACAGCCATCCTTTGGTTAAAATGACTCACATGCTCCACGGGGTCAGTCTTAC
CATTATAGATGGTGAACGTTGGTTGGTTAAAACGCCGAGGGAGTCTAGcCCCCTCTATCC
TGCGCGTGAAAGGCGACTCAGATATCTGGTTCAAAGCCCTGTTCATGGCATCGTTCTCCA
TGTCCTCGTGTGATGGACTTCTACGTTGTCTCTTACGATGGGATTCCTCCTCACAAGTGT
AGGACTCGCTGGCTGGTGTTTTGGATTTGTGCTGATAAGAGACATCTCGCTCATCATCAA
GATCATCCTCAGAATACGAGGAAGCCCGTTTCCTCTTTGCATGGCGCAGCTCTCTCTTTA
GTTTTTCTATTTCCAGTTGCAAGTCGCGGTTccccTttGCATGGGACATGTGAaTTCCGC
TCTGCGATTGGCCCTGGCTAAGGCGCACTGTGTGTACGCTACCCTCACGAttTTGCCTTC
CCTCCAGGTTGGCGAAATGGTCCATGTGTTGGGAtgCCCTGGATTCTGCTTGCTGTTCAC
CTTGTCCCGCCATCATCAACTGTTGTTTTCACTCTTGCACAAGCTCTTtCCCACAGACGG
CGCCAATTGTAGGGTCAGTTTTTGCGGCCCAAGCCCAAGGAGGTATGGATTTGGAACCCT
CTGAGCCCAAAACAATAAATTTtGTAGAGAGTGGGCGAAAGGGCTAGGCAAATAATGAAA
AtgACAGTATTAAACAGCAACACCAATGAGAGAAGTTGAATTAATGTGCTCTCGGACTaa
taTGAGTACTCTGTCCGAAGAGAAGTTGTTCATTGATAATCAAGGGTTACAATTGCTGGA
GCTACAACCATcTAAGGtACCCTTTCTCtCTCCTGTTTTTCGATCCCCTTCcATCAGAGG
TACCCTTCCCTTATATAGCATTACCTTCTTACATCTCCTcCGTCCACTTGTTCATCATCC
AGGCatCCACtcGAGTACatGTCCCATCATCCCACCTTTAGCCTTATGTGAGTGGCGGTA
GCTGAGAAAGCACTGTTCAGGTGTCCTGTCCACATAAATGCGgCCAGAAAGGTAGGTaCA
GtGCATTAAATGTGGTGGTTGAAGTATGCCTCCTTGATATtCcCCtGTTGCCGTTATCTT
TATGTGTGTCCGAGGcTCCTCTCCCTCcTGACgCTTGTCAAATaGATCACTTGAACCTCC
CATACTCGCGTTTGATCAAACCTCTTCGGATCCGAGGACTCATGACTACTCGGACATATG
AGCATCTCCTCGGATGGtATACGTGctCATCcCCAGGCgTCCCCCATTGGCGTGGGCtTC
CGACTGaagGccttATCTCCTCGGATGAAGAGTGTTCCTCATTCAGGGCCTcGGGCCCAA
TAAGTTGGGC
>QSDrought_00025
GGGGGCCCACCGAGCCCAAAACAATAAATTTTGTAGAGAGTGGGCGAAAGAGCTAGGCTA
ATAATGAAAATAACAATATCAAACAGCGATGCGAATGGGAAGATTTGGATTAACGTGCTC
TCGGACTAATATGACTACTCCGTCCGAAGAGATGTATTTCATTGATCATATAAGGTTACA
ATTCCTGAGGCTACAACCATCTCATATAtCCTTTTCCTCTCCTCTTTTTCGATCCCCCTC
TATCAGAGGTACCCTTCCCTTATATAGCATTGCCTTCTTACATCTCCTCCGTCCAtTTGT
TCATCATCCAGGCACCCACTTGAGTACATGTCCCATcAccccacgcTTTTAGCCTTATGT
GAGTGGCGGTAGCTGAGAAAGCACTGTTCAGGGGTCCTATCCACATAAATGCGGCCAGGA
AGGTAGGTGCAGTGCATTAAATGCGGTGGTTGAAGTATGCCTCCTTGATATTTCTCTGTT
GTCGTTATCTCTATGTGTGTCCGAGGtCcTTCTCCCcCTTGACACTTGTCAAATAGATCA
CTTGAACCTCCCATAcTCGTGTTTGaTCAAACCTCTTCGGATCCGaGGACGCATGACTAC
TCGGACATATGAGTATCtCCTCGGATGGtATACGTGctCATCcCCAGGCgTCCCCCATTG
GCGTGGGCtTCCGACTGaagGccttATCTCCTCGGATGAAGAGTGTTCCTCATTCAGGGC
CTcGGGCCCAATAAGTTGGGC
>QSDrought_00026
TACGTgGGgACGCTCTCACTTCAACTCTCAAAGTATCCTCACTTCTCTATTCTCTTTCTC
TCTATTTCTCTTTCATATCCCCATGGATCCCTACAAGTATCGTCCATCAAGTGCTTACGA
TACACCGTACTGGACAACAAACTCGGGTCTTCCAGTTTCAAACAACACCTCGGCTTTGAC
AGTTGGATCCAGAGGTCCAATTCTCCTTGAGGACTAcCATTTGGTTGAGAAACTTGCCAA
CTTTGAGAGGGAGAGGATCCCAGAACGTGTTGTCCATGCTAGGGGAGCTAGTGCAAAGGG
TTTCTTTGAGGTCACTCATGATGTTACTCACCTCACCTGTGCTGATTTCCTCCGAGCCCC
CGGGGTTCAAACACCTGTCATTGTTCGTTTCTCTACTGTTATCCATGAGCGTGGTAGCCC
TGAAACCCTGAGGGATCCTCGTGGTTTTGCAACCAAGTTCTACACTAGAGAGGGTAATTT
TGATCTTGTGGGGAACAATTTCCCAGTCTTTTTTATGCGTGATTCAATGCAATTTCCAGA
TGTGGTCCATGCATTCAAGCCCAACCCAAAGACTAACATCCAAGAGATGTGGAGGATTCT
TGACTACTGCTCTCACCTCCCAGAAAGTTTGAACACATTCACCTTCTTTTTtGATGATGT
GGGTATTCCACAAGACTACAGGCACATGGATGGCTCCAGTGTCAACACCTATACTTTGAT
CAACAAGGCTGGGAAGGTGCTATATGTGAAATTTCACTGGAGACCAACTTGTGGagTCAA
GtGTTTGTTGGAGGAAGAAGCTAtTAGGATTGGAGGAACTAATCACAGCCATGCCACCAA
GGATCTCGTTGATTCAATTGCAGCTGGAAACTTTCCTGAATGGAAACTTTATGTCCAGAC
AATGGATCCTGATCATGAGGATAGATATGACTTTGACCCACTTGATGGAACCAAGACCTG
GCCTGAGGACCTTTTGCCCCTGCAGCCAGTTGGTCGCaTGGTGTTGAACAAGAACATTGA
TAACTTcTTTGCaGaGAAtGaaCAACTTGCTTTTAACCCTGCCTATGTGGTTCCTGGTaT
CTaCTACTCCAATGATAAAGTGCTTCAGGGTCGTATCTTTGCCTATGGTGATACCCAAAG
GCACCGTCTTGGACCAAACtACATGCAAATCCCAGTTAAtGCTCCCAAATGTGCtCACCG
CAACAATCACCACGAGGGTTTCATGAATATCATGCACAGggATGAGGAGGTCAAttACtA
CCCTTCGAGGTTTGatTCTGCtCGTCCtGCTGAAAGGTTcCCCATTAATTCTGCTATCAT
CACTGGAAGGCGTGACAGGCGCGTTATTGAGAAGGAAAACAACTTTAAGGAACCAGGAGA
GAGATACAGATCCTGGGCACCAGACAGGCAAGAAAGATTCATTCGCCGAtGGGCTGAGGC
TTTAtCTGATCCTCGTGTcACCTATGAGATTCGCAGCGtCTGGATCTcATACTTGTCTCA
GGCGGACAGATCTCTAGGTCAGAAGGTAGCATCTCGTGTTAATGTGAGGCCAACCATGTG
AATGTAAATGTGAAGGGTGATGCAAGCTGGATCTTTGAGTTGAAGAGAGCACATGTGAGA
TATGGAAATGAGAAATCAGTGTTATTCCAATAATCGCCGTGTAATATTATATACTTTGGT
GTTATGCGGCTCTTAAACTTCATGCTTCAATCTAATAAATCCCGTTTGTGTATTTTTAAC
TTGTAAGTTCTATTT
>QSDrought_00027
TACGTgGGgACGCTCTCACTTCAACTCTCAAAGTATCCTCACTTCTCTATTCTCTTTCTC
TCTATTTCTCTTTCATATCCCCATGGATCCCTACAAGTATCGTCCATCAAGTGCTTACGA
TACACCGTACTGGACAACAAACTCGGGTCTTCCAGTTTCAAACAACACCTCGGCTTTGAC
AGTTGGATCCAGAGGTCCAATTCTCCTTGAGGACTAcCATTTGGTTGAGAAACTTGCCAA
CTTTGAGAGGGAGAGGATCCCAGAACGTGTTGTCCATGCTAGGGGAGCTAGTGCAAAGGG
TTTCTTTGAGGTCACTCATGATGTTACTCACCTCACCTGTGCTGATTTCCTCCGAGCCCC
CGGGGTTCAAACACCTGTCATTGTTCGTTTCTCTACTGTTATCCATGAGCGTGGTAGCCC
TGAAACCCTGAGGGATCCTCGTGGTTTTGCAACCAAGTTCTACACTAGAGAGGGTAATTT
TGATCTTGTGGGGAACAATTTCCCAGTCTTTTTTATGCGTGATTCAATGCAATTTCCAGA
TGTGGTCCATGCATTCAAGCCCAACCCAAAGACTAACATCCAAGAGATGTGGAGGATTCT
TGACTACTGCTCTCACCTCCCAGAAAGTTTGAACACATTCACCTTCTTTTTtGATGATGT
GGGTATTCCACAAGACTACAGGCACATGGATGGCTCCAGTGTCAACACCTATACTTTGAT
CAACAAGGCTGGGAAGGTGCTATATGTGAAATTTCACTGGAGACCAACTTGTGGagTCAA
GtGTTTGTTGGAGGAAGAAGCTAtTAGGATTGGAGGAACTAATCACAGCCATGCCACCAA
GGATCTCGTTGATTCAATTGCAGCTGGAAACTTTCCTGAATGGAAACTTTATGTCCAGAC
AATGGATCCTGATCATGAGGATAGATATGACTTTGACCCACTTGATGGAACCAAGACCTG
GCCTGAGGACCTTTTGCCCCTGCAGCCAGTTGGTCGCaTGGTGTTGAACAAGAACATTGA
TAACTTcTTTGCaGaGAAtGaaCAACTTGCTTTTAACCCTGCCTATGTGGTTCCTGGTaT
CTaCTACTCCAATGATAAAGTGCTTCAGGGTCGTATCTTTGCCTATGGTGATACCCAAAG
GCACCGTCTTGGACCAAACtACATGCAAATCCCAGTTAAtGCTCCCAAATGTGCtCACCG
CAACAATCACCACGAGGGTTTCATGAATATCATGCACAGggATGAGGAGGTCAAttACtA
CCCTTCGAGGTTTGatTCTGCtCGTCCtGCTGAAAGGTTcCCCATTAATTCTGCTATCAT
CACTGGAAGGCGTGACAGGCGCGTTATTGAGAAGGAAAACAACTTTAAGGAACCAGGAGA
GAGATACAGATCCTGGGCACCAGACAGGCAAGAAAGATTCATTCGCCGAtGGGCTGAGGC
TTTAtCTGATCCTCGTGTcACCTATGAGATTCGCAGCGtCTGGATCTcATACTTGTCTCA
GGCGGACAGATCTCTAGGCCAGAAGGTAGCATCTCGTGTTAATGTGAGGCCAACCATGTG
AATGTAAATGTGAAGGGTGATGCAAGCTGGATCTTTGAGTTGAAGAGAGCACATGTGAGA
TATGGAAATGAGAAATCAGTGTTATTCCAATAATCGCCGTGTAATATTATATACTTTGGT
GTTATGCGGCTCTTAAACTTCATGCTTCAATCTAATAAATCCCGTTTGTGTATTTTTAAC
TTGTAAGTTCTATTT
>QSDrought_00028
TACGTgGGgACGCTCTCACTTCAACTCTCAAAGTATCCTCACTTCTCTATTCTCTTTCTC
TCTATTTCTCTTTCATATCCCCATGGATCCCTACAAGTATCGTCCATCAAGTGCTTACGA
TACACCGTACTGGACAACAAACTCGGGTCTTCCAGTTTCAAACAACACCTCGGCTTTGAC
AGTTGGATCCAGAGGTCCAATTCTCCTTGAGGACTAcCATTTGGTTGAGAAACTTGCCAA
CTTTGAGAGGGAGAGGATCCCAGAACGTGTTGTCCATGCTAGGGGAGCTAGTGCAAAGGG
TTTCTTTGAGGTCACTCATGATGTTACTCACCTCACCTGTGCTGATTTCCTCCGAGCCCC
CGGGGTTCAAACACCTGTCATTGTTCGTTTCTCTACTGTTATCCATGAGCGTGGTAGCCC
TGAAACCCTGAGGGATCCTCGTGGTTTTGCAACCAAGTTCTACACTAGAGAGGGTAATTT
TGATCTTGTGGGGAACAATTTCCCAGTCTTTTTTATGCGTGATTCAATGCAATTTCCAGA
TGTGGTCCATGCATTCAAGCCCAACCCAAAGACTAACATCCAAGAGATGTGGAGGATTCT
TGACTACTGCTCTCACCTCCCAGAAAGTTTGAACACATTCACCTTCTTTTTtGATGATGT
GGGTATTCCACAAGACTACAGGCACATGGATGGCTCCAGTGTCAACACCTATACTTTGAT
CAACAAGGCTGGGAAGGTGCTATATGTGAAATTTCACTGGAGACCAACTTGTGGagTCAA
GtGTTTGTTGGAGGAAGAAGCTAtTAGGATTGGAGGAACTAATCACAGCCATGCCACCAA
GGATCTCGTTGATTCAATTGCAGCTGGAAACTTTCCTGAATGGAAACTTTATGTCCAGAC
AATGGATCCTGATCATGAGGATAGATATGACTTTGACCCACTTGATGGAACCAAGACCTG
GCCTGAGGACCTTTTGCCCCTGCAGCCAGTTGGTCGCaTGGTGTTGAACAAGAACATTGA
TAACTTcTTTGCaGaGAAtGaaCAACTTGCTTTTAACCCTGCCTATGTGGTTCCTGGTaT
CTaCTACTCCAATGATAAAGTGCTTCAGGGTCGTATCTTTGCCTATGGTGATACCCAAAG
GCACCGTCTTGGACCAAACtACATGCAAATCCCAGTTAAtGCTCCCAAATGTGCtCACCG
CAACAATCACCACGAGGGTTTCATGAATATCATGCACAGggATGAGGAGGTCAAttACtA
CCCTTCGAGGTTTGatTCTGCtCGTCCtGCTGAAAGGTTcCCCATTAATTCTGCTATCAT
CACTGGAAGGCGTGACAGGCGCGTTATTGAGAAGGAAAACAACTTTAAGGAACCAGGAGA
GAGATACAGATCCTGGGCACCAGACAGGCAAGAAAGATTCATTCGCCGAtGGGCTGAGGC
TTTAtCTGATCCTCGTGTcACCTATGAGATTCGCAGCGtCTGGATCTcATACTTGTCTCA
GGCGGACAGATCTCTAGGCCAGAAGGTAGCATCTCGTGTTAATGTGAGGCCAACCATGTG
AATGTGAaTGTAAATGTGAAGGGTGATGCAAGCTGGATCTTTGAGTTGAAGAGAGCACAA
GTGAGATATGGAAATGAGAAATCAGTGTTATTTCAATAATCGCTGTGTAATATTATGTAC
TTATACTTTGGTGTTATGCAGCTCTTA
>QSDrought_00029
TACGTgGGgACGCTCTCACTTCAACTCTCAAAGTATCCTCACTTCTCTATTCTCTTTCTC
TCTATTTCTCTTTCATATCCCCATGGATCCCTACAAGTATCGTCCATCAAGTGCTTACGA
TACACCGTACTGGACAACAAACTCGGGTCTTCCAGTTTCAAACAACACCTCGGCTTTGAC
AGTTGGATCCAGAGGTCCAATTCTCCTTGAGGACTAcCATTTGGTTGAGAAACTTGCCAA
CTTTGAGAGGGAGAGGATCCCAGAACGTGTTGTCCATGCTAGGGGAGCTAGTGCAAAGGG
TTTCTTTGAGGTCACTCATGATGTTACTCACCTCACCTGTGCTGATTTCCTCCGAGCCCC
CGGGGTTCAAACACCTGTCATTGTTCGTTTCTCTACTGTTATCCATGAGCGTGGTAGCCC
TGAAACCCTGAGGGATCCTCGTGGTTTTGCAACCAAGTTCTACACTAGAGAGGGTAATTT
TGATCTTGTGGGGAACAATTTCCCAGTCTTTTTTATGCGTGATTCAATGCAATTTCCAGA
TGTGGTCCATGCATTCAAGCCCAACCCAAAGACTAACATCCAAGAGATGTGGagTCAAGt
GTTTGTTGGAGGAAGAAGCTAtTAGGATTGGAGGAACTAATCACAGCCATGCCACCAAGG
ATCTCGTTGATTCAATTGCAGCTGGAAACTTTCCTGAATGGAAACTTTATGTCCAGACAA
TGGATCCTGATCATGAGGATAGATATGACTTTGACCCACTTGATGGAACCAAGACCTGGC
CTGAGGACCTTTTGCCCCTGCAGCCAGTTGGTCGCaTGGTGTTGAACAAGAACATTGATA
ACTTcTTTGCaGaGAAtGaaCAACTTGCTTTTAACCCTGCCTATGTGGTTCCTGGTaTCT
aCTACTCCAATGATAAAGTGCTTCAGGGTCGTATCTTTGCCTATGGTGATACCCAAAGGC
ACCGTCTTGGACCAAACtACATGCAAATCCCAGTTAAtGCTCCCAAATGTGCtCACCGCA
ACAATCACCACGAGGGTTTCATGAATATCATGCACAGggATGAGGAGGTCAAttACtACC
CTTCGAGGTTTGatTCTGCtCGTCCtGCTGAAAGGTTcCCCATTAATTCTGCTATCATCA
CTGGAAGGCGTGACAGGCGCGTTATTGAGAAGGAAAACAACTTTAAGGAACCAGGAGAGA
GATACAGATCCTGGGCACCAGACAGGCAAGAAAGATTCATTCGCCGAtGGGCTGAGGCTT
TAtCTGATCCTCGTGTcACCTATGAGATTCGCAGCGtCTGGATCTcATACTTGTCTCAGG
CGGACAGATCTCTAGGTCAGAAGGTAGCATCTCGTGTTAATGTGAGGCCAACCATGTGAA
TGTAAATGTGAAGGGTGATGCAAGCTGGATCTTTGAGTTGAAGAGAGCACATGTGAGATA
TGGAAATGAGAAATCAGTGTTATTCCAATAATCGCCGTGTAATATTATATACTTTGGTGT
TATGCGGCTCTTAAACTTCATGCTTCAATCTAATAAATCCCGTTTGTGTATTTTTAACTT
GTAAGTTCTATTT
>QSDrought_00030
TACGTgGGgACGCTCTCACTTCAACTCTCAAAGTATCCTCACTTCTCTATTCTCTTTCTC
TCTATTTCTCTTTCATATCCCCATGGATCCCTACAAGTATCGTCCATCAAGTGCTTACGA
TACACCGTACTGGACAACAAACTCGGGTCTTCCAGTTTCAAACAACACCTCGGCTTTGAC
AGTTGGATCCAGAGGTCCAATTCTCCTTGAGGACTAcCATTTGGTTGAGAAACTTGCCAA
CTTTGAGAGGGAGAGGATCCCAGAACGTGTTGTCCATGCTAGGGGAGCTAGTGCAAAGGG
TTTCTTTGAGGTCACTCATGATGTTACTCACCTCACCTGTGCTGATTTCCTCCGAGCCCC
CGGGGTTCAAACACCTGTCATTGTTCGTTTCTCTACTGTTATCCATGAGCGTGGTAGCCC
TGAAACCCTGAGGGATCCTCGTGGTTTTGCAACCAAGTTCTACACTAGAGAGGGTAATTT
TGATCTTGTGGGGAACAATTTCCCAGTCTTTTTTATGCGTGATTCAATGCAATTTCCAGA
TGTGGTCCATGCATTCAAGCCCAACCCAAAGACTAACATCCAAGAGATGTGGagTCAAGt
GTTTGTTGGAGGAAGAAGCTAtTAGGATTGGAGGAACTAATCACAGCCATGCCACCAAGG
ATCTCGTTGATTCAATTGCAGCTGGAAACTTTCCTGAATGGAAACTTTATGTCCAGACAA
TGGATCCTGATCATGAGGATAGATATGACTTTGACCCACTTGATGGAACCAAGACCTGGC
CTGAGGACCTTTTGCCCCTGCAGCCAGTTGGTCGCaTGGTGTTGAACAAGAACATTGATA
ACTTcTTTGCaGaGAAtGaaCAACTTGCTTTTAACCCTGCCTATGTGGTTCCTGGTaTCT
aCTACTCCAATGATAAAGTGCTTCAGGGTCGTATCTTTGCCTATGGTGATACCCAAAGGC
ACCGTCTTGGACCAAACtACATGCAAATCCCAGTTAAtGCTCCCAAATGTGCtCACCGCA
ACAATCACCACGAGGGTTTCATGAATATCATGCACAGggATGAGGAGGTCAAttACtACC
CTTCGAGGTTTGatTCTGCtCGTCCtGCTGAAAGGTTcCCCATTAATTCTGCTATCATCA
CTGGAAGGCGTGACAGGCGCGTTATTGAGAAGGAAAACAACTTTAAGGAACCAGGAGAGA
GATACAGATCCTGGGCACCAGACAGGCAAGAAAGATTCATTCGCCGAtGGGCTGAGGCTT
TAtCTGATCCTCGTGTcACCTATGAGATTCGCAGCGtCTGGATCTcATACTTGTCTCAGG
CGGACAGATCTCTAGGCCAGAAGGTAGCATCTCGTGTTAATGTGAGGCCAACCATGTGAA
TGTAAATGTGAAGGGTGATGCAAGCTGGATCTTTGAGTTGAAGAGAGCACATGTGAGATA
TGGAAATGAGAAATCAGTGTTATTCCAATAATCGCCGTGTAATATTATATACTTTGGTGT
TATGCGGCTCTTAAACTTCATGCTTCAATCTAATAAATCCCGTTTGTGTATTTTTAACTT
GTAAGTTCTATTT
>QSDrought_00031
TACGTgGGgACGCTCTCACTTCAACTCTCAAAGTATCCTCACTTCTCTATTCTCTTTCTC
TCTATTTCTCTTTCATATCCCCATGGATCCCTACAAGTATCGTCCATCAAGTGCTTACGA
TACACCGTACTGGACAACAAACTCGGGTCTTCCAGTTTCAAACAACACCTCGGCTTTGAC
AGTTGGATCCAGAGGTCCAATTCTCCTTGAGGACTAcCATTTGGTTGAGAAACTTGCCAA
CTTTGAGAGGGAGAGGATCCCAGAACGTGTTGTCCATGCTAGGGGAGCTAGTGCAAAGGG
TTTCTTTGAGGTCACTCATGATGTTACTCACCTCACCTGTGCTGATTTCCTCCGAGCCCC
CGGGGTTCAAACACCTGTCATTGTTCGTTTCTCTACTGTTATCCATGAGCGTGGTAGCCC
TGAAACCCTGAGGGATCCTCGTGGTTTTGCAACCAAGTTCTACACTAGAGAGGGTAATTT
TGATCTTGTGGGGAACAATTTCCCAGTCTTTTTTATGCGTGATTCAATGCAATTTCCAGA
TGTGGTCCATGCATTCAAGCCCAACCCAAAGACTAACATCCAAGAGATGTGGagTCAAGt
GTTTGTTGGAGGAAGAAGCTAtTAGGATTGGAGGAACTAATCACAGCCATGCCACCAAGG
ATCTCGTTGATTCAATTGCAGCTGGAAACTTTCCTGAATGGAAACTTTATGTCCAGACAA
TGGATCCTGATCATGAGGATAGATATGACTTTGACCCACTTGATGGAACCAAGACCTGGC
CTGAGGACCTTTTGCCCCTGCAGCCAGTTGGTCGCaTGGTGTTGAACAAGAACATTGATA
ACTTcTTTGCaGaGAAtGaaCAACTTGCTTTTAACCCTGCCTATGTGGTTCCTGGTaTCT
aCTACTCCAATGATAAAGTGCTTCAGGGTCGTATCTTTGCCTATGGTGATACCCAAAGGC
ACCGTCTTGGACCAAACtACATGCAAATCCCAGTTAAtGCTCCCAAATGTGCtCACCGCA
ACAATCACCACGAGGGTTTCATGAATATCATGCACAGggATGAGGAGGTCAAttACtACC
CTTCGAGGTTTGatTCTGCtCGTCCtGCTGAAAGGTTcCCCATTAATTCTGCTATCATCA
CTGGAAGGCGTGACAGGCGCGTTATTGAGAAGGAAAACAACTTTAAGGAACCAGGAGAGA
GATACAGATCCTGGGCACCAGACAGGCAAGAAAGATTCATTCGCCGAtGGGCTGAGGCTT
TAtCTGATCCTCGTGTcACCTATGAGATTCGCAGCGtCTGGATCTcATACTTGTCTCAGG
CGGACAGATCTCTAGGCCAGAAGGTAGCATCTCGTGTTAATGTGAGGCCAACCATGTGAA
TGTGAaTGTAAATGTGAAGGGTGATGCAAGCTGGATCTTTGAGTTGAAGAGAGCACAAGT
GAGATATGGAAATGAGAAATCAGTGTTATTTCAATAATCGCTGTGTAATATTATGTACTT
ATACTTTGGTGTTATGCAGCTCTTA
>QSDrought_00032
TACGTgGGgACGCTCTCACTTCAACTCTCAAAGTATCCTCACTTCTCTATTCTCTTTCTC
TCTATTTCTCTTTCATATCCCCATGGATCCCTACAAGTATCGTCCATCAAGTGCTTACGA
TACACCGTACTGGACAACAAACTCGGGTCTTCCAGTTTCAAACAACACCTCGGCTTTGAC
AGTTGGATCCAGAGGTCCAATTCTCCTTGAGGACTAcCATTTGGTTGAGAAACTTGCCAA
CTTTGAGAGGGAGAGGATCCCAGAACGTGTTGTCCATGCTAGGGGAGCTAGTGCAAAGGG
TTTCTTTGAGGTCACTCATGATGTTACTCACCTCACCTGTGCTGATTTCCTCCGAGCCCC
CGGGGTTCAAACACCTGTCATTGTTCGTTTCTCTACTGTTATCCATGAGCGTGGTAGCCC
TGAAACCCTGAGGGATCCTCGTGGTTTTGCAACCAAGTTCTACACTAGAGAGGGTAATTT
TGATCTTGTGGGGAACAATTTCCCAGTCTTTTTTATGCGTGATTCAATGCAATTTCCAGA
TGTGGTCCATGCATTCAAGCCCAACCCAAAGACTAACATCCAAGAGATGTGGAGGATTCT
TGACTACTGCTCTCACCTCCCAGAAAGTTTGAACACATTCACCTTCTTTTTGTGATGATT
GTATTGAAGGGATCAATACCCATAGCATTTGGTGAAACTGAGCAGCCAGCAGCCTATGGT
GAGCTGGTGTCCATTGGTGGCCTTAACCCAGATGTGAACAAAAAGCTGAGTGCTGCAATT
GCCACAATTtTTGAGACTAAGTTGTCTGTTCCCAAGTCCAGATTCTTCCTCAAATTCTAT
GACACTAAGGGTTCTAACTTTGGATGGAATGGGTCTACCTTCTAAATTCTGTGGTACTTC
TATTGTGCTGTGGTGTGGTGTG
>QSDrought_00033
GGGGGTGCAAGGGATGCTCTCAAAACGCAGCGTTTCAGTTTTATTGAATGACGACGGTGT
GTAGGACATTGATTGTGATGGGAATGAGTaaaaCGGAAGTGAACTTAAAGAGGTTGCTTG
CGGCTGCACCTCAACAAAAAAACCAGGCAAAACTTGTACATTATGTTGCTACATTACGAG
AACAATTAGAACAGCTTGCTGAAGAGAGAACTTCCGAAGGCTTACCAAGGGTTTCAAAGG
CAGTGGTCAATGATTATTCAGAGAAGATTGAAGCAATTGCTTCCAAATTAGCTGCCTCAT
TGACTACACCTGATACCCAAGTATCCCAGGAGCCCTTGGAAGAGACTTCTGTAAATGAAA
GCCTTTCTAAAACAGGAGAAAATCACATTCTTCCTACTCCTAGACTAAGAAGAAGATTTG
TGCCTGCATCAAATAGTGAAGATAGAATTCATGACACTACTGAGGCTGATTCATCTGCAC
CTGTCAAACTGGATGCTGCAGCACAAGTACACATTGAAAAGCATAGAAAGCTTCAAGAGG
ACTTGACTGATGAAATGGTTGGGTTGGCACGGCAACTTAAGGAGAGCAGTCTGATGATGA
GCAATTCCTTGCAAAGCACTGAAAAAATACTTGATTCTACTGAGCAAGCTGTTGAGCATA
GCTTGGCAAGTACTGGGCGTGCCAATGTGCGAGCCATGAAGATATACTCTGAGAGCTCTA
AGACATCGTGCTTCACATGGCTTGCGATCTTTGCAATGACATGTATTTTCATCATGGTAG
TGCTTCTAATTCGTGTAACCTGAAGAGCTTCCTGTTTTAATACTGTTCATAACTGTATGC
CAGGCATTGTTCAGTTTAAAGT
>QSDrought_00034
GGGGGTGCAAGGGATGCTCTCAAAACGCAGCGTTTCAGTTTTATTGAATGACGACGGTGT
GTAGGACATTGATTGTGATGGGAATGAGTaaaaCGGAAGTGAACTTAAAGAGGTTGCTTG
CGGCTGCACCTCAACAAAAAAACCAGGCAAAACTTGTACATTATGTTGCTACATTACGAG
AACAATTAGAACAGCTTGCTGAAGAGAGAACTTCCGAAGGCTTACCAAGGGTTTCAAAGG
CAGTGGTCAATGATTATTCAGAGAAGATTGAAGCAATTGCTTCCAAATTAGCTGCCTCAT
TGACTACACCTGATACCCAAGTATCCCAGGAGCCCTTGGAAGAGACTGCTGTAAATGAAA
GCCCTTCTAAAACAGGAGAAAATCACATTCTTCCTACTCCTAGACTAAGAAGAAGATTTG
TGCCTGCATCAAATAGTGAAGATAGAATTCATGACACTACTGAGGCTGATTCATCTGCAC
CTGTCAAACTGGATGCTGCAGCACAAGTACACATTGAAAAGCATAGAAAGCTTCAAGAGG
ACTTGACTGATGAAATGGTTGGGTTGGCACGGCAACTTAAGGAGAGCAGTCTGATGATGA
GCAATTCCTTGCAAAGCACTGAAAAAATACTTGATTCTACTGAGCAAGCTGTTGAGCATA
GCTTGGCAAGTACTGGGCGTGCCAATGTGCGAGCCATGAAGATATACTCTGAGAGCTCTA
AGACATCGTGCTTCACATGGCTTGCGATCTTTGCAATGACATGTATTTTCATCATGGTAG
TGCTTCTAATTCGTGTAACCTGAAGAGCTTCCTGTTTTAATACTGTTCATAACTGTATGC
CAGGCATTGTTCAGTTTAAAGT
>QSDrought_00035
GGGGAGATCGAAACTGATTTTTGGGTGCAAGGGATGCTCTCAAAACGCAGCGTTTCAGGA
TATTGATTGTGATGGGAATGAGTAAAACGGAAGTGAACTTAAAGAGGTTGCTTGCGGCTG
CACCTCAACAGAAAAACCAGGCAAAACTTGTACATTATGTTGCTACATTACGAGAACAAT
TAGAACAGCTTGCTGAAGAGAGAACTTCCGAAGGCTTACCAAGGGTTTCAAAGGCAGTGG
TCAATGATTATTCAGAGAAGATTGAAGCAATTGCTTCCAAATTAGCTGCCTCATTGACTA
CACCTGATACCCAAGTATCCCAGGAGCCCTTGGAAGAGACTTCTGTAAATGAAAGCCTTT
CTAAAACAGGAGAAAATCACATTCTTCCTACTCCTAGACTAAGAAGAAGATTTGTGCCTG
CATCAAATAGTGAAGATAGAATTCATGACACTACTGAGGCTGATTCATCTGCACCTGTCA
AACTGGATGCTGCAGCACAAGTACACATTGAAAAGCATAGAAAGCTTCAAGAGGACTTGA
CTGATGAAATGGTTGGGTTGGCACGGCAACTTAAGGAGAGCAGTCTGATGATGAGCAATT
CCTTGCAAAGCACTGAAAAAATACTTGATTCTACTGAGCAAGCTGTTGAGCATAGCTTGG
CAAGTACTGGGCGTGCCAATGTGCGAGCCATGAAGATATACTCTGAGAGCTCTAAGACAT
CGTGCTTCACATGGCTTGCGATCTTTGCAATGACATGTATTTTCATCATGGTAGTGCTTC
TAATTCGTGTAACCTGAAGAGCTTCCTGTTTTAATACTGTTCATAACTGTATGCCAGGCA
TTGTTCAGTTTAAAGT
>QSDrought_00036
GGGGAGATCGAAACTGATTTTTGGGTGCAAGGGATGCTCTCAAAACGCAGCGTTTCAGGA
TATTGATTGTGATGGGAATGAGTAAAACGGAAGTGAACTTAAAGAGGTTGCTTGCGGCTG
CACCTCAACAGAAAAACCAGGCAAAACTTGTACATTATGTTGCTACATTACGAGAACAAT
TAGAACAGCTTGCTGAAGAGAGAACTTCCGAAGGCTTACCAAGGGTTTCAAAGGCAGTGG
TCAATGATTATTCAGAGAAGATTGAAGCAATTGCTTCCAAATTAGCTGCCTCATTGACTA
CACCTGATACCCAAGTATCCCAGGAGCCCTTGGAAGAGACTGCTGTAAATGAAAGCCCTT
CTAAAACAGGAGAAAATCACATTCTTCCTACTCCTAGACTAAGAAGAAGATTTGTGCCTG
CATCAAATAGTGAAGATAGAATTCATGACACTACTGAGGCTGATTCATCTGCACCTGTCA
AACTGGATGCTGCAGCACAAGTACACATTGAAAAGCATAGAAAGCTTCAAGAGGACTTGA
CTGATGAAATGGTTGGGTTGGCACGGCAACTTAAGGAGAGCAGTCTGATGATGAGCAATT
CCTTGCAAAGCACTGAAAAAATACTTGATTCTACTGAGCAAGCTGTTGAGCATAGCTTGG
CAAGTACTGGGCGTGCCAATGTGCGAGCCATGAAGATATACTCTGAGAGCTCTAAGACAT
CGTGCTTCACATGGCTTGCGATCTTTGCAATGACATGTATTTTCATCATGGTAGTGCTTC
TAATTCGTGTAACCTGAAGAGCTTCCTGTTTTAATACTGTTCATAACTGTATGCCAGGCA
TTGTTCAGTTTAAAGT
>QSDrought_00037
GGGGGTGCAAGGGATGCTCTCAAAACGCAGCGTTTCAGTTTTATTGAATGACGACGGTGT
GTAGGACATTGATTGTGATGGGAATGAGTaaaaCGGAAGTGAACTTAAAGAGGTTGCTTG
CGGCTGCACCTCAACAAAAAAACCAGGCAAAACTTGTACATTATGTTGCTACATTACGAG
AACAATTAGAACAGCTTGCTGAAGAGAGAACTTCCGAAGGCTTACCAAGGGTTTCAAAGG
CAGTGGTCAATGATTATTCAGAGAAGATTGAAGCGATTGCTTCCAAATTAGCTGCCCCAT
TGACTACACCTGATACCCAAGTATCCCAGGAGCCCTTGGAAGAGGCTGCTGTAAATGAAA
GCCCTTCTAAAACAGGAGAAAATCACATTCTTCCTACTCCTAGACTAAGAAGAAGATTTG
TGCCTGCATCAAATAGTGAAGATAGAATTCATGACACTACTGAGGCTGATTCATCTGCAC
CTGTCAAACTGGATGCTGCAGCACAAGTACACATTGAAAAGCATAGAAAGCTTCAAGAGG
ACTTGACTGATGAAATGGTTGGGTTGGCACGGCAACTTAAGGAGAGCAGTCTGATGATGA
GCAATTCCTTGCAAAGCACTGAAAAAATACTTGATTCTACTGAGCAAGCTGTTGAGCATA
GCTTGGCAAGTACTGGGCGTGCCAATGTGCGAGCCATGAAGATATACTCTGAGAGCTCTA
AGACATCGTGCTTCACATGGCTTGCGATCTTTGCAATGACATGTATTTTCATCATGGTAG
TGCTTCTAATTCGTGTAACCTGAAGAGCTTCCTGTTTTAATACTGTTCATAACTGTATGC
CAGGCATTGTTCAGTTTAAAGT
>QSDrought_00038
GGGGAGATCGAAACTGATTTTTGGGTGCAAGGGATGCTCTCAAAACGCAGCGTTTCAGGA
TATTGATTGTGATGGGAATGAGTAAAACGGAAGTGAACTTAAAGAGGTTGCTTGCGGCTG
CACCTCAACAGAAAAACCAGGCAAAACTTGTACATTATGTTGCTACATTACGAGAACAAT
TAGAACAGCTTGCTGAAGAGAGAACTTCCGAAGGCTTACCAAGGGTTTCAAAGGCAGTGG
TCAATGATTATTCAGAGAAGATTGAAGCGATTGCTTCCAAATTAGCTGCCCCATTGACTA
CACCTGATACCCAAGTATCCCAGGAGCCCTTGGAAGAGGCTGCTGTAAATGAAAGCCCTT
CTAAAACAGGAGAAAATCACATTCTTCCTACTCCTAGACTAAGAAGAAGATTTGTGCCTG
CATCAAATAGTGAAGATAGAATTCATGACACTACTGAGGCTGATTCATCTGCACCTGTCA
AACTGGATGCTGCAGCACAAGTACACATTGAAAAGCATAGAAAGCTTCAAGAGGACTTGA
CTGATGAAATGGTTGGGTTGGCACGGCAACTTAAGGAGAGCAGTCTGATGATGAGCAATT
CCTTGCAAAGCACTGAAAAAATACTTGATTCTACTGAGCAAGCTGTTGAGCATAGCTTGG
CAAGTACTGGGCGTGCCAATGTGCGAGCCATGAAGATATACTCTGAGAGCTCTAAGACAT
CGTGCTTCACATGGCTTGCGATCTTTGCAATGACATGTATTTTCATCATGGTAGTGCTTC
TAATTCGTGTAACCTGAAGAGCTTCCTGTTTTAATACTGTTCATAACTGTATGCCAGGCA
TTGTTCAGTTTAAAGT
>QSDrought_00039
ACGGCGGGcAATCGAGAGCGACAGTTTAAAGGTCCAAACTAAACTGTCCCTAGGGTTTTT
CTCTCAGACCTCTTCCATCGCAAAGCAAAGCTTCATTCACAGCCACAGGGTGACAAaAAC
TTTTGACTCGGTTGGAACACAACGAATATGAGGCCCATCTTTTGTGGTAACGTTGAATTT
GATGCCCGGCAGTCTGATATTGAGCGACTTTTCAGAAGATATGGGAGGGTTGAGAGGGcG
GATATGAAGTCTGgATTTGCTTTCGTCTATATGGAAGATGAACGAGaTGCTGAGTgtGCA
ATTAGAAGGCTTGACAGGACAGAATTTGGTCGAAAGGGTCGCCGACTTCGTGTTGAGTGG
ACCAAGCATGAACGTGGCATTAGAAGGCCTGGAGGTTCAAGATCTTCAGCTAATGTGAAA
CCATCAAAAACCTTGTTTGTCATTAATTTTGATCCAAGCTATACCAGAACAAGGGATTTG
GAGAGGCACTTTGATCCACATGGGAAAATTTTGAACATAAGGATCAGAAGGAATTTTGCA
TTTATTCAGTATGAGACACAGGAGGATGCTACCAGAGCATTGGAAGCAACGAACATGAGT
AAGTTCATGGATCGAGTCATTTCAGTGgAATATGCAGTTCGGGATGATGACGATGAGAGG
AGAAATGGGTACAGTCCTGATAGAAGAGGCCGGGACATGTCTCCCCACAGAAGAAGCTAT
GATCATGGGCGATCCCCAAGTCCATATCGTAGAGATAGGGCAAGCCCAGACTATGGCCAT
GGACCAAATCTAAGCTCCAGATCTGAACTAAGaGGAAGTCCCAAATATGATAGAGGAGCT
GAAAGCCCAGTCAATGGGAGATATGATAGCCGATCaCCACCACCAAGGGAAAGATCATCA
CCACCGGCAAGGGAAAGATCTCGATCTTAAACAGAAGCAGAGTAGACGTTCCAGTCAaGT
GGGTAGtTG
>QSDrought_00040
GGGGAGCTCAGATACCATTGCTTTTTCATTCCTCATGATTTTTGCTCAGTGTTCAATTTC
CGACACGTTTCAACATAGAAATCagGATCACAGCCAATGGCAGGATTTGCTTTCGTCTAT
ATGGAAGATGAACGAGATGCTGAGTAcGCAATTAGAAGGCTTGACAGGACAGAATTTGGT
CGAAAGGGTCGCCGACTTCGTGTTGAGTGGACCAAGCATGAACGTGGCATTAGAAGGCCT
GGAGGTTCAAGATCTTCAGCTAATGTGAAACCATCAAAAACCTTGTTTGTCATTAATTTT
GATCCAAGCTATACCAGAACAAGGGATTTGGAGAGGCACTTTGATCCACATGGGAAAATT
TTGAACATAAGGATCAGAAGGAATTTTGCATTTATTCAGTATGAGACACAGGAGGATGCT
ACCAGAGCATTGGAAGCAACGAACATGAGTAAGTTCATGGATCGAGTCATTTCAGTGgAA
TATGCAGTTCGGGATGATGACGATGAGAGGAGAAATGGGTACAGTCCTGATAGAAGAGGC
CGGGACATGTCTCCCCACAGAAGAAGCTATGATCATGGGCGATCCCCAAGTCCATATCGT
AGAGATAGGGCAAGCCCAGACTATGGCCATGGACCAAATCTAAGCTCCAGATCTGAACTA
AGaGGAAGTCCCAAATATGATAGAGGAGCTGAAAGCCCAGTCAATGGGAGATATGATAGC
CGATCaCCACCACCAAGGGAAAGATCATCACCACCGGCAAGGGAAAGATCTCGATCTTAA
ACAGAAGCAGAGTAGACGTTCCAGTCAaGTGGGTAGtTG
>QSDrought_00041
ACGGCGGGcAATCGAGAGCGACAGTTTAAAGGTCCAAACTAAACTGTCCCTAGGGTTTTT
CTCTCGGACCTCTTCCATCGCAAAGCAAAGCTTCATTCACAGCCACAGGGTGACAACAAC
TTTTGACTCGGTTGGAACACAACGAATATGAGGCCCATCTTTTGTGGTAACGTTGAATTT
GATGCCCGGCAGTCTGATATTGAGCGACTTTTCAGAAGATATGGGAGGGTTGAGAGGGTG
GATATGAAGTCTGAATACAGATTTTATGGTTCAGAAGTTCTACAGCAATGGAGAAATCTa
ACAGGGACTATTTCTCTCAAACAAATGTGGGCATGACGAATCTCTATTTGGACTACACAA
CTCAATGATGAAACTGTCCTCTCATGATTACTTGGAATGTCCATGCTCTTGGATGGATGT
GCTTCTCTGCATTTCTTTTCTaGCATGTCCCAAGCTTCATCTTCTTGTATTTTTCAGAAG
AATTATTCTGATCTGCCCTAGCCCTGCCATCCTACT
>QSDrought_00042
GGGGGCTCTCAGACCTCTTCCATCGCAAAGCAAAGCTTCATTCACAGCCACAGGTTGGTT
TGACAAAGTGCTTATATACTTCTTTGTTTTGTGTCcACCTGCTTTTCATTAAAGGGTGAC
AACAACTTTTGACTCGGTTGGAACACAACGAATATGAGGCCCATCTTTTGTGGTAACGTT
GAATTTGATGCCCGGCAGTCTGATATTGAGCGACTTTTCAGAAGATATGGGAGGGTTGAG
AGGGTGGATATGAAGTCTGAATACAGATTTTATGGTTCAGAAGTTCTACAGCAATGGAGA
AATCTaACAGGGACTATTTCTCTCAAACAAATGTGGGCATGACGAATCTCTATTTGGACT
ACACAACTCAATGATGAAACTGTCCTCTCATGATTACTTGGAATGTCCATGCTCTTGGAT
GGATGTGCTTCTCTGCATTTCTTTTCTaGCATGTCCCAAGCTTCATCTTCTTGTATTTTT
CAGAAGAATTATTCTGATCTGCCCTAGCCCTGCCATCCTACT
>QSDrought_00043
ACGGCGGGcAATCGAGAGCGACAGTTTAAAGGTCCAAACTAAACTGTCCCTAGGGTTTTT
CTCTCGGACCTCTTCCATCGCAAAGCAAAGCTTCATTCACAGCCACAGGGTGACAACAAC
TTTTGACTCGGTTGGAACACAACGAATATGAGGCCCATCTTTTGTGGTAACGTTGAATTT
GATGCCCGGCAGTCTGATATTGAGCGACTTTTCAGAAGATATGGGAGGGTTGAGAGGGTG
GATATGAAGTCTGGATTACTTGGAATGTCCATGCTCTTGGATGGATGTGCTTCTCTGCAT
TTCTTTTCTAGCATGTCCCAAGCTTCATCTTCTTGTATTTTTCAGAAGAATTATTCTGAT
CTGCCCTAGCCCTGCCATCCTACT
>QSDrought_00044
GGGGGCTCTCAGACCTCTTCCATCGCAAAGCAAAGCTTCATTCACAGCCACAGGTTGGTT
TGACAAAGTGCTTATATACTTCTTTGTTTTGTGTCcACCTGCTTTTCATTAAAGGGTGAC
AACAACTTTTGACTCGGTTGGAACACAACGAATATGAGGCCCATCTTTTGTGGTAACGTT
GAATTTGATGCCCGGCAGTCTGATATTGAGCGACTTTTCAGAAGATATGGGAGGGTTGAG
AGGGTGGATATGAAGTCTGGATTACTTGGAATGTCCATGCTCTTGGATGGATGTGCTTCT
CTGCATTTCTTTTCTAGCATGTCCCAAGCTTCATCTTCTTGTATTTTTCAGAAGAATTAT
TCTGATCTGCCCTAGCCCTGCCATCCTACT
>QSDrought_00045
GGGGTTAGgTTCAATTCCtGGGCTCCAAGTGGTGCCGCCCCTGATCTTTGTGTTCATAAA
AAAGAAGAAGAGAATGTTTGTAATATACATACCTTTTTtAGCTGTAGTAGTTGCATTCAA
TTTATTTATCCTTAAAATAAGAAAACATTGAAAGCATGATTGTTTATTTATTTAATCTTC
GACTTTGGTTCATTGAATTGAAGAGTATTGTTCGTTGAACTTATAGAGCTCAGTCAGTCT
GAGTCTGAGACTCTCAGAATATCAGTCATGGAGTTGAGCTCCAAAACCAAACCACTCCTT
CTTCTTCTTCTACTTCTCTTCACCTTCTCTTCCGTTTCTGAATCAAACCAGTTTTGTGAT
GCTGGGATTGAGTATGGTGAACCGGGATGTGGGATTTCATCTTCGTCGTCGAAGATATTG
ATAAAGGGGGGAACTGTTGTGAATGCTCATAAAGAGGAGGTTGCTGATGTTTATGTGGAA
GATGGGATCATCATTGCTGTGAAGCCTAATATCAAGGTTGGAGATGATGTtACT
>QSDrought_00046
GGGGTTAGgTTCAATTCCtGGGCTCCAAGTGGTGCCGCCCCTGATCTTTGTGTTCATAAA
AAAGAAGAAGAGAATGTTTGTAATATACATACCTTTTTtAGCTGTAGTAGTTGCATTCAA
TTTATTTATCCTTAAAATAAGAAAACATTGAAAGCATGATTGTTTATTTATTTAATCTTC
GACTTTGGTTCATTGAATTGAAGAGTATTGTTCGTTGAACTTATAGAGCTCAGTCAGTCT
GAGTCTGAGACTCTCAGAATATCAGTCATGGAGTTGAGCTCCAAAACCAAACCACTCCTT
CTTCTTCTACTTCTCTTCACCTTCTCTTCCGTTTCTGAATCAAACCAGTTTTGTGATGCT
GGGATTGAGTATGGTGAACCGGGATGTGGGATTTCATCTTCGTCGTCGAAGATATTGATA
AAGGGGGgAACTGTTGTGAATGCTCATAAAGAGGAGGTTGCTGATGTTTATGTGGAAGAT
GGGATCATCATTGCTGTGAAGCCTAATATCAAGGTTGGAGATGATGTtACT
>QSDrought_00047
GGGGTTAGgTTCAATTCCtGGGCTCCAAGTGGTGCCGCCCCTGATCTTTGTGTTCATAAA
AAAGAAGAAGAGAATGTTTGTAATATACATACCTTTTTtAGCTGTAGTAGTTGCATTCAA
TTTATTTATCCTTAAAATAAGAAAACATTGAAAGCATGATTGTTTATTTATTTAATCTTC
GACTTTGGTTCATTGAATTGAAGAGTATTGTTCGTTGAACTTATAGAGCTCAGTCAGTCT
GAGTCTGAGACTCTCAGAATATCAGTCATGGAGTTGAGCTCCAAAACCAAACCACTCCTT
CTTCTTCTACTTCTCTTCACCTTCTCTTCCGTTTCTGAATCAAACCAGTTTTGTGATGCT
GGGATTGAGTATGGTGAACCGGGATGTGGGATTTCATCTTCGTCGTCGAAGATATTGATA
AAGGGGGgAACTGTTGTGAATGCTCTCGGGCAATTCGTTTGGCAGGTTTTGTGAATACTC
CTCTCTATGTGGTTCATGTAATGAGCATTGATGCTATGGAAGAAATAGCTACAGCTCGCA
AACAAGG
>QSDrought_00048
GGGGTTAGgTTCAATTCCtGGGCTCCAAGTGGTGCCGCCCCTGATCTTTGTGTTCATAAA
AAAGAAGAAGAGAATGTTTGTAATATACATACCTTTTTtAGGTGTAGTAGTTGCATTCAA
TTTATTTATCCTTAAAATAAGAAAACATTGAAAGCATGTTTGTTTATTTATTTAATCTTC
GACTTTGGTTCATTGAATTGAAGAGTATTGTTCGTTGAATATCAGTCATGGAGTTGAGCT
CCAAAACCAAACCACTCCTTCTTCTTCTTCTACTTCTCTTCACCTTCTCTTCCGTTTCTG
AATCAAACCAGTTTTGTGATGCTGGGATTGAGTATGGTGAACCGGGATGTGGGATTTCAT
CTTCGTCGTCGAAGATATTGATAAAGGGGGGAACTGTTGTGAATGCTCATAAAGAGGAGG
TTGCTGATGTTTATGTGGAAGATGGGATCATCATTGCTGTGAAGCCTAATATCAAGGTTG
GAGATGATGTtACT
>QSDrought_00049
GGGGTTAGgTTCAATTCCtGGGCTCCAAGTGGTGCCGCCCCTGATCTTTGTGTTCATAAA
AAAGAAGAAGAGAATGTTTGTAATATACATACCTTTTTtAGGTGTAGTAGTTGCATTCAA
TTTATTTATCCTTAAAATAAGAAAACATTGAAAGCATGTTTGTTTATTTATTTAATCTTC
GACTTTGGTTCATTGAATTGAAGAGTATTGTTCGTTGAATATCAGTCATGGAGTTGAGCT
CCAAAACCAAACCACTCCTTCTTCTTCTACTTCTCTTCACCTTCTCTTCCGTTTCTGAAT
CAAACCAGTTTTGTGATGCTGGGATTGAGTATGGTGAACCGGGATGTGGGATTTCATCTT
CGTCGTCGAAGATATTGATAAAGGGGGGAACTGTTGTGAATGCTCATAAAGAGGAGGTTG
CTGATGTTTATGTGGAAGATGGGATCATCATTGCTGTGAAGCCTAATATCAAGGTTGGAG
ATGATGTtACT
>QSDrought_00050
GGGGTTAGgTTCAATTCCtGGGCTCCAAGTGGTGCCGCCCCTGATCTTTGTGTTCATAAA
AAAGAAGAAGAGAATGTTTGTAATATACATACCTTTTTtAGGTGTAGTAGTTGCATTCAA
TTTATTTATCCTTAAAATAAGAAAACATTGAAAGCATGTTTGTTTATTTATTTAATCTTC
GACTTTGGTTCATTGAATTGAAGAGTATTGTTCGTTGAATATCAGTCATGGAGTTGAGCT
CCAAAACCAAACCACTCCTTCTTCTTCTACTTCTCTTCACCTTCTCTTCCGTTTCTGAAT
CAAACCAGTTTTGTGATGCTGGGATTGAGTATGGTGAACCGGGATGTGGGATTTCATCTT
CGTCGTCGAAGATATTGATAAAGGGGGgAACTGTTGTGAATGCTCTCGGGCAATTCGTTT
GGCAGGTTTTGTGAATACTCCTCTCTATGTGGTTCATGTAATGAGCATTGATGCTATGGA
AGAAATAGCTACAGCTCGCAAACAAGG
>QSDrought_00051
AATTCAAaGTAGCATGTTACCAAAAaGATTCATAAGTAACAGCCATTTCAAACTGGACAG
CACAACTTAATAATGAGACCATGCCATCAGTAGTAGTGATGGCTCTAATCAAGAACTTTT
AACTTCAAATACTATGTAAATTACAATGAGACATTCTCATGCTCAAAAGCCTGAGAATGG
AAGAAAATCTGCAACAATGCAGAATTTATGTCCAGAATCTCCTGATCCAGAAAGAGATTC
ATATCTTATATTAGATTTTACCTCAACGCAGACTGatAAtGTgATAAAGCATCtTGAAGC
ATaTTTGTTGCAGCAAATACTTGAGCTAGTTTAACATGAAGAGAGTCGTCAGCCCAATCC
TTGAGATATCGCTCAAGCAGAGATACAGCATCTCCATTTCGACCTTCAATAACATGGAGC
TCAGCCAAAGCTAATGCGGCTCCTAGGTAACCGGGCTCCAACCTAAGTGCTGACTCAtAG
AAttttttGGccTGTTACaGTTTAAAAAaTTAAAAaTCTTTGAAATCTGGATGAAAGCAA
CCTTTACTTCTAAGCTGACGCTGAAAAGATATATAAAGCTTTACCTCTCTCTGCCACCAG
AGTTACTAGCaTGAACAtCACCAACTAATTTTAGTGCCTTTGCCGATTGAGGCATTGCCT
TCATTGCCTCCCTGGCAGCATACAAAGCCTCTTTGGTTTTAGAGAGAACCAAATAAGaCT
GAACCAAACCTTGATATGAACGAATATCAGGTCTCAATTCTTGAGCTGACCTAAAAGCAA
CTACAGCAGTTTCAGCTCGCTTCGCTGTTAACGACAGGTTACCCTTCATAATGTGACCTG
GTATGTGCCTCTCATCAATTCGAATGCTCCTTTCAGCATAAGACAAAGCTCCTCTTTCAT
CTTTCCTTTCCCACAGTACAGACAAAGTCACAAACACTTCTGGCCTTGTAGGATCAATAC
TCAGCAAATCaTTTGcttAACTTGTTTAGCTTTGTATAATCAGACTTTgTCTTTAGAAGT
ATTGCATACTCATCCATGTAAGTAACAATGTATGGATCTATTAATCGAGCCTTTTCAAAA
TTCATTACGGCCTCCTCATTCTTGCCAATAATGGCTTCAATCTTTGCAATTTCAAGTAAT
AGGTGTGTATTATTAGGAAAGCGTTGCAAGAGATCTGCAAAGAGTTCCAAACCACCTTTG
TAATCGTTTGAAGCAATGCAACATTGGGCCTCAACATAGCGTTGCAGCCAGCGGCTTGAA
TCAAAATGATCAAATGAAGCCCTCCCACTTCTATTTGGAGTCTGAGGAAACAATGAAATA
ATGTCCTTGGCTGAAGCTCCCATCTCTGCTAGAGCAGTAATAGCCTCAAGGACATAAGGG
CAATGCCTTAAACACTCTTTGTAACAGCTCCCC
>QSDrought_00052
AATTCAAaGTAGCATGTTACCAAAAaGATTCATAAGTAACAGCCATTTCAAACTGGACAG
CACAACTTAATAATGAGACCATGCCATCAGTAGTAGTGATGGCTCTAATCAAGAACTTTT
AACTTCAAATACTATGTAAATTACAATGAGACATTCTCATGCTCAAAAGCCTGAGAATGG
AAGAAAATCTGCAACAATGCAGAATTTATGTCCAGAATCTCCTGATCCAGAAAGAGATTC
ATATCTTATATTAGATTTTACCTCAACGCAGACTGatAAtGTgATAAAGCATCtTGAAGC
ATaTTTGTTGCAGCAAATACTTGAGCTAGTTTAACATGAAGAGAGTCGTCAGCCCAATCC
TTGAGATATCGCTCAAGCAGAGATACAGCATCTCCATTTCGACCTTCAATAACATGGAGC
TCAGCCAAAGCTAATGCGGCTCCTAGGTAACCGGGCTCCAACCTAAGTGCTGACTCAtAG
AAttttttGGCCtTCTCTCTGCCACCAGAGTTACTAGCaTGAACAtCACCAACTAATTTT
AGTGCCTTTGCCGATTGAGGCATTGCCTTCATTGCCTCCCTGGCAGCATACAAAGCCTCT
TTGGTTTTAGAGAGAACCAAATAAGaCTGAACCAAACCTTGATATGAACGAATATCAGGT
CTCAATTCTTGAGCTGACCTAAAAGCAACTACAGCAGTTTCAGCTCGCTTCGCTGTTAAC
GACAGGTTACCCTTCATAATGTGACCTGGTATGTGCCTCTCATCAATTCGAATGCTCCTT
TCAGCATAAGACAAAGCTCCTCTTTCATCTTTCCTTTCCCACAGTACAGACAAAGTCACA
AACACTTCTGGCCTTGTAGGATCAATACTCAGCAAATCaTTTGcttAACTTGTTTAGCTT
TGTATAATCAGACTTTgTCTTTAGAAGTATTGCATACTCATCCATGTAAGTAACAATGTA
TGGATCTATTAATCGAGCCTTTTCAAAATTCATTACGGCCTCCTCATTCTTGCCAATAAT
GGCTTCAATCTTTGCAATTTCAAGTAATAGGTGTGTATTATTAGGAAAGCGTTGCAAGAG
ATCTGCAAAGAGTTCCAAACCACCTTTGTAATCGTTTGAAGCAATGCAACATTGGGCCTC
AACATAGCGTTGCAGCCAGCGGCTTGAATCAAAATGATCAAATGAAGCCCTCCCACTTCT
ATTTGGAGTCTGAGGAAACAATGAAATAATGTCCTTGGCTGAAGCTCCCATCTCTGCTAG
AGCAGTAATAGCCTCAAGGACATAAGGGCAATGCCTTAAACACTCTTTGTAACAGCTCCC
C
>QSDrought_00053
GagtgtAtAAtGTgATAAAGCATCtTGAAGCATaTTTGTTGCAGCAAATACTTGAGCTAG
TTTAACATGAAGAGAGTCGTCAGCCCAATCCTTGAGATATCGCTCAAGCAGAGATACAGC
ATCTCCATTTCGACCTTCAATAACATGGAGCTCAGCCAAAGCTAATGCGGCTCCTAGGTA
ACCGGGCTCCAACCTAAGTGCTGACTCAtAGAAttttttGGccTGTTACaGTTTAAAAAa
TTAAAAaTCTTTGAAATCTGGATGAAAGCAACCTTTACTTCTAAGCTGACGCTGAAAAGA
TATATAAAGCTTTACCTCTCTCTGCCACCAGAGTTACTAGCaTGAACAtCACCAACTAAT
TTTAGTGCCTTTGCCGATTGAGGCATTGCCTTCATTGCCTCCCTGGCAGCATACAAAGCC
TCTTTGGTTTTAGAGAGAACCAAATAAGaCTGAACCAAACCTTGATATGAACGAATATCA
GGTCTCAATTCTTGAGCTGACCTAAAAGCAACTACAGCAGTTTCAGCTCGCTTCGCTGTT
AACGACAGGTTACCCTTCATAATGTGACCTGGTATGTGCCTCTCATCAATTCGAATGCTC
CTTTCAGCATAAGACAAAGCTCCTCTTTCATCTTTCCTTTCCCACAGTACAGACAAAGTC
ACAAACACTTCTGGCCTTGTAGGATCAATACTCAGCAAATCaTTTGcttAACTTGTTTAG
CTTTGTATAATCAGACTTTgTCTTTAGAAGTATTGCATACTCATCCATGTAAGTAACAAT
GTATGGATCTATTAATCGAGCCTTTTCAAAATTCATTACGGCCTCCTCATTCTTGCCAAT
AATGGCTTCAATCTTTGCAATTTCAAGTAATAGGTGTGTATTATTAGGAAAGCGTTGCAA
GAGATCTGCAAAGAGTTCCAAACCACCTTTGTAATCGTTTGAAGCAATGCAACATTGGGC
CTCAACATAGCGTTGCAGCCAGCGGCTTGAATCAAAATGATCAAATGAAGCCCTCCCACT
TCTATTTGGAGTCTGAGGAAACAATGAAATAATGTCCTTGGCTGAAGCTCCCATCTCTGC
TAGAGCAGTAATAGCCTCAAGGACATAAGGGCAATGCCTTAAACACTCTTTGTAACAGCT
CCCC
>QSDrought_00054
GagtGAtAAtGTgATAAAGCATCtTGAAGCATaTTTGTTGCAGCAAATACTTGAGCTAGT
TTAACATGAAGAGAGTCGTCAGCCCAATCCTTGAGATATCGCTCAAGCAGAGATACAGCA
TCTCCATTTCGACCTTCAATAACATGGAGCTCAGCCAAAGCTAATGCGGCTCCTAGGTAA
CCGGGCTCCAACCTAAGTGCTGACTCAtAGAAttttttGGccTGTTACaGTTTAAAAAaT
TAAAAaTCTTTGAAATCTGGATGAAAGCAACCTTTACTTCTAAGCTGACGCTGAAAAGAT
ATATAAAGCTTTACCTCTCTCTGCCACCAGAGTTACTAGCaTGAACAtCACCAACTAATT
TTAGTGCCTTTGCCGATTGAGGCATTGCCTTCATTGCCTCCCTGGCAGCATACAAAGCCT
CTTTGGTTTTAGAGAGAACCAAATAAGaCTGAACCAAACCTTGATATGAACGAATATCAG
GTCTCAATTCTTGAGCTGACCTAAAAGCAACTACAGCAGTTTCAGCTCGCTTCGCTGTTA
ACGACAGGTTACCCTTCATAATGTGACCTGGTATGTGCCTCTCATCAATTCGAATGCTCC
TTTCAGCATAAGACAAAGCTCCTCTTTCATCTTTCCTTTCCCACAGTACAGACAAAGTCA
CAAACACTTCTGGCCTTGTAGGATCAATACTCAGCAAATCaTTTGcttAACTTGTTTAGC
TTTGTATAATCAGACTTTgTCTTTAGAAGTATTGCATACTCATCCATGTAAGTAACAATG
TATGGATCTATTAATCGAGCCTTTTCAAAATTCATTACGGCCTCCTCATTCTTGCCAATA
ATGGCTTCAATCTTTGCAATTTCAAGTAATAGGTGTGTATTATTAGGAAAGCGTTGCAAG
AGATCTGCAAAGAGTTCCAAACCACCTTTGTAATCGTTTGAAGCAATGCAACATTGGGCC
TCAACATAGCGTTGCAGCCAGCGGCTTGAATCAAAATGATCAAATGAAGCCCTCCCACTT
CTATTTGGAGTCTGAGGAAACAATGAAATAATGTCCTTGGCTGAAGCTCCCATCTCTGCT
AGAGCAGTAATAGCCTCAAGGACATAAGGGCAATGCCTTAAACACTCTTTGTAACAGCTC
CCC
>QSDrought_00055
GagtgtAtAAtGTgATAAAGCATCtTGAAGCATaTTTGTTGCAGCAAATACTTGAGCTAG
TTTAACATGAAGAGAGTCGTCAGCCCAATCCTTGAGATATCGCTCAAGCAGAGATACAGC
ATCTCCATTTCGACCTTCAATAACATGGAGCTCAGCCAAAGCTAATGCGGCTCCTAGGTA
ACCGGGCTCCAACCTAAGTGCTGACTCAtAGAAttttttGGCCtTCTCTCTGCCACCAGA
GTTACTAGCaTGAACAtCACCAACTAATTTTAGTGCCTTTGCCGATTGAGGCATTGCCTT
CATTGCCTCCCTGGCAGCATACAAAGCCTCTTTGGTTTTAGAGAGAACCAAATAAGaCTG
AACCAAACCTTGATATGAACGAATATCAGGTCTCAATTCTTGAGCTGACCTAAAAGCAAC
TACAGCAGTTTCAGCTCGCTTCGCTGTTAACGACAGGTTACCCTTCATAATGTGACCTGG
TATGTGCCTCTCATCAATTCGAATGCTCCTTTCAGCATAAGACAAAGCTCCTCTTTCATC
TTTCCTTTCCCACAGTACAGACAAAGTCACAAACACTTCTGGCCTTGTAGGATCAATACT
CAGCAAATCaTTTGcttAACTTGTTTAGCTTTGTATAATCAGACTTTgTCTTTAGAAGTA
TTGCATACTCATCCATGTAAGTAACAATGTATGGATCTATTAATCGAGCCTTTTCAAAAT
TCATTACGGCCTCCTCATTCTTGCCAATAATGGCTTCAATCTTTGCAATTTCAAGTAATA
GGTGTGTATTATTAGGAAAGCGTTGCAAGAGATCTGCAAAGAGTTCCAAACCACCTTTGT
AATCGTTTGAAGCAATGCAACATTGGGCCTCAACATAGCGTTGCAGCCAGCGGCTTGAAT
CAAAATGATCAAATGAAGCCCTCCCACTTCTATTTGGAGTCTGAGGAAACAATGAAATAA
TGTCCTTGGCTGAAGCTCCCATCTCTGCTAGAGCAGTAATAGCCTCAAGGACATAAGGGC
AATGCCTTAAACACTCTTTGTAACAGCTCCCC
>QSDrought_00056
GagtGAtAAtGTgATAAAGCATCtTGAAGCATaTTTGTTGCAGCAAATACTTGAGCTAGT
TTAACATGAAGAGAGTCGTCAGCCCAATCCTTGAGATATCGCTCAAGCAGAGATACAGCA
TCTCCATTTCGACCTTCAATAACATGGAGCTCAGCCAAAGCTAATGCGGCTCCTAGGTAA
CCGGGCTCCAACCTAAGTGCTGACTCAtAGAAttttttGGCCtTCTCTCTGCCACCAGAG
TTACTAGCaTGAACAtCACCAACTAATTTTAGTGCCTTTGCCGATTGAGGCATTGCCTTC
ATTGCCTCCCTGGCAGCATACAAAGCCTCTTTGGTTTTAGAGAGAACCAAATAAGaCTGA
ACCAAACCTTGATATGAACGAATATCAGGTCTCAATTCTTGAGCTGACCTAAAAGCAACT
ACAGCAGTTTCAGCTCGCTTCGCTGTTAACGACAGGTTACCCTTCATAATGTGACCTGGT
ATGTGCCTCTCATCAATTCGAATGCTCCTTTCAGCATAAGACAAAGCTCCTCTTTCATCT
TTCCTTTCCCACAGTACAGACAAAGTCACAAACACTTCTGGCCTTGTAGGATCAATACTC
AGCAAATCaTTTGcttAACTTGTTTAGCTTTGTATAATCAGACTTTgTCTTTAGAAGTAT
TGCATACTCATCCATGTAAGTAACAATGTATGGATCTATTAATCGAGCCTTTTCAAAATT
CATTACGGCCTCCTCATTCTTGCCAATAATGGCTTCAATCTTTGCAATTTCAAGTAATAG
GTGTGTATTATTAGGAAAGCGTTGCAAGAGATCTGCAAAGAGTTCCAAACCACCTTTGTA
ATCGTTTGAAGCAATGCAACATTGGGCCTCAACATAGCGTTGCAGCCAGCGGCTTGAATC
AAAATGATCAAATGAAGCCCTCCCACTTCTATTTGGAGTCTGAGGAAACAATGAAATAAT
GTCCTTGGCTGAAGCTCCCATCTCTGCTAGAGCAGTAATAGCCTCAAGGACATAAGGGCA
ATGCCTTAAACACTCTTTGTAACAGCTCCCC
>QSDrought_00057
AATTCAAaGTAGCATGTTACCAAAAaGATTCATAAGTAACAGCCATTTCAAACTGGACAG
CACAACTTAATAATGAGACCATGCCATCAGTAGTAGTGATGGCTCTAATCAAGAACTTTT
AACTTCAAATACTATGTAAATTACAATGAGACATTCTCATGCTCAAAAGCCTGAGAATGG
AAGAAAATCTGCAACAATGCAGAATTTATGTCCAGAATCTCCTGATCCAGAAAGAGATTC
ATATCTTATATTAGATTTTACCTCAACGCAGACTGatAAtGTgATAAAGCATCtTGAAGC
ATaTTTGTTGCAGCAAATACTTGAGCTAGTTTAACATGAAGAGAGTCGTCAGCCCAATCC
TTGAGATATCGCTCAAGCAGAGATACAGCATCTCCATTTCGACCTTCAATAACATGGAGC
TCAGCCAAAGCTAATGCGGCTCCTAGGTAACCGGGCTCCAACCTAAGTGCTGACTCAtAG
AAttttttGGccTGTTACaGTTTAAAAAaTTAAAAaTCTTTGAAATCTGGATGAAAGCAA
CCTTTACTTCTAAGCTGACGCTGAAAAGATATATAAAGCTTTACCTCTCTCTGCCACCAG
AGTTACTAGCaTGAACAtCACCAACTAATTTTAGTGCCTTTGCCGATTGAGGCATTGCCT
TCATTGCCTCCCTGGCAGCATACAAAGCCTCTTTGGTTTTAGAGAGAACCAAATAAGaCT
GAACCAAACCTTGAAATCATAAATGAGTCcTTAATCATTTCAAGGCTTCTGCATTTTTCT
GTTATTCATGCTTTCTTTAGAAAATAAATACATGTCTAAGGTAAAAGTGAGCTGCATGTT
ATGCAGGTgAGCGTTCCCCCTTGAAAGTTGCACCTTGATATGAACGAATATCAGGTCTCA
ATTCTTGAGCTGACCTAAAAGCAACTACAGCAGTTTCaGCTA
>QSDrought_00058
AATTCAAaGTAGCATGTTACCAAAAaGATTCATAAGTAACAGCCATTTCAAACTGGACAG
CACAACTTAATAATGAGACCATGCCATCAGTAGTAGTGATGGCTCTAATCAAGAACTTTT
AACTTCAAATACTATGTAAATTACAATGAGACATTCTCATGCTCAAAAGCCTGAGAATGG
AAGAAAATCTGCAACAATGCAGAATTTATGTCCAGAATCTCCTGATCCAGAAAGAGATTC
ATATCTTATATTAGATTTTACCTCAACGCAGACTGatAAtGTgATAAAGCATCtTGAAGC
ATaTTTGTTGCAGCAAATACTTGAGCTAGTTTAACATGAAGAGAGTCGTCAGCCCAATCC
TTGAGATATCGCTCAAGCAGAGATACAGCATCTCCATTTCGACCTTCAATAACATGGAGC
TCAGCCAAAGCTAATGCGGCTCCTAGGTAACCGGGCTCCAACCTAAGTGCTGACTCAtAG
AAttttttGGCCtTCTCTCTGCCACCAGAGTTACTAGCaTGAACAtCACCAACTAATTTT
AGTGCCTTTGCCGATTGAGGCATTGCCTTCATTGCCTCCCTGGCAGCATACAAAGCCTCT
TTGGTTTTAGAGAGAACCAAATAAGaCTGAACCAAACCTTGAAATCATAAATGAGTCcTT
AATCATTTCAAGGCTTCTGCATTTTTCTGTTATTCATGCTTTCTTTAGAAAATAAATACA
TGTCTAAGGTAAAAGTGAGCTGCATGTTATGCAGGTgAGCGTTCCCCCTTGAAAGTTGCA
CCTTGATATGAACGAATATCAGGTCTCAATTCTTGAGCTGACCTAAAAGCAACTACAGCA
GTTTCaGCTA
>QSDrought_00059
GagtgtAtAAtGTgATAAAGCATCtTGAAGCATaTTTGTTGCAGCAAATACTTGAGCTAG
TTTAACATGAAGAGAGTCGTCAGCCCAATCCTTGAGATATCGCTCAAGCAGAGATACAGC
ATCTCCATTTCGACCTTCAATAACATGGAGCTCAGCCAAAGCTAATGCGGCTCCTAGGTA
ACCGGGCTCCAACCTAAGTGCTGACTCAtAGAAttttttGGccTGTTACaGTTTAAAAAa
TTAAAAaTCTTTGAAATCTGGATGAAAGCAACCTTTACTTCTAAGCTGACGCTGAAAAGA
TATATAAAGCTTTACCTCTCTCTGCCACCAGAGTTACTAGCaTGAACAtCACCAACTAAT
TTTAGTGCCTTTGCCGATTGAGGCATTGCCTTCATTGCCTCCCTGGCAGCATACAAAGCC
TCTTTGGTTTTAGAGAGAACCAAATAAGaCTGAACCAAACCTTGAAATCATAAATGAGTC
cTTAATCATTTCAAGGCTTCTGCATTTTTCTGTTATTCATGCTTTCTTTAGAAAATAAAT
ACATGTCTAAGGTAAAAGTGAGCTGCATGTTATGCAGGTgAGCGTTCCCCCTTGAAAGTT
GCACCTTGATATGAACGAATATCAGGTCTCAATTCTTGAGCTGACCTAAAAGCAACTACA
GCAGTTTCaGCTA
>QSDrought_00060
GagtGAtAAtGTgATAAAGCATCtTGAAGCATaTTTGTTGCAGCAAATACTTGAGCTAGT
TTAACATGAAGAGAGTCGTCAGCCCAATCCTTGAGATATCGCTCAAGCAGAGATACAGCA
TCTCCATTTCGACCTTCAATAACATGGAGCTCAGCCAAAGCTAATGCGGCTCCTAGGTAA
CCGGGCTCCAACCTAAGTGCTGACTCAtAGAAttttttGGccTGTTACaGTTTAAAAAaT
TAAAAaTCTTTGAAATCTGGATGAAAGCAACCTTTACTTCTAAGCTGACGCTGAAAAGAT
ATATAAAGCTTTACCTCTCTCTGCCACCAGAGTTACTAGCaTGAACAtCACCAACTAATT
TTAGTGCCTTTGCCGATTGAGGCATTGCCTTCATTGCCTCCCTGGCAGCATACAAAGCCT
CTTTGGTTTTAGAGAGAACCAAATAAGaCTGAACCAAACCTTGAAATCATAAATGAGTCc
TTAATCATTTCAAGGCTTCTGCATTTTTCTGTTATTCATGCTTTCTTTAGAAAATAAATA
CATGTCTAAGGTAAAAGTGAGCTGCATGTTATGCAGGTgAGCGTTCCCCCTTGAAAGTTG
CACCTTGATATGAACGAATATCAGGTCTCAATTCTTGAGCTGACCTAAAAGCAACTACAG
CAGTTTCaGCTA
>QSDrought_00061
GagtgtAtAAtGTgATAAAGCATCtTGAAGCATaTTTGTTGCAGCAAATACTTGAGCTAG
TTTAACATGAAGAGAGTCGTCAGCCCAATCCTTGAGATATCGCTCAAGCAGAGATACAGC
ATCTCCATTTCGACCTTCAATAACATGGAGCTCAGCCAAAGCTAATGCGGCTCCTAGGTA
ACCGGGCTCCAACCTAAGTGCTGACTCAtAGAAttttttGGCCtTCTCTCTGCCACCAGA
GTTACTAGCaTGAACAtCACCAACTAATTTTAGTGCCTTTGCCGATTGAGGCATTGCCTT
CATTGCCTCCCTGGCAGCATACAAAGCCTCTTTGGTTTTAGAGAGAACCAAATAAGaCTG
AACCAAACCTTGAAATCATAAATGAGTCcTTAATCATTTCAAGGCTTCTGCATTTTTCTG
TTATTCATGCTTTCTTTAGAAAATAAATACATGTCTAAGGTAAAAGTGAGCTGCATGTTA
TGCAGGTgAGCGTTCCCCCTTGAAAGTTGCACCTTGATATGAACGAATATCAGGTCTCAA
TTCTTGAGCTGACCTAAAAGCAACTACAGCAGTTTCaGCTA
>QSDrought_00062
GagtGAtAAtGTgATAAAGCATCtTGAAGCATaTTTGTTGCAGCAAATACTTGAGCTAGT
TTAACATGAAGAGAGTCGTCAGCCCAATCCTTGAGATATCGCTCAAGCAGAGATACAGCA
TCTCCATTTCGACCTTCAATAACATGGAGCTCAGCCAAAGCTAATGCGGCTCCTAGGTAA
CCGGGCTCCAACCTAAGTGCTGACTCAtAGAAttttttGGCCtTCTCTCTGCCACCAGAG
TTACTAGCaTGAACAtCACCAACTAATTTTAGTGCCTTTGCCGATTGAGGCATTGCCTTC
ATTGCCTCCCTGGCAGCATACAAAGCCTCTTTGGTTTTAGAGAGAACCAAATAAGaCTGA
ACCAAACCTTGAAATCATAAATGAGTCcTTAATCATTTCAAGGCTTCTGCATTTTTCTGT
TATTCATGCTTTCTTTAGAAAATAAATACATGTCTAAGGTAAAAGTGAGCTGCATGTTAT
GCAGGTgAGCGTTCCCCCTTGAAAGTTGCACCTTGATATGAACGAATATCAGGTCTCAAT
TCTTGAGCTGACCTAAAAGCAACTACAGCAGTTTCaGCTA
>QSDrought_00063
AGCACCATATTGATTACCAATTCAGTGGACTCGAAGAGGATTATGGGGATGATGGTGAGA
ATAGCTATAATCCTAATGATAATGGGGAATTGAGTTTTAACAATAGACCAAATACGCAGG
GGCTTGATGGTGTTTCCATGTCAAGGAATTCAATGGAGGTGGATGAAGCAGGCCTTTCAC
CTTCAGCAACAGAGAATGCAGAGATGAATGTTGACAAAAACCAGGAGGATCTCGGAGTCT
CAGGTAGAGAGCCTAGATTGGGTAGCCATTCAGCCCCAATATTTGCAGAAAAGAAGTTTG
ATCCTGCAGAAAAAATAAGAAATATGCAACCGTCATCCACTCGGAAGTCTAACACATATG
TGCTGCCCACACCTATTGATGCAAGGCATTCAAGTTCATCAAGAACAAGTAATTCAGTTC
CCCGCTCAAGGCCAAGTGGAGTCACCCACAATTTGTGGCATTCTTCCCCGTTGGAAGATA
AGAaGCATGAGAAGCATTCTGGCAATGGTAACCTGTCAAGACCCGGTATCTCAAAACCAC
AGTCAATAGCCAAAcGAGAGTGACAGCAATAATACCTCCACCCCACTACCTCCTCCTTTG
GCAGAGGGACTTTCACTTCTGCAACACGATACATTTAATGCTTCCGATACTAAAAAATTC
AAACGACAAGCTTTCTCTGGTCCATTAATAAGTAAGCCAGGGTCAACAAAGCCTGCTTTA
TCTGCCAGTGGTCCCATTGCATCTACTGAATTGCCCCAGTTAGTTTCTGGAATGTTTTCT
CGGTTGCCAATTCCTCAACCTTCTTCATCTCCAAAAGTATCTCCAAGTGCTTCACCTCCC
CCTGTTTCTTCACCTAAAATAAGCGAGCTTCATGAGCTTCCTAGACCCCCAGGTAATTTT
GCCCCTAAACCAGCAAAATCTCCTGATTTAATTGGTCATTCTGCTCCTTTGTCCTTCAGA
AATCAGGAGCTTTCTGCAATGAATAAAATccctTTGGAGGCATCAAGTGTGGCATCCCCA
CTTCCAATTCCTCCATTAATTGTTCCTCGGAGTTTCTCCATACCCTCAAGTGGTCAGAGA
GCAATGGCAGTACATGTTGCAAAGTTTTTGGGTTCTCCTCAAATTTCGAACAAGGCTGAA
GAAGTTGCTTCACCTCCATTGACCCCTCTTTCTCTCTCAAACGTTAAGCCAGCTTCAACT
GTTAATGAAGTGGCCTCTCAATTTGGTCAAATCCGAGGTGAGTGAGGTACCATATTGTTT
TAGAAGTTGAAATATTAATCTAATTTGAAGAAttACaTTGCACGTAtGATTGATGATGGA
CATTGGAGGTCTTTAATGCTTCATGTATTTTCTACCCATTTTCAGTTCCTTATGATTGAG
TTGGTACCATCAGGCATAATAGATGCCATATGAGTTAAATCTAGAAAtATGTTGCTcTAC
T
>QSDrought_00064
AGCACCATATTGATTACCAATTCAGTGGACTCGAAGAGGATTATGGGGATGATGGTGAGA
ATAGCTATAATCCTAATGATAATGGGGAATTGAGTTTTAACAATAGACCAAATACGCAGG
GGCTTGATGGTGTTTCCATGTCAAGGAATTCAATGGAGGTGGATGAAGCAGGCCTTTCAC
CTTCAGCAACAGAGAATGCAGAGATGAATGTTGACAAAAACCAGGAGGATCTCGGAGTCT
CAGGTAGAGAGCCTAGATTGGGTAGCCATTCAGCCCCAATATTTGCAGAAAAGAAGTTTG
ATCCTGCAGAAAAAATAAGAAATATGCAACCGTCATCCACTCGGAAGTCTAACACATATG
TGCTGCCCACACCTATTGATGCAAGGCATTCAAGTTCATCAAGAACAAGTAATTCAGTTC
CCCGCTCAAGGCCAAGTGGAGTCACCCACAATTTGTGGCATTCTTCCCCGTTGGAAGATA
AGAaGCATGAGAAGCATTCTGGCAATGGTAACCTGTCAAGACCCGGTATCTCAAAACCAC
AGTCAATAGCCAAAcGAGAGTGACAGCAATAATACCTCCACCCCACTACCTCCTCCTTTG
GCAGAGGGACTTTCACTTCTGCAACACGATACATTTAATGCTTCCGATACTAAAAAATTC
AAACGACAAGCTTTCTCTGGTCCATTAATAAGTAAGCCAGGGTCAACAAAGCCTGCTTTA
TCTGCCAGTGGTCCCATTGCATCTACTGAATTGCCCCAGTTAGTTTCTGGAATGTTTTCT
CGGTTGCCAATTCCTCAACCTTCTTCATCTCCAAAAGTATCTCCAAGTGCTTCACCTCCC
CCTGTTTCTTCACCTAAAATAAGCGAGCTTCATGAGCTTCCTAGACCCCCAGAAATCAGG
AGcTTTCTGCAATGAATAAAATCCCTTTGGAGGCATCAAGTGTGGCATCCCCACTTCCAA
TTCCTCCATTAATTGTTCCTCGGAGTTTCTCCATACCCTCAAGTGGTCAGAGAGCAATGG
CAGTACATGTTGCAAAGTTTTTGGGTTCTCCTCAAATTTCGAACAAGGCTGAAGAAGTTG
CTTCACCTCCATTGACCCCTCTTTCTCTCTCAAACGTTAAGCCAGCTTCAACTGTTAATG
AAGTGGCCTCTCAATTTGGTCAAATCCGAGGTGAGTGAGGTACCATATTGTTTTAGAAGT
TGAAATATTAATCTAATTTGAAGAAttACaTTGCACGTAtGATTGATGATGGACATTGGA
GGTCTTTAATGCTTCATGTATTTTCTACCCATTTTCAGTTCCTTATGATTGAGTTGGTAC
CATCAGGCATAATAGATGCCATATGAGTTAAATCTAGAAAtATGTTGCTcTACT
>QSDrought_00065
AGCACCATATTGATTACCAATTCAGTGGACTCGAAGAGGATTATGGGGATGATGGTGAGA
ATAGCTATAATCCTAATGATAATGGGGAATTGAGTTTTAACAATAGACCAAATACGCAGG
GGCTTGATGGTGTTTCCATGTCAAGGAATTCAATGGAGGTGGATGAAGCAGGCCTTTCAC
CTTCAGCAACAGAGAATGCAGAGATGAATGTTGACAAAAACCAGGAGGATCTCGGAGTCT
CAGGTAGAGAGCCTAGATTGGGTAGCCATTCAGCCCCAATATTTGCAGAAAAGAAGTTTG
ATCCTGCAGAAAAAATAAGAAATATGCAACCGTCATCCACTCGGAAGTCTAACACATATG
TGCTGCCCACACCTATTGATGCAAGGCATTCAAGTTCATCAAGAACAAGTAATTCAGTTC
CCCGCTCAAGGCCAAGTGGAGTCACCCACAATTTGTGGCATTCTTCCCCGTTGGAAGATA
AGAaGCATGAGAAGCATTCTGGCAATGGTAACCTGTCAAGACCCGGTATCTCAAAACCAC
AGTCAATAGCCAAAcGAGAGTGACAGCAATAATACCTCCACCCCACTACCTCCTCCTTTG
GCAGAGGGACTTTCACTTCTGCAACACGATACATTTAATGCTTCCGATACTAAAAAATTC
AAACGACAAGCTTTCTCTGGTCCATTAATAAGTAAGCCAGGGTCAACAAAGCCTGCTTTA
TCTGCCAGTGGTCCCATTGCATCTACTGAATTGCCCCAGTTAGTTTCTGGAATGTTTTCT
CGGTTGCCAATTCCTCAACCTTCTTCATCTCCAAAAGTATCTCCAAGTGCTTCACCTCCC
CCTGTTTCTTCACCTAAAATAAGCGAGCTTCATGAGCTTCCTAGACCCCCAGGTAATTTT
GCCCCTAAACCAGCAAAATCTCCTGATTTAATTGGTCATTCTGCTCCTTTGTCCTTCAGA
AATCAGGAGCTTTCTGCAATGAATAAAATccctTTGGAGGCATCAAGTGTGGCATCCCCA
CTTCCAATTCCTCCATTAATTGTTCCTCGGAGTTTCTCCATACCCTCAAGTGGTCAGAGA
GCAATGGCAGTACATGTTGCAAAGTTTTTGGGTTCTCCTCAAATTTCGAACAAGGCTGAA
GAAGTTGCTTCACCTCCATTGACCCCTCTTTCTCTCTCAAACGTTAAGCCAGCTTCAACT
GTTAATGAAGTGGCCTCTCAATTTGGTCAAATCCGAGGTGGGAGCTGATACTAATTACTA
AACATGTGAAGCCTTTTTTCCCCAGTGGTTGGCCTGGCAGAAGATTGTTTTGAGTCATTA
TCTTCATGTTGGGTACAGATCTGTACAGATGATGTTTTATGTGTCATTTAGTTTCTCATC
TC
>QSDrought_00066
AGCACCATATTGATTACCAATTCAGTGGACTCGAAGAGGATTATGGGGATGATGGTGAGA
ATAGCTATAATCCTAATGATAATGGGGAATTGAGTTTTAACAATAGACCAAATACGCAGG
GGCTTGATGGTGTTTCCATGTCAAGGAATTCAATGGAGGTGGATGAAGCAGGCCTTTCAC
CTTCAGCAACAGAGAATGCAGAGATGAATGTTGACAAAAACCAGGAGGATCTCGGAGTCT
CAGGTAGAGAGCCTAGATTGGGTAGCCATTCAGCCCCAATATTTGCAGAAAAGAAGTTTG
ATCCTGCAGAAAAAATAAGAAATATGCAACCGTCATCCACTCGGAAGTCTAACACATATG
TGCTGCCCACACCTATTGATGCAAGGCATTCAAGTTCATCAAGAACAAGTAATTCAGTTC
CCCGCTCAAGGCCAAGTGGAGTCACCCACAATTTGTGGCATTCTTCCCCGTTGGAAGATA
AGAaGCATGAGAAGCATTCTGGCAATGGTAACCTGTCAAGACCCGGTATCTCAAAACCAC
AGTCAATAGCCAAAcGAGAGTGACAGCAATAATACCTCCACCCCACTACCTCCTCCTTTG
GCAGAGGGACTTTCACTTCTGCAACACGATACATTTAATGCTTCCGATACTAAAAAATTC
AAACGACAAGCTTTCTCTGGTCCATTAATAAGTAAGCCAGGGTCAACAAAGCCTGCTTTA
TCTGCCAGTGGTCCCATTGCATCTACTGAATTGCCCCAGTTAGTTTCTGGAATGTTTTCT
CGGTTGCCAATTCCTCAACCTTCTTCATCTCCAAAAGTATCTCCAAGTGCTTCACCTCCC
CCTGTTTCTTCACCTAAAATAAGCGAGCTTCATGAGCTTCCTAGACCCCCAGAAATCAGG
AGcTTTCTGCAATGAATAAAATCCCTTTGGAGGCATCAAGTGTGGCATCCCCACTTCCAA
TTCCTCCATTAATTGTTCCTCGGAGTTTCTCCATACCCTCAAGTGGTCAGAGAGCAATGG
CAGTACATGTTGCAAAGTTTTTGGGTTCTCCTCAAATTTCGAACAAGGCTGAAGAAGTTG
CTTCACCTCCATTGACCCCTCTTTCTCTCTCAAACGTTAAGCCAGCTTCAACTGTTAATG
AAGTGGCCTCTCAATTTGGTCAAATCCGAGGTGGGAGCTGATACTAATTACTAAACATGT
GAAGCCTTTTTTCCCCAGTGGTTGGCCTGGCAGAAGATTGTTTTGAGTCATTATCTTCAT
GTTGGGTACAGATCTGTACAGATGATGTTTTATGTGTCATTTAGTTTCTCATCTC
>QSDrought_00067
GGGGGCCAAGTGGAGTCACCCACAATTTGTGGCATTCTTCCCCGTTGGAAGATAAGAAGC
ATGAGAAGCATTCTGGCAATGGTAACCTGTCAGGACCTGGTATCTCAAAACCACAGTCAA
TAGCCAAAGAGAGTGACAGCAATAATaCCTCCACCCCACTACCTCCTCCTTtGGCAGAGG
GACTTtCACTTCTGCAACACGATACATTTAATGCTTCTgATACTAAAAAATTCAAACGAC
AAGCTTTCTCTGGTCCATTAATAAGTAAGCCAGGGTCAACAAAGCCTGCTTTATCTGCCA
GTGGTCCCATTGCATCTACTGAATTGCCCCAGTTAGTTTCTGGAATGTTTTCTCGGTTGC
CAATTCCTCAACCTTCTTCATCTCCAAAAGTATCTCCAAGTGCTTCACCTCCCCCTGTTT
CTTCACCTAAAATAAGCGAGCTTCATGAGCTTCCTAGACCCCCAGGTAATTTTGCCCCTA
AACCAGCAAAATCTCCTGATTTAATTGGTCATTCTGCTCCTTTGTCCTTCAGAAATCAGG
AGCTTTCTGCAATGAATAAAATccctTTGGAGGCATCAAGTGTGGCATCCCCACTTCCAA
TTCCTCCATTAATTGTTCCTCGGAGTTTCTCCATACCCTCAAGTGGTCAGAGAGCAATGG
CAGTACATGTTGCAAAGTTTTTGGGTTCTCCTCAAATTTCGAACAAGGCTGAAGAAGTTG
CTTCACCTCCATTGACCCCTCTTTCTCTCTCAAACGTTAAGCCAGCTTCAACTGTTAATG
AAGTGGCCTCTCAATTTGGTCAAATCCGAGGTGAGTGAGGTACCATATTGTTTTAGAAGT
TGAAATATTAATCTAATTTGAAGAAttACaTTGCACGTAtGATTGATGATGGACATTGGA
GGTCTTTAATGCTTCATGTATTTTCTACCCATTTTCAGTTCCTTATGATTGAGTTGGTAC
CATCAGGCATAATAGATGCCATATGAGTTAAATCTAGAAAtATGTTGCTcTACT
>QSDrought_00068
GGGGGCCAAGTGGAGTCACCCACAATTTGTGGCATTCTTCCCCGTTGGAAGATAAGAAGC
ATGAGAAGCATTCTGGCAATGGTAACCTGTCAGGACCTGGTATCTCAAAACCACAGTCAA
TAGCCAAAGAGAGTGACAGCAATAATaCCTCCACCCCACTACCTCCTCCTTtGGCAGAGG
GACTTtCACTTCTGCAACACGATACATTTAATGCTTCTgATACTAAAAAATTCAAACGAC
AAGCTTTCTCTGGTCCATTAATAAGTAAGCCAGGGTCAACAAAGCCTGCTTTATCTGCCA
GTGGTCCCATTGCATCTACTGAATTGCCCCAGTTAGTTTCTGGAATGTTTTCTCGGTTGC
CAATTCCTCAACCTTCTTCATCTCCAAAAGTATCTCCAAGTGCTTCACCTCCCCCTGTTT
CTTCACCTAAAATAAGCGAGCTTCATGAGCTTCCTAGACCCCCAGAAATCAGGAGcTTTC
TGCAATGAATAAAATCCCTTTGGAGGCATCAAGTGTGGCATCCCCACTTCCAATTCCTCC
ATTAATTGTTCCTCGGAGTTTCTCCATACCCTCAAGTGGTCAGAGAGCAATGGCAGTACA
TGTTGCAAAGTTTTTGGGTTCTCCTCAAATTTCGAACAAGGCTGAAGAAGTTGCTTCACC
TCCATTGACCCCTCTTTCTCTCTCAAACGTTAAGCCAGCTTCAACTGTTAATGAAGTGGC
CTCTCAATTTGGTCAAATCCGAGGTGAGTGAGGTACCATATTGTTTTAGAAGTTGAAATA
TTAATCTAATTTGAAGAAttACaTTGCACGTAtGATTGATGATGGACATTGGAGGTCTTT
AATGCTTCATGTATTTTCTACCCATTTTCAGTTCCTTATGATTGAGTTGGTACCATCAGG
CATAATAGATGCCATATGAGTTAAATCTAGAAAtATGTTGCTcTACT
>QSDrought_00069
GGGGGCCAAGTGGAGTCACCCACAATTTGTGGCATTCTTCCCCGTTGGAAGATAAGAAGC
ATGAGAAGCATTCTGGCAATGGTAACCTGTCAGGACCTGGTATCTCAAAACCACAGTCAA
TAGCCAAAGAGAGTGACAGCAATAATaCCTCCACCCCACTACCTCCTCCTTtGGCAGAGG
GACTTtCACTTCTGCAACACGATACATTTAATGCTTCTgATACTAAAAAATTCAAACGAC
AAGCTTTCTCTGGTCCATTAATAAGTAAGCCAGGGTCAACAAAGCCTGCTTTATCTGCCA
GTGGTCCCATTGCATCTACTGAATTGCCCCAGTTAGTTTCTGGAATGTTTTCTCGGTTGC
CAATTCCTCAACCTTCTTCATCTCCAAAAGTATCTCCAAGTGCTTCACCTCCCCCTGTTT
CTTCACCTAAAATAAGCGAGCTTCATGAGCTTCCTAGACCCCCAGGTAATTTTGCCCCTA
AACCAGCAAAATCTCCTGATTTAATTGGTCATTCTGCTCCTTTGTCCTTCAGAAATCAGG
AGCTTTCTGCAATGAATAAAATccctTTGGAGGCATCAAGTGTGGCATCCCCACTTCCAA
TTCCTCCATTAATTGTTCCTCGGAGTTTCTCCATACCCTCAAGTGGTCAGAGAGCAATGG
CAGTACATGTTGCAAAGTTTTTGGGTTCTCCTCAAATTTCGAACAAGGCTGAAGAAGTTG
CTTCACCTCCATTGACCCCTCTTTCTCTCTCAAACGTTAAGCCAGCTTCAACTGTTAATG
AAGTGGCCTCTCAATTTGGTCAAATCCGAGGTGGGAGCTGATACTAATTACTAAACATGT
GAAGCCTTTTTTCCCCAGTGGTTGGCCTGGCAGAAGATTGTTTTGAGTCATTATCTTCAT
GTTGGGTACAGATCTGTACAGATGATGTTTTATGTGTCATTTAGTTTCTCATCTC
>QSDrought_00070
GGGGGCCAAGTGGAGTCACCCACAATTTGTGGCATTCTTCCCCGTTGGAAGATAAGAAGC
ATGAGAAGCATTCTGGCAATGGTAACCTGTCAGGACCTGGTATCTCAAAACCACAGTCAA
TAGCCAAAGAGAGTGACAGCAATAATaCCTCCACCCCACTACCTCCTCCTTtGGCAGAGG
GACTTtCACTTCTGCAACACGATACATTTAATGCTTCTgATACTAAAAAATTCAAACGAC
AAGCTTTCTCTGGTCCATTAATAAGTAAGCCAGGGTCAACAAAGCCTGCTTTATCTGCCA
GTGGTCCCATTGCATCTACTGAATTGCCCCAGTTAGTTTCTGGAATGTTTTCTCGGTTGC
CAATTCCTCAACCTTCTTCATCTCCAAAAGTATCTCCAAGTGCTTCACCTCCCCCTGTTT
CTTCACCTAAAATAAGCGAGCTTCATGAGCTTCCTAGACCCCCAGAAATCAGGAGcTTTC
TGCAATGAATAAAATCCCTTTGGAGGCATCAAGTGTGGCATCCCCACTTCCAATTCCTCC
ATTAATTGTTCCTCGGAGTTTCTCCATACCCTCAAGTGGTCAGAGAGCAATGGCAGTACA
TGTTGCAAAGTTTTTGGGTTCTCCTCAAATTTCGAACAAGGCTGAAGAAGTTGCTTCACC
TCCATTGACCCCTCTTTCTCTCTCAAACGTTAAGCCAGCTTCAACTGTTAATGAAGTGGC
CTCTCAATTTGGTCAAATCCGAGGTGGGAGCTGATACTAATTACTAAACATGTGAAGCCT
TTTTTCCCCAGTGGTTGGCCTGGCAGAAGATTGTTTTGAGTCATTATCTTCATGTTGGGT
ACAGATCTGTACAGATGATGTTTTATGTGTCATTTAGTTTCTCATCTC
>QSDrought_00071
GTCTATTAAAGCTGCAATCTCAATGGTTTGCCCATtATtGCTAAGTTTGCAATGACAGAC
TCCTCCAACAAGAAGCTACAAGGCAAAGTAGCCATAATCACGGGTGGCGCAAGCGGCATA
GGCGAGGCTACGGCTCACCTTTTTGCCCAACATGGTGCACGCATGGTTGTGATCGCCGAT
ATCCAAGACCAACTGGGTCACCAAGTAGCCACATCCATAGGCATAGACAAGTGCCAATAC
GTGCACTGTGATGTTTCCGATGAAGACCAAGTCAAGaACATGGTTGAATCAACGGTCCAG
AAACATGGCCAGCTCGACATCATGTTCAGCAACGCTGCGACAGCGAGTAGCTCTGATCAG
ACAATCCTCGATCTCGACCTTTCAGGGTTCGACAAAGTGATCGAAACCAACGCGCGCGGC
ATGGCTTTGTGTGTGAAACACGCGGCGCGTGTGATGGTTGAGAGGCGCGTGAAGGGGAGC
ATAATATGCACAGGAAGCGTAGCCGCTAGCCAAGGCAAAAATCAGTTCACAGATTATTGC
ATGTCAAAGCACGCAGTGCTGGGTCTGGTTCGAGCGGCAAGTGTGCAACTTGGGCAGCAT
GGGATTAGAGTGAACTGTGTATCACCCTCCTTGGTGGCTACACCAATGTCATGTGATGCA
TTAGGAATGGATGCAGAGCAAGTGGAGAAGATTTCTGAGCCAAGTTCAAGCTTAAAAGGG
GTTGTGTTGAAGGTGAGAGATGTTGCCAATGCTGTGCTCTTTCTTGCATCTGATGATTCT
GGTTTTGTCACTGGACTTGACTTGAAGGTTGATGGATGCCACTTAGGGAGTCGGTAATGA
AGCTCCAATGAGTATTGTTTTAATTGAGATGGAAAGCTAAGAGTTTTAACTTCCAACAT
>QSDrought_00072
GGGGATTGCTAAGTTTGCAATGACAGACTCCTCCAACAAGAAGCTACAAGGCAAAGTAGC
CATAATCACGGGTGGCGCAAGCGGCATAGGCGAGGCTACGGCTCACCTTTTtGCCCAACA
TGGGGCACGCATGGTTGTGATCGCCGATATCCAAGACCAACTGGGTCACCAAGTAGCCAC
ATCCATAGGCATAGACAAGTGCCAATGCGTGCACTGTGATGTTTCCGATGAAGACCAAGT
CAAGaACATGGTTGAATCAACGGTCCAGAAACATGGCCAGCTCGACATCATGTTCAGCAA
CGCTGCGACAGCGAGTAGCTCTGATCAGACAATCCTCGATCTCGACCTTTCAGGGTTCGA
CAAAGTGATCGAAACCAACGCGCGCGGCATGGCTTTGTGTGTGAAACACGCGGCGCGTGT
GATGGTTGAGAGGCGCGTGAAGGGGAGCATAATATGCACAGGAAGCGTAGCCGCTAGCCA
AGGCAAAAATCAGTTCACAGATTATTGCATGTCAAAGCACGCAGTGCTGGGTCTGGTTCG
AGCGGCAAGTGTGCAACTTGGGCAGCATGGGATTAGAGTGAACTGTGTATCACCCTCCTT
GGTGGCTACACCAATGTCATGTGATGCATTAGGAATGGATGCAGAGCAAGTGGAGAAGAT
TTCTGAGCCAAGTTCAAGCTTAAAAGGGGTTGTGTTGAAGGTGAGAGATGTTGCCAATGC
TGTGCTCTTTCTTGCATCTGATGATTCTGGTTTTGTCACTGGACTTGACTTGAAGGTTGA
TGGATGCCACTTAGGGAGTCGGTAATGAAGCTCCAATGAGTATTGTTTTAATTGAGATGG
AAAGCTAAGAGTTTTAACTTCCAACAT
>QSDrought_00073
CCCAACATGGTGCACGCATGGTCGTGATCGCCGATATCCAAGACCAATTGGGCCACCaAG
TTGCCACATCAATTGGTATAGACAAGTGCCAATACGTGCACTGTGATGTTTCCGATGAAG
ACCAGGTCAAGAACATGGTTGAATCAACGGTCCAGaAACATGGTCAGCTCGACATCATGT
TCAGCAACGCTGGGACTCTGAGTGGCTCTGATCAGACAATCCTCGAGCTCGACCTTTCAG
GGTTTGACAAAGTGATTGAAACCAACGCCCGTGGCATGGCTTTGTGTGTGAAACACGCGG
CGCGTGTGATGGTTGAGAGGCGCGTGAAGGGGAGCATCGTATGCACGGCAAGCATATCCG
CTAGCCAAGGTAGACAGCTATCCACAGATTATTGTATGGCAAAGCATGCAGTGCTGGGTC
TGGTTCGATCAGCAAGTGTGCAGCTTGGGCAGCATGGGATTAGAGTGAACTGTGTATCAC
CCTCCTTGGTGGCTACACCAATGTCATGTGATGCATTAGGAATGGATGCAGAGCAAGTGG
AGAAGATTTCTGAGCCAAGTTCAAGCTTAAAAGGGGTTGTGTTGAAGGTGAGAGATGTTG
CCAATGCTGTGCTCTTTCTTGCATCTGATGATTCTGGTTTTGTCACTGGACTTGACTTGA
AGGTTGATGGATGCCACTTAGGGAGTCGGTAATGAAGCTCCAATGAGTATTGTTTTAATT
GAGATGGAAAGCTAAGAGTTTTAACTTCCAACAT
>QSDrought_00074
GTCTATTAAAGCTGCAATCTCAATGGTTTGCCCATtATtGCTAAGTTTGCAATGACAGAC
TCCTCCAACAAGAAGCTACAAGGCAAAGTAGCCATAATCACGGGTGGCGCAAGCGGCATA
GGCGAGGCTACGGCTCACCTTTTTGCCCAACATGGTGCACGCATGGTTGTGATCGCCGAT
ATCCAAGACCAACTGGGTCACCAAGTAGCCACATCCATAGGCATAGACAAGTGCCAATAC
GTGCACTGTGATGTTTCCGATGAAGACCAAGTCAAGaACATGGTTGAATCAACGGTCCAG
AAACATGGCCAGCTCGACATCATGTTCAGCAACGCTGCGACAGCGAGTAGCTCTGATCAG
ACAATCCTCGATCTCGACCTTTCAGGGTTCGACAAAGTGATCGAAACCAACGCGCGCGGC
ATGGCTTTGTGTGTGAAACACGCGGCGCGTGTGATGGTTGAGAGGCGCGTGAAGGGGAGC
ATAATATGCACAGGAAGCGTAGCCGCTAGCCAAGGCAAAAATCAGTTCACAGATTATTGC
ATGTCAAAGCACGCAGTGCTGGGTCTGGTTCGAGCGGCAAGTGTGCAACTTGGGCAGCAT
GGGATTAGAGTGTAACTGTGTATCACCCTCCTTGGTGGCTACACCAATGTCATGTGATGC
ATTAGGAATGGATGCAGAGCAAGTGGAAGAAGAATTTACTAGAAGACCAAAGTTACAA
>QSDrought_00075
GGGGATTGCTAAGTTTGCAATGACAGACTCCTCCAACAAGAAGCTACAAGGCAAAGTAGC
CATAATCACGGGTGGCGCAAGCGGCATAGGCGAGGCTACGGCTCACCTTTTtGCCCAACA
TGGGGCACGCATGGTTGTGATCGCCGATATCCAAGACCAACTGGGTCACCAAGTAGCCAC
ATCCATAGGCATAGACAAGTGCCAATGCGTGCACTGTGATGTTTCCGATGAAGACCAAGT
CAAGaACATGGTTGAATCAACGGTCCAGAAACATGGCCAGCTCGACATCATGTTCAGCAA
CGCTGCGACAGCGAGTAGCTCTGATCAGACAATCCTCGATCTCGACCTTTCAGGGTTCGA
CAAAGTGATCGAAACCAACGCGCGCGGCATGGCTTTGTGTGTGAAACACGCGGCGCGTGT
GATGGTTGAGAGGCGCGTGAAGGGGAGCATAATATGCACAGGAAGCGTAGCCGCTAGCCA
AGGCAAAAATCAGTTCACAGATTATTGCATGTCAAAGCACGCAGTGCTGGGTCTGGTTCG
AGCGGCAAGTGTGCAACTTGGGCAGCATGGGATTAGAGTGTAACTGTGTATCACCCTCCT
TGGTGGCTACACCAATGTCATGTGATGCATTAGGAATGGATGCAGAGCAAGTGGAAGAAG
AATTTACTAGAAGACCAAAGTTACAA
>QSDrought_00076
CCCAACATGGTGCACGCATGGTCGTGATCGCCGATATCCAAGACCAATTGGGCCACCaAG
TTGCCACATCAATTGGTATAGACAAGTGCCAATACGTGCACTGTGATGTTTCCGATGAAG
ACCAGGTCAAGAACATGGTTGAATCAACGGTCCAGaAACATGGTCAGCTCGACATCATGT
TCAGCAACGCTGGGACTCTGAGTGGCTCTGATCAGACAATCCTCGAGCTCGACCTTTCAG
GGTTTGACAAAGTGATTGAAACCAACGCCCGTGGCATGGCTTTGTGTGTGAAACACGCGG
CGCGTGTGATGGTTGAGAGGCGCGTGAAGGGGAGCATCGTATGCACGGCAAGCATATCCG
CTAGCCAAGGTAGACAGCTATCCACAGATTATTGTATGGCAAAGCATGCAGTGCTGGGTC
TGGTTCGATCAGCAAGTGTGCAGCTTGGGCAGCATGGGATTAGAGTGTAACTGTGTATCA
CCCTCCTTGGTGGCTACACCAATGTCATGTGATGCATTAGGAATGGATGCAGAGCAAGTG
GAAGAAGAATTTACTAGAAGACCAAAGTTACAA
>QSDrought_00077
GGTTTCTGGGACTACCTTTGCCACAAATAGAaCAGCCATCACAGAGAATGCAGAGTAgAG
GAAAAAGTGCCTGAGGAACTCCAGGTCAAAAGAAAGTTGAATgTATAGGAAATTAACCAA
GCACCCAACCAGTTCACTAGCACCACCAAGCTCCCAGCAGCCCCCTTCACATCAATTGGG
AAAATCTCGGACATAATCAGCCAAGGGACTGCTCCCATTCCAATAGAGAAAGATGCTATG
AAAAACAGCACTCCAACAAAAGCTAATATCGGTGCCCACTCAGGCAACAAGTTGTGGCCC
TCGAGAAAGAAAGAAGAGCCTGTTACAAAGCAGCCTAGAAATGTCCCAGTTGCAGAAATC
ATTATAAGTGGCTTTCTTCCAGATTTGTCAATCATCATTGCGCCCACTATAGTTATTGGA
ACCTGAATACAGGCATAAGCTATGGTTCCAATTTTGGCCAGAGAAGCCCCAGCTTCTGCA
AAGGTTTCACTTGCATAGAAACCTaTTCCATTTATTCCTGTGAATTGTTGACATATCATT
ATTCCTACTCCAATAATCATGGAGCGAATATGTCTTCTTTGGAACAAATCCAGCATTTTA
GCCTTTGGAAGAGTCTTAAGAGTTTCAATATAATCTTTAATTTCAGCAGCTTCAAAAGTA
ATATCAGCATCATTGCCACGAAGTTTTCGTAGCGCAACTTGAAATTCTTTCTCACGGCCA
ACCTTTGCCAGCCATCTGGGAGACTCCGGAACAAAACATAGACCCACAAGAAGGAATATG
CATGGAACAAGCCCAGTCAAAGCAAGTGCTCTCCATGTTATGACTGATCCTACTAAGAAT
GCAACTGATGATCCAGTGACAATCATGAGCTGATTCAATGTCGTGAGCCCTCCACGCAAA
TTCTTTGGAGCAATTTCAGCAATAAATATTGGCACCACATAAGAAAAAACTCCAATTCCA
TATCCTGTGAACAACCTTCCCATGTCAAGTGAAATAGCTCCC
>QSDrought_00078
CCGTTGGTTTCTGGAACTACCTTTGCCACAAATAGAACAGCCATCAAAGAGAATGCAGAG
TAGAGGAAAAAAGTGCCTGAGGAACTCCAGGTCAAAAGAAAGTTGAATGTATATGAAATT
AAAAAAGCACCCAACCAGTTCACCAGCACCACCAAGCTCCCAGCAGCCCCCTTCACGTCA
ATTGGGAAAATCTCAGACATAATCAGCCAAGGGACTGATCCCATTCCAATAGAGAAAAAT
GCTATGAAAAACAGCACTCCAACAAAAGCTAATATTGGTGCCCACTCAGGCAACAAGTTG
TGGCCCTTGAGAAAGAAAGAAGTGCCTGTTACAAAGCAGcctAGAAATGTCCCAGTTGCA
GAAATCAATATTAGTGGCTTTCTTCCAGATTTGTCAATCATCATTGCGCCCACTATAGTT
ATTGGAACCTGAATACAGGCATAAGCTATGGTTCCAATTTTGGCCAGAGAAGCCCCAGCT
TCTGCAAAGGTTTCACTTGCATAGAAACCTaTTCCATTTATTCCTGTGAATTGTTGACAT
ATCATTATTCCTACTCCAATAATCATGGAGCGAATATGTCTTCTTTGGAACAAATCCAGC
ATTTTAGCCTTTGGAAGAGTCTTAAGAGTTTCAATATAATCTTTAATTTCAGCAGCTTCA
AAAGTAATATCAGCATCATTGCCACGAAGTTTTCGTAGCGCAACTTGAAATTCTTTCTCA
CGGCCAACCTTTGCCAGCCATCTGGGAGACTCCGGAACAAAACATAGACCCACAAGAAGG
AATATGCATGGAACAAGCCCAGTCAAAGCAAGTGCTCTCCATGTTATGACTGATCCTACT
AAGAATGCAACTGATGATCCAGTGACAATCATGAGCTGATTCAATGTCGTGAGCCCTCCA
CGCAAATTCTTTGGAGCAATTTCAGCAATAAATATTGGCACCACATAAGAAAAAACTCCA
ATTCCATATCCTGTGAACAACCTTCCCATGTCAAGTGAAATAGCTCCC
>QSDrought_00079
GGTTTCTGGGACTACCTTTGCCACAAATAGAaCAGCCATCACAGAGAATGCAGAGTAgAG
GAAAAAGTGCCTGAGGAACTCCAGGTCAAAAGAAAGTTGAATgTATAGGAAATTAACCAA
GCACCCAACCAGTTCACTAGCACCACCAAGCTCCCAGCAGCCCCCTTCACATCAATTGGG
AAAATCTCGGACATAATCAGCCAAGGGACTGCTCCCATTCCAATAGAGAAAGATGCTATG
AAAAACAGCACTCCAACAAAAGCTAATATCGGTGCCCACTCAGGCAACAAGTTGTGGCCC
TCGAGAAAGAAAGAAGAGCCTGTTACAAAGCAGCCTAGAAATGTCCCAGTTGCAGAAATC
ATTATAAGTGGCTTTCTTCCAGATTTGTCAATCATCATTGCGCCCACTATAGTTATTGGA
ACCTGAATACAGGCATAAGCTATGGTTCCAATTTTGGCCAGAGAAGCCCCAGCTTCTGCA
AAGGTTTCACTTGCATAGAAACCTaTTCCATTTATTCCTGTGAATTGTTGACATATCATT
ATTCCTACTCCAATAATCATGGAGCGAATATGTCTTCTTTGGAACAAATCCAGCATTTTA
GCCTTTGGAAGAGTCTTAAGAGTTTCAATATAATCTTTAATTTCAGCAGCTTCAAAAGTA
ATATCAGCATCTTTGCCACGAAGTTTTCGTAGTGCATCTTGAAATTCTTTCTCACGGCCC
ACCTTtGCCAGCCaTCtGGGAGACTCCGGAACAAAACACAGACCCACAAGAAGGAATATG
CATGGAACAAGCCCAGTCAAAGCAAGTGCTCTCCACGTTATGACTGATCCTACTAAGAAT
GCAACTGATGATCCAGTGACAATCATGAGCTGATTCAATGTTGTGAGCCCTCCACGCAAA
TTCTTCGGAGCAATTTCAGCAATAAATATTGGCACCACATAAGAAAAAACTCCAATTCCA
TATCCCCC
>QSDrought_00080
CCGTTGGTTTCTGGAACTACCTTTGCCACAAATAGAACAGCCATCAAAGAGAATGCAGAG
TAGAGGAAAAAAGTGCCTGAGGAACTCCAGGTCAAAAGAAAGTTGAATGTATATGAAATT
AAAAAAGCACCCAACCAGTTCACCAGCACCACCAAGCTCCCAGCAGCCCCCTTCACGTCA
ATTGGGAAAATCTCAGACATAATCAGCCAAGGGACTGATCCCATTCCAATAGAGAAAAAT
GCTATGAAAAACAGCACTCCAACAAAAGCTAATATTGGTGCCCACTCAGGCAACAAGTTG
TGGCCCTTGAGAAAGAAAGAAGTGCCTGTTACAAAGCAGcctAGAAATGTCCCAGTTGCA
GAAATCAATATTAGTGGCTTTCTTCCAGATTTGTCAATCATCATTGCGCCCACTATAGTT
ATTGGAACCTGAATACAGGCATAAGCTATGGTTCCAATTTTGGCCAGAGAAGCCCCAGCT
TCTGCAAAGGTTTCACTTGCATAGAAACCTaTTCCATTTATTCCTGTGAATTGTTGACAT
ATCATTATTCCTACTCCAATAATCATGGAGCGAATATGTCTTCTTTGGAACAAATCCAGC
ATTTTAGCCTTTGGAAGAGTCTTAAGAGTTTCAATATAATCTTTAATTTCAGCAGCTTCA
AAAGTAATATCAGCATCTTTGCCACGAAGTTTTCGTAGTGCATCTTGAAATTCTTTCTCA
CGGCCCACCTTtGCCAGCCaTCtGGGAGACTCCGGAACAAAACACAGACCCACAAGAAGG
AATATGCATGGAACAAGCCCAGTCAAAGCAAGTGCTCTCCACGTTATGACTGATCCTACT
AAGAATGCAACTGATGATCCAGTGACAATCATGAGCTGATTCAATGTTGTGAGCCCTCCA
CGCAAATTCTTCGGAGCAATTTCAGCAATAAATATTGGCACCACATAAGAAAAAACTCCA
ATTCCATATCCCCC
>QSDrought_00081
TACGAggaAAAAAGTGCCTGAGGAACTCCAGGTCAAAAGAAAGTTGAATGTATAgGAAAT
TAAAaAAGCACCCAACCAGTTCACTAGCaCCACCAAGCTCCCAGCAGCCCCCTTCACaTC
AATTGGGAAAATCTCAGACATAATCAGCCAAGGGACTGATCCCATTCCAATAGAGAAAAA
TGCTATGAAAAACAGCACTCCAACAAAAGCTAATATTGGTGCCCACTCAGGCAACAAGTT
GTGGCCCTTGAGAAAGAAAGAAGTGCCTGTTACAAAGCAGcctAGAAATGTCCCAGTTGC
AGAAATCAATATTAGTGGCTTTCTTCCAGATTTGTCAATCATCATTGCGCCCACTATAGT
TATTGGAACCTGAATACAGGCATAAGCTATGGTTCCAATTTTGGCCAGAGAAGCCCCAGC
TTCTGCAAAGGTTTCACTTGCATAGAAACCTaTTCCATTTATTCCTGTGAATTGTTGACA
TATCATTATTCCTACTCCAATAATCATGGAGCGAATATGTCTTCTTTGGAACAAATCCAG
CATTTTAGCCTTTGGAAGAGTCTTAAGAGTTTCAATATAATCTTTAATTTCAGCAGCTTC
AAAAGTAATATCAGCATCATTGCCACGAAGTTTTCGTAGCGCAACTTGAAATTCTTTCTC
ACGGCCAACCTTTGCCAGCCATCTGGGAGACTCCGGAACAAAACATAGACCCACAAGAAG
GAATATGCATGGAACAAGCCCAGTCAAAGCAAGTGCTCTCCATGTTATGACTGATCCTAC
TAAGAATGCAACTGATGATCCAGTGACAATCATGAGCTGATTCAATGTCGTGAGCCCTCC
ACGCAAATTCTTTGGAGCAATTTCAGCAATAAATATTGGCACCACATAAGAAAAAACTCC
AATTCCATATCCTGTGAACAACCTTCCCATGTCAAGTGAAATAGCTCCC
>QSDrought_00082
TACGAggaAAAAAGTGCCTGAGGAACTCCAGGTCAAAAGAAAGTTGAATGTATAgGAAAT
TAAAaAAGCACCCAACCAGTTCACTAGCaCCACCAAGCTCCCAGCAGCCCCCTTCACaTC
AATTGGGAAAATCTCAGACATAATCAGCCAAGGGACTGATCCCATTCCAATAGAGAAAAA
TGCTATGAAAAACAGCACTCCAACAAAAGCTAATATTGGTGCCCACTCAGGCAACAAGTT
GTGGCCCTTGAGAAAGAAAGAAGTGCCTGTTACAAAGCAGcctAGAAATGTCCCAGTTGC
AGAAATCAATATTAGTGGCTTTCTTCCAGATTTGTCAATCATCATTGCGCCCACTATAGT
TATTGGAACCTGAATACAGGCATAAGCTATGGTTCCAATTTTGGCCAGAGAAGCCCCAGC
TTCTGCAAAGGTTTCACTTGCATAGAAACCTaTTCCATTTATTCCTGTGAATTGTTGACA
TATCATTATTCCTACTCCAATAATCATGGAGCGAATATGTCTTCTTTGGAACAAATCCAG
CATTTTAGCCTTTGGAAGAGTCTTAAGAGTTTCAATATAATCTTTAATTTCAGCAGCTTC
AAAAGTAATATCAGCATCTTTGCCACGAAGTTTTCGTAGTGCATCTTGAAATTCTTTCTC
ACGGCCCACCTTtGCCAGCCaTCtGGGAGACTCCGGAACAAAACACAGACCCACAAGAAG
GAATATGCATGGAACAAGCCCAGTCAAAGCAAGTGCTCTCCACGTTATGACTGATCCTAC
TAAGAATGCAACTGATGATCCAGTGACAATCATGAGCTGATTCAATGTTGTGAGCCCTCC
ACGCAAATTCTTCGGAGCAATTTCAGCAATAAATATTGGCACCACATAAGAAAAAACTCC
AATTCCATATCCCCC
>QSDrought_00083
ACGGAGGGGAACTTCCAGAGCTTCACTCTCTCTCACACCCGAGCCTCCATGGCTCAGTAC
CTTGAACTCATCACTCCGATCACCAGCACTACGGCGGTCTTCTCCATCTCCGAACCAAGT
CTCTCAACCTCGAAATCTCTCTCTACTCCTCGGATGTGAATTGTCTCTATCACAGACCAC
CATGGCCGAAGCCTCTCAGGCTCATCACCGCCACCAACGGCGGTGGTTTCACATCTCAGC
CtTcAACTTCTCTCTAAAACCGAACCTATAACCTCTCTCGCTCTGGATCGGTCTCACCCT
CTCTTCGATCTAAACGAGGCACAGCCTCCTAGcTCCATCGTGAAGCCCAGCCGCCACCAC
CACGATGGTGGTTCCCAACCTCTCATCCTTTTTCTCTCTCTAAACCCGAGCCAAACACTT
CAAATTTATACGATCTCTCTCtcTAAAACCTagAACTCAAACTCTCGACCTACTACCTAG
GAGAGCCCCAAACGGCGCGTGGAACATGAATCGGTGTTGTGGAGATTAAAGGCTTCACGG
ATCTGCCAAGAACCGTGGCCGTGGTGACGCGTGAGATCACATATGGTGGCGCGTGAGCGC
GTGAACAACAAaGATCAAGGTGGTATTCCCAGCAAAGAGATAAAgTAAGGACTAAGGATA
AAGAGAAGCATATGGATTGGAAAGCACATATTAGAAAGAAGATGGATTGATGATCTTACC
AGAATTCGGATGAATGAATCTGTTGTAAGTATTTGATTTTATATCATGTTAATTACAA
>QSDrought_00084
GGGGTCTCCCACACCCGAGCCTCCATGGCTCAGTACCTTGAACTCATCACTCCGATCACC
AGCACTACGGCGGTCTTCTCCATCTCCGAACCAAGTCTCTCAACCTCGAAATCTCTCTCT
ACTCCTCGGATGTGAAttgtCTCTCTATCACAGACCACCATGGCCGAAGCCTCTCAGGCT
CATCACCGCCACCAACGGCGGTGGTTTCACATCTCAGCCtTcAACTTCTCTCTAAAACCG
AACCTATAACCTCTCTCGCTCTGGATCGGTCTCACCCTCTCTTCGATCTAAACGAGGCAC
AGCCTCCTAGcTCCATCGTGAAGCCCAGCCGCCACCACCACGATGGTGGTTCCCAACCTC
TCATCCTTTTTCTCTCTCTAAACCCGAGCCAAACACTTCAAATTTATACGATCTCTCTCt
cTAAAACCTagAACTCAAACTCTCGACCTACTACCTAGGAGAGCCCCAAACGGCGCGTGG
AACATGAATCGGTGTTGTGGAGATTAAAGGCTTCACGGATCTGCCAAGAACCGTGGCCGT
GGTGACGCGTGAGATCACATATGGTGGCGCGTGAGCGCGTGAACAACAAaGATCAAGGTG
GTATTCCCAGCAAAGAGATAAAgTAAGGACTAAGGATAAAGAGAAGCATATGGATTGGAA
AGCACATATTAGAAAGAAGATGGATTGATGATCTTACCAGAATTCGGATGAATGAATCTG
TTGTAAGTATTTGATTTTATATCATGTTAATTACAA
>QSDrought_00085
ACGGAGGGGAACTTCCAGAGCTTCACTCTCTCTCACACCCGAGCCTCCATGGCTCAGTAC
CTTGAACTCATCACTCCGATCACCAGCACTACGGCGGTCTTCTCCATCTCCGAACCAAGT
CTCTCAACCTCGAAATCTCTCTCTACTCCTCGGATGTGAATTGTCTCTATCACAGACCAC
CATGGCCGAAGCCTCTCAGGCTCATCACCGCCACCAACGGCGGTGGTTTCACATCTCAGC
CtTcAACTTCTCTCTAAAACCGAACCTATAACCTCTCTCGCTCTGGATCGGTCTCACCCT
CTCTTCGATCTAAACGAGGCACAGCCTCCTAGcTCCATCGTGAAGCCCAGCCGCCACCAC
CACGATGGTGGTTCCCAACCTCTCATCCTTTTTCTCTCTCTAAACCCGAGCCAAACACTT
CAAATTTATACGATCTCTCTCtcTAAAACCTagAACTCAAACTCTCGACCTACTACCTAG
GAGAGCCCCAAACGGCGCGTGGAACATGAATCGGTGTTGTGGAGATTAAAGGCTTCACGG
ATCTGCCAAGAACCGTGGCCGTGGTGACGCGTGAGATCACATATGGTGGCGCGTGAGCGC
GTGAACAACAAaGGTaTGACCGAGGGTAaGGTACTGGGATTTTTGTGCTCATGTGCTTTG
TGTTTGTGAGGaTTTGTGaGCATGTATCAGAGAGTGTATACACACATATGAAACAGAGG
>QSDrought_00086
GGGGTCTCCCACACCCGAGCCTCCATGGCTCAGTACCTTGAACTCATCACTCCGATCACC
AGCACTACGGCGGTCTTCTCCATCTCCGAACCAAGTCTCTCAACCTCGAAATCTCTCTCT
ACTCCTCGGATGTGAAttgtCTCTCTATCACAGACCACCATGGCCGAAGCCTCTCAGGCT
CATCACCGCCACCAACGGCGGTGGTTTCACATCTCAGCCtTcAACTTCTCTCTAAAACCG
AACCTATAACCTCTCTCGCTCTGGATCGGTCTCACCCTCTCTTCGATCTAAACGAGGCAC
AGCCTCCTAGcTCCATCGTGAAGCCCAGCCGCCACCACCACGATGGTGGTTCCCAACCTC
TCATCCTTTTTCTCTCTCTAAACCCGAGCCAAACACTTCAAATTTATACGATCTCTCTCt
cTAAAACCTagAACTCAAACTCTCGACCTACTACCTAGGAGAGCCCCAAACGGCGCGTGG
AACATGAATCGGTGTTGTGGAGATTAAAGGCTTCACGGATCTGCCAAGAACCGTGGCCGT
GGTGACGCGTGAGATCACATATGGTGGCGCGTGAGCGCGTGAACAACAAaGGTaTGACCG
AGGGTAaGGTACTGGGATTTTTGTGCTCATGTGCTTTGTGTTTGTGAGGaTTTGTGaGCA
TGTATCAGAGAGTGTATACACACATATGAAACAGAGG
>QSDrought_00087
GAGTCCCAAACGGCGCGTGGAACATGAATCGGTGTTGTGGAGATTAAAGGCTTCACGGAT
CTGCCAAGAACCGTGGCCGTGGTGCCGCGTGAGATCACATGGCCGAAGCCTCTCAGGCTC
ATCACCGCCACCAACGGCGGTGGTTTCACATCTCAGcctCAACTTCTCTCTAAAACCGAA
aCCTATAACCTCTCTCGCTCTGGATCGGTCTCACCCTCTCTTCGATCTAAACGAGGCACA
GCCTCCTAGCTCCATCGTGAAGCCCAGCCGCCACCACCACGATGGTGGTTCCCAACCTCT
CATCCTTTTTCTCTCTCTAAACCGGAGCCAAACACTTCAAATTTATACAATCTCTCTCTC
TAAAACCTAGAACTCAAACTCTCGACCTACTACCTAGGAGAGCCCCAAACGGCGCGTGGA
ACATGAATCGGTGTTGTGGAGATTAAAGGCTTCACGGATCTGCCAAGAACCGTGGCCGTG
GTGCcGCGTGAGATCACATATGGTGGCGCGTGAGCGCGTGAACAACAAaGATCAAGGTGG
TATTCCCAGCAAAGAGATAAAgTAAGGACTAAGGATAAAGAGAAGCATATGGATTGGAAA
GCACATATTAGAAAGAAGATGGATTGATGATCTTACCAGAATTCGGATGAATGAATCTGT
TGTAAGTATTTGATTTTATATCATGTTAATTACAA
>QSDrought_00088
GAGTCCCAAACGGCGCGTGGAACATGAATCGGTGTTGTGGAGATTAAAGGCTTCACGGAT
CTGCCAAGAACCGTGGCCGTGGTGCCGCGTGAGATCACATGGCCGAAGCCTCTCAGGCTC
ATCACCGCCACCAACGGCGGTGGTTTCACATCTCAGcctCAACTTCTCTCTAAAACCGAA
aCCTATAACCTCTCTCGCTCTGGATCGGTCTCACCCTCTCTTCGATCTAAACGAGGCACA
GCCTCCTAGCTCCATCGTGAAGCCCAGCCGCCACCACCACGATGGTGGTTCCCAACCTCT
CATCCTTTTTCTCTCTCTAAACCGGAGCCAAACACTTCAAATTTATACAATCTCTCTCTC
TAAAACCTAGAACTCAAACTCTCGACCTACTACCTAGGAGAGCCCCAAACGGCGCGTGGA
ACATGAATCGGTGTTGTGGAGATTAAAGGCTTCACGGATCTGCCAAGAACCGTGGCCGTG
GTGCcGCGTGAGATCACATATGGTGGCGCGTGAGCGCGTGAACAACAAaGGTaTGACCGA
GGGTAaGGTACTGGGATTTTTGTGCTCATGTGCTTTGTGTTTGTGAGGaTTTGTGaGCAT
GTATCAGAGAGTGTATACACACATATGAAACAGAGG
>QSDrought_00089
GGGGTTATTTTCTAAGAaGAGAccGAGTTTGAAGAAGAGACTGGAAACTAGTAGTAGCgA
GCAAGTGTTGTTGATTACATGGGTGACATCAAACTTGAATGACTgggggTTTTGTTAttc
ACTGTTAGCTCTTAGAATTCaCATTTCACAATGAAAtttgCTCTTATAAGCACTAATTCc
ACACACCCATTTGCTCCATTTTGTGCCTGTGCCTaCACATCCTCTCACTCTAAGCCAAAG
TATCAGAACCAGAATCGGAATCCAAATCCAATTACAACATTTTGCAAACCCTTTACTTTG
CCCACCATACTATCCTTGAAATCATCTCATTCTAAACCATCCAGATTAGTTGCGCTTTGT
GCTTCCCGGGCTGCTAAACCATCCAATGCCGAATTGGAGAATAGTAGGTTGGATGAGGAG
GCTTTGAGTGAAGAAACCATTGTTGAAGATGAAAATTCACAAAGCCAGTGGAATGTGGAA
GTGGGGAACCCcATTGTTCcAGCCAATGTTGTCAAATTGAGCTTGAGTGACCAAGCCTTC
TTGCtATTGGCGTTCATTGCCTGCACGACTTCTGTGGCAtTtACTGGTCTTGTTATTGCT
GCTGTCCCAACACTATATGCaATGGGGAGAGCTGCAACATCTCTTTCAAAGCTAGCAGAT
ACAGCTCGTGAGGAGCTCCCTAGTACAATGGCTGCCATTAGGCTATCTGGCATGGAAATC
AGTGACCTTACACTGGAACTAAGTGATTTAAGCCAAGAGATAGCTGATGGGGTCAGCAAA
TCTACTCAAGCTGTGCAAGCAGCAGAAGCTGGAATTCGACAAATTGGTGCAGTTGCTCGC
CAGCAAACTATCTCAATGATTCAAGAGAGAGCGAGCCTGCCCATCATCTCTTTGCAACCT
GTCGTTGCTGGAGCTGCAAAGAAGACTTCTCATGCTGTTGGCCAAGCAACAAAGaCCTTC
ATGAATATGATCTCTCGGGGCGAGTTCAACCCAGAGAATGAAGACGACAGTGGAATTGAT
AGAGTGGAGATTTAAAGGTTTGCTGCTTCCCAATTAAGTGTGGCCTTGTGTACATATTGC
>QSDrought_00090
GGGGTTATTTTCTAAGAaGAGAccGAGTTTGAAGAAGAGACTGGAAACTAGTAGTAGCgA
GCAAGTGTTGTTGATTACATGGGTGACATCAAACTTGAATGACTgggggTTTTGTTAttc
ACTGTTAGCTCTTAGAATTCaCATTTCACAATGAAAtttgCTCTTATAAGCACTAATTCc
ACACACCCATTTGCTCCATTTTGTGCCTGTGCCTaCACATCCTCTCACTCTAAGCCAAAG
TATCAGAACCAGAATCGGAATCCAAATCCAATTACAACATTTTGCAAACCCTTTACTTTG
CCCACCATACTATCCTTGAAATCATCTCATTCTAAACCATCCAGATTAGTTGCGCTTTGT
GCTTCCCGGGCTGCTAAACCATCCAATGCCGAATTGGAGAATAGTAGGTTGGATGAGGAG
GCTTTGAGTGAAGAAACCATTGTTGAAGATGAAAATTCACAAAGCCAGTGGAATGTGGAA
GTGGGGAACCCcATTGTTCcAGCCAATGTTGTCAAATTGAGCTTGAGTGACCAAGCCTTC
TTGCtATTGGCGTTCATTGCCTGCACGACTTCTGTGGCAtTtACTGGTCTTGTTATTGCT
GCTGTCCCAACACTATATGCaATGGGGAGAGCTGCAACATCTCTTTCAAAGCTAGCAGAT
ACAGCTCGTGAGGAGCTCCCTAGTACAATGGCTGCCATTAGGCTATCTGGCATGGAAATC
AGTGACCTTACACTGGAACTAAGTGATTTAAGCCAAGAGATAGCTGATGGGGTCAGCAAA
TCTACTCAAGCTGTGCAAGCGGCAGAAGCTGGAATTCGACAAATTGGTGCAGTTGCTCGC
CAGCAAACTATCTCAATGAtTCAAGAGAGAGCGAACCTGCCCATTATCTCTTTGCAACCT
GTCGTCGCTGGAGCTGCAAAGaaGACTTCTCATGCTGTTGGCCAAGTGACAAAGCCTTCA
TGAATATGATCTCTCGGGGGGATTCAGCTCAGA
>QSDrought_00091
GGGGTTATTTTCTAAGAaGAGAccGAGTTTGAAGAAGAGACTGGAAACTAGTAGTAGCgA
GCAAGTGTTGTTGATTACATGGGTGACATCAAACTTGAATGACTgggggTTTTGTTAttc
ACTGTTAGCTCTTAGAATTCaCATTTCACAATGAAAtttgCTCTTATAAGCACTAATTCc
ACACACCCATTTGCTCCATTTTGTGCCTGTGCCTaCACATCCTCAAACTCTAAGCAAAAG
TATCAGTATCCAAATCCAAATACAACATTCTTCAAACCCTTTACTTTGCCCACCATACTA
TCCTTGAAATCATCCCATTCTAAGCCATCCAGATTAGTTGTGCTTTGTGCTTCCCGTGCT
GCTAAACCATCCAATGCCGAATTGGAGAATAATAagTTGGATGAGGAGGTGTTGAGTGAA
GAAACCATTGTTGAAGATGAAAATTCACAAAGCCAGTGGAATGTGGAAGTGGGGAACCCC
ATTGTTCCAGCCAATGTTGTCAAATTGAGCTTGAGCGACCAAGCCTTCttGCTATTGGCG
TTCATTGCCTGCACGACTTcTGTGGCaTTTACTAGTCTTGTTATTGCTGCTGTCCCAACA
CTATATGCAATGGGGAGAGCTGCAACATCTCTTTCAAAGCTAGCAGATAC
>QSDrought_00092
AGTATTGGGAGCTCGTGAGGAGCTCCCTAGTACAATGGCTGCCATTAGGCTATCTGGCAT
GGAAATCAGTGACCTTACACTGGAACTaAgGTGATTTAAGCCAAGAGATAGCTGATGGGG
TCAGCAAATCTACTCAAGCTGTGCAAGCAGCAGAAGCTGGAATTCGACAAATTGGTGCAG
TTGCTCGCCAGCAAACTATCTCAATGATTCAAGAGAGAGCGAGCCTGCCCATCATCTCTT
TGCAACCTGTCGTTGCTGGAGCTGCAAAGAAGACTTCTCATGCTGTTGGCCAAGCAACAA
AGCCTTCATGAATATGATCTCgTCGGGGCGAGTTCAACCCAGAGAATGAAGACGACAGTG
GAATTGATAGAGTGGAGATTTAAAGGTTTGCTGCTTCCCAATTAAGTGTGGCCTTGTGTA
CATATTGC
>QSDrought_00093
AGTATTGGGAGCTCGTGAGGAGCTCCCTAGTACAATGGCTGCCATTAGGCTATCTGGCAT
GGAAATCAGTGACCTTACACTGGAACTaAgGTGATTTAAGCCAAGAGATAGCTGATGGGG
TCAGCAAATCTACTCAAGCTGTGCAAGCGGCAGAAGCTGGAATTCGACAAATTGGTGCAG
TTGCTCGCCAGCAAACTATCTCAATGAtTCAAGAGAGAGCGAACCTGCCCATTATCTCTT
TGCAACCTGTCGTCGCTGGAGCTGCAAAGaaGACTTCTCATGCTGTTGGCCAAGTGACAA
AGCCTTCATGAATATGATCTCTCGGGGGGATTCAGCTCAGA
>QSDrought_00094
GGGGTGGTCCTAGTGAATGATAAaGAAAGGATAATTGAAGTTAGACAGAAGGCAGCTGCT
AATAGGGACAAGTTCCGTACcGCCTCATCAACTGGTGGAATGTATAGGCCTGGTTCATAT
GGTGACAGATATGAGGATGATCGtTATGAAGGCCGCTATGGAAGCAGGGATGAAGATAGG
AATGGTTATGGTTATGGGAAAGAAAGAGAAATGGGCTACAGGGATGATGACCGGTATGGC
AGATATGGGGACTCAAATAGTCGTGATGGAGATCGTTATGGAAGAGATTATGATGAACGC
AGTAGCAGAGATGGTTACAGGGATGATGATTACCGTGGAAGAAGTCGAAGTGTTGATGAT
TATCAATATgGCTCAGATTCATTAGCCATTGTGCCAACTACATCTGTTACCACAGCCTCT
GAGGCTGATATTCACaCAAACTCTGCTCCATCTTCCACTTTTGTGGCGGCACCATCAGTT
GCTAAAATGTTGTAAATCAGCCTTTTGAAGATCC
>QSDrought_00095
GGGGTGGTCCTAGTGAATGATAAaGAAAGGATAATTGAAGTTAGACAGAAGGCAGCTGCT
AATAGGGACAAGTTCCGTACcGCCTCATCAACTGGTGGAATGTATAGGCCTGGTTCATAT
GGTGACAGATATGAGGATGATCGtTATGAAGGCCGCTATGGAAGCAGGGATGAAGATAGG
AATGGTTATGGTTATGGGAAAGAAAGAGAAATGGGCTACAGGGATGATGACCGGTATGGC
AGATATGGGGACTCAAATAGTCGTGATGGAGATCGTTATGGAAGAGATTATGATGAACGC
AGTAGCAGAGATGGTTACAGGGATGATGATTACCGTGGAAGAAGTCGAAGTGTTGATGAT
TATCAATATgGCTCAAGAAGTAGAAGCTCTGACAGAGAGAAAGACCGTGCTTTtGATGAT
GATGGTCAATATTCTTCTCGAGGCAGTGGTGCCAGAGCTGATGACCAATCTCAGGAGGGA
AGGAAGCTCGATCGGTAAATTTTCTGAACAGAA
>QSDrought_00096
GAGGCAGTGGTGCCAGAGCTGATGACCAATCTCAGGAGGGAAGGAaGCTCGATCGGAAAT
TTtCTGAACAGAATATTGGTGCTCCTCCAAGTTATGAAGAAGCTGTGAGTGAGTCCCGAA
GCCCTGTTCACAGTGAAAGGGGTGGAGAAACTCCAGCGGCATCTGCTCCCAGAGATTCTT
CACCAGTAaGCAATATTCCAAGCCAAGCAACCACTGCTCATGGTGCTTCAGCATCTCCAC
AAAACCAGGAAGTTGAGGcTTTCGATGAATTTGACCCTCGAGGTTCAATTTCAGCTGCTC
CAGCTACCTCAAACAATGCTGAGATGGACTTACTTGGCTCTCTGTCAGATTCATTAGCCA
TTGTGCCAACTACATCTGTTACCACAGCCTCTGAGGCTGATATTCACaCAAACTCTGCTC
CATCTTCCACTTTTGTGGCGGCACCATCAGTTGCTAAAATGTTGTAAATCAGCCTTTTGA
AGATCC
>QSDrought_00097
GAGATTAGAGTGGCGTACGGTGTACATCTATGTGATTcGTACTGTGACTTGCTACTGTTT
GGAGTTTGATATAATTATAAATAATAaTGGTGTCTGAGGAGATAGGACCCAAATTTGTTT
GGTTACTCTTGCAGAAAACCAGCTACACAGGTGGAAACTCATTACTGTGCTTTGtCCCTT
TTTTCAGCTGCTCCAGCTACCTCAAACAATGCTGAGATGGACTTACTTGGCTCTCTGTCA
GATTCATTAGCCATTGTGCCAACTACATCTGTTACCACAGCCTCTGAGGCTGATATTCAC
aCAAACTCTGCTCCATCTTCCACTTTTGTGGCGGCACCATCAGTTGCTAAAATGTTGTAA
ATCAGCCTTTTGAAGATCC
>QSDrought_00098
AAACAGTTAGTTGTTTGAAGATCTTTGTCTCTGTGTTTTgACcCAGTTACTCCCAACGAC
TTTCTAACCTCCCacacctcgcTCcCAATTCCCGCTAACACACAGTTCtCCTTTGATGGG
CAAGAAGCAGCACTTAGATTGGACCTCTAAGTCCATTGTTTCCTCTGGGAGTGAGAGAGT
TTCTCTTTTGAGTAAGGAGGCAAAGAGGAAAGCAAATGAAGATCAATCAGCCGATGGACA
AGCGACAGACCTTGAGCATGGTGATGCAATAGAGGCCGCAAATGTTGGATTTTCTAGAGT
ACTGTCACTAGCAAAACCAGATGCAGGGAAGCTAGTTGTTGCCACCATTGCATTGTTGAT
AGCATCCACATCAAGTATTCTGATTCCAAAATATGGTGGTATGATAATAGACATTGTATC
AACAGAAATAAGAACTCCTGAACAGCAGGCAGAAGCTCTAGAAGCCATCAAGGACACCAT
ATTGGATATTGTGCTGATAGTTGTCATCGGTTCACTGTGCACAGCACTTCGAGCATGGTT
GTTTGCTTCTGCTAGTGAAAGAGTTGTAGcTCGTTTGAGAAAGGACTTATTCAGTCACCT
TATCAATCAGGAAATAGCATTCTTTGATGTTACTCgAACaGGGGAACTACTAAGCAGGCT
ATCTGAAGACACACAgATCATAAAGAATGCAGCCACTACCAATCTTTCTGAGGCACTCCG
AAATCTAACAACTGCATTTATcGGCATTGGCTTCATGTTCTCATCTTCATGGAAATTAAC
ATTGTTGGCTTTGGCCGTAGTGCCAATCATTTCGGTTGCTGTACGAAAATTTGGGCGCTA
TCTTCGTGAACTTTCACATTCAACTCAAGCTGCAGCTGCAGTATCTGCCTCAATTGCAGA
GGAATCTTTTGGGGCCATTCGGACAGTCAGgTCTTTTGCTCAAGAAGCTTATGCAGTCTC
TAATTACTCAGAAAAAGTTGATGAGACACTGAACCTTGGTCTCAGGCAAGCTAGAGTAGT
TGGTCTATTTTTTGGAGGGCTAAATGCAGCATCAACATTATCTGTCATCGTAGTGGTGGT
TTATGGAGCtTACTTGACAATAACAGGCACCATGACTGCAGGCTCTCTTACATCCTTCAT
TCTTTATAGCCTTACAGTTGGATCCTCAGTATCCTCTTTATCAGGATTGTATACAACAGC
AATGAAAGCTGCAGaAGCAAGCAGGAGAGTTTTTCAGCTCCTGGATCGTGTCTCATCCAT
GCCAACAGCAGGAGATAAGTGCCCCATAGGAGATCCAGATGGAGATGTGGAATTAGATGA
TGTCTGGTTTGCTTACCCTTCTCGCCCAAGTCATATGGTTCTCAAGACGACAATAGCCAA
CTTAATTGAGAGGTTCTATGACCCTCTCAAGGGAAAGATTTTGCTAAATGGGGTCCCCTG
GTAGAAATATCACATGAATATCTTCACAGCAAGATTAGCATTGTGAGCCAGGAGCCTGTT
CTTTTCAATTGTTGTGTGGAAGAAAACATTGCCCACGGGTTCAATGGAAATGCTAGCTCA
ACTGATATAGAAACTGTAGCTAAAATGGCTAATGCGCATGAATTCATAGAAAAGTTTCC
>QSDrought_00099
AAACAGTTAGTTGTTTGAAGATCTTTGTCTCTGTGTTTTgACcCAGTTACTCCCAACGAC
TTTCTAACCTCCCacacctcgcTCcCAATTCCCGCTAACACACAGTTCtCCTTTGATGGG
CAAGAAGCAGCACTTAGATTGGACCTCTAAGTCCATTGTTTCCTCTGGGAGTGAGAGAGT
TTCTCTTTTGAGTAAGGAGGCAAAGAGGAAAGCAAATGAAGATCAATCAGCCGATGGACA
AGCGACAGACCTTGAGCATGGTGATGCAATAGAGGCCGCAAATGTTGGATTTTCTAGAGT
ACTGTCACTAGCAAAACCAGATGCAGGGAAGCTAGTTGTTGCCACCATTGCATTGTTGAT
AGCATCCACATCAAGTATTCTGATTCCAAAATATGGTGGTATGATAATAGACATTGTATC
AACAGAAATAAGAACTCCTGAACAGCAGGCAGAAGCTCTAGAAGCCATCAAGGACACCAT
ATTGGATATTGTGCTGATAGTTGTCATCGGTTCACTGTGCACAGCACTTCGAGCATGGTT
GTTTGCTTCTGCTAGTGAAAGAGTTGTAGcTCGTTTGAGAAAGGACTTATTCAGTCACCT
TATCAATCAGGAAATAGCATTCTTTGATGTTACTCgAACaGGGGAACTACTAAGCAGGCT
ATCTGAAGACACACAgATCATAAAGAATGCAGCCACTACCAATCTTTCTGAGGCACTCCG
AAATCTAACAACTGCATTTATcGGCATTGGCTTCATGTTCTCATCTTCATGGAAATTAAC
ATTGTTGGCTTTGGCCGTAGTGCCAATCATTTCGGTTGCTGTACGAAAATTTGGGCGCTA
TCTTCGTGAACTTTCACATTCAACTCAAGCTGCAGCTGCAGTATCTGCCTCAATTGCAGA
GGAATCTTTTGGGGCCATTCGGACAGTCAGgTCTTTTGCTCAAGAAGCTTATGCAGTCTC
TAATTACTCAGAAAAAGTTGATGAGACACTGAACCTTGGTCTCAGGCAAGCTAGAGTAGT
TGGTCTATTTTTTGGAGGGCTAAATGCAGCATCAACATTATCTGTCATCGTAGTGGTGGT
TTATGGAGCtTACTTGACAATAACAGGCACCATGACTGCAGGCTCTCTTACATCCTTCAT
TCTTTATAGCCTTACAGTTGGATCCTCAGTATCCTCTTTATCAGGATTGTATACAACAGC
AATGAAAGCTGCAGaAGCAAGCAGGAGAGTTTTTCAGCTCCTGGATCGTGTCTCATCCAT
GCCAACAGCAGGAGATAAGTGCCCCATAGGAGATCCAGATGGAGATGTGGAATTAGATGA
TGTCTGGTTTGCTTACCCTTCTCGCCCAAGTCATATGGTTCTCtAGGGTATAACATTAAA
ACTGAGGCCTGGTTCAAAAGTTGCTCTTGTTGGTCCAAGTGGTGGGGGGAAAAACGACAA
TAGCCAACTTAATTGAGAGGTTCTATGACCCTCTCAAGGGAAAGATTTTGCTAAAT
>QSDrought_00100
AAACAGTTAGTTGTTTGAAGATCTTTGTCTCTGTGTTTTgACcCAGTTACTCCCAACGAC
TTTCTAACCTCCCacacctcgcTCcCAATTCCCGCTAACACACAGTTCtCCTTTGATGGG
CAAGAAGCAGCACTTAGATTGGACCTCTAAGTCCATTGTTTCCTCTGGGAGTGAGAGAGT
TTCTCTTTTGAGTAAGGAGGCAAAGAGGAAAGCAAATGAAGATCAATCAGCCGATGGACA
AGCGACAGACCTTGAGCATGGTGATGCAATAGAGGCCGCAAATGTTGGATTTTCTAGAGT
ACTGTCACTAGCAAAACCAGATGCAGGGAAGCTAGTTGTTGCCACCATTGCATTGTTGAT
AGCATCCACATCAAGTATTCTGATTCCAAAATATGGTGGTATGATAATAGACATTGTATC
AACAGAAATAAGAACTCCTGAACAGCAGGCAGAAGCTCTAGAAGCCATCAAGGACACCAT
ATTGGATATTGTGCTGATAGTTGTCATCGGTTCACTGTGCACAGCACTTCGAGCATGGTT
GTTTGCTTCTGCTAGTGAAAGAGTTGTAGcTCGTTTGAGAAAGGACTTATTCAGTCACCT
TATCAATCAGGAAATAGCATTCTTTGATGTTACTCgAACaGGGGAACTACTAAGCAGGCT
ATCTGAAGACACACAgATCATAAAGAATGCAGCCACTACCAATCTTTCTGAGGCACTCCG
AAATCTAACAACTGCATTTATcGGCATTGGCTTCATGTTCTCATCTTCATGGAAATTAAC
ATTGTTGGCTTTGGCCGTAGTGCCAATCATTTCGGTTGCTGTACGAAAATTTGGGCGCTA
TCTTCGTGAACTTTCACATTCAACTCAAGCTGCAGCTGCAGTATCTGCCTCAATTGCAGA
GGAATCTTTTGGGGCCATTCGGACAGTCAGgTCTTTTGCTCAAGAAGCTTATGCAGTCTC
TAATTACTCAGAAAAAGTTGATGAGACACTGAACCTTGGTCTCAGGCAAGCTAGAGTAGT
TGGTCTATTTTTTGGAGGGCTAAATGCAGCATCAACATTATCTGTCATCGTAGTGGTGGT
TTATGGAGCtTACTTGACAATAACAGGCACCATGACTGCAGGCTCTCTTACATCCTTCAT
TCTTTATAGCCTTACAGTTGGATCCTCAGTATCCTCTTTATCAGGATTGTATACAACAGC
AATGAAAGCTGCAGaAGCAAGCAGGAGAGTTTTTCAGCTCCTGGATCGTATCTCATCCAT
GCCAACAGCAggagATAAGTGCCCCATAGGAGATCCCGATGGAGATGTGGAATTAGATGA
TGTccGGTTTGCTTACCCTTCTCGCCCAAGTCATATGGTTCTCtAGGGTATAACATTAAA
ACTGAGGCCTGGTTCAAAAGTTGCTCTTGTTGGTCCAAGTGGTGGGGGGAAAAACGACAA
TAGCCAACTTAATTGAGAGGTTCTATGACCCTCTCAAGGGAAAGATTTTGCTAAAT
>QSDrought_00101
AAACAGTTAGTTGTTTGAAGATCTTTGTCTCTGTGTTTTgACcCAGTTACTCCCAACGAC
TTTCTAACCTCCCacacctcgcTCcCAATTCCCGCTAACACACAGTTCtCCTTTGATGGG
CAAGAAGCAGCACTTAGATTGGACCTCTAAGTCCATTGTTTCCTCTGGGAGTGAGAGAGT
TTCTCTTTTGAGTAAGGAGGCAAAGAGGAAAGCAAATGAAGATCAATCAGCCGATGGACA
AGCGACAGACCTTGAGCATGGTGATGCAATAGAGGCCGCAAATGTTGGATTTTCTAGAGT
ACTGTCACTAGCAAAACCAGATGCAGGGAAGCTAGTTGTTGCCACCATTGCATTGTTGAT
AGCATCCACATCAAGTATTCTGATTCCAAAATATGGTGGTATGATAATAGACATTGTATC
AACAGAAATAAGAACTCCTGAACAGCAGGCAGAAGCTCTAGAAGCCATCAAGGACACCAT
ATTGGATATTGTGCTGATAGTTGTCATCGGTTCACTGTGCACAGCACTTCGAGCATGGTT
GTTTGCTTCTGCTAGTGAAAGAGTTGTAGcTCGTTTGAGAAAGGACTTATTCAGTCACCT
TATCAATCAGTTaGATGCTGCATGGTTCAATAGGAAATAGCATTCTTTGATGTTACTCGA
ACGGGGGAACTACTAAGCAGGCTATCTGAAGACACACAGATCATAAAGAATGCAGCCACT
ACCAATCTTTCTGAGGCACTC
>QSDrought_00102
TCCAACAATAGGACGTACGAATGTGAGATACAAATTATAATACATCTAAGGAACAAAGTC
CAAGTTTATAAATTATAATACATGTAAGGAACAAAGTCCAAGATTATAATATAAGGAACA
AATTTCACCACAACCCTGTTTATGGCATGAATGGTAACACAGAGGCAGCCAATATAACAA
CACAAGCCGGGAAAATGaTGCCGAGCGAGAGTTTTATACCCATCATTAATAAGAAACCAA
AAGCTGCAGCAGCTCCTCCAACCCTGACCAAAATTTCGaCAGCCCTTGGGCTTATATAAC
GACTTGGAAAGAGAGTGACATAGAGGCAGAGGAAACCCACTAAGTTTGTAACCAATACAC
CAGTAAATAGTTTCCTAGCCAAAGGTGATAGCCCATCTAAACTGAGGGCAATGATAGCAG
AAGTTGATTGGACAGTGATAGTAGTGAATATAGAAACCAATCTCATGtTGCTCGAGTTCC
TCACTCTTGTTCCAGTTCTACTTTCCAAGTCACCATCCCTGCGTCTGTCTTCATCGTTTC
CTTCATCCCTATTGtCCTCATCATGTTCATCTCCAGCTCCACATCTGCTTATCCCTTCAT
TTGTGTCTGTGCCACCACTACCTGTACTTCGATCACTCTCATCACTTCCACTTCCGGCTC
CACTTCCTCCATTATGTCCACTcGAACTTGCTTCTTGGCCCtCAACACTGTTACTAGCCT
GtGAAAAGGGtcAACCCATCTGCAGTAGTACCCCCGGTTCTTCCAATGTGTGGAGTCGGA
TCAAAGTCCCAATCGaTGTCTGGGGCTaCCCcACCACTGTTCTCCATCTGATAAATGATC
CGGTGATTTCCATCAACTGGTTCAGGAGAAGATGAGCGTGCTGAGGTTCTTGAAGTTCGT
CGTTGTTCAACTTGCTTGTAATATTCACCTTCTGAATCTCCTGCATCACCATCCCCCATG
ACCAGATTCCcATTAGCCTCAAAATTGTCAACTTCATGCCCAACATCATCCTTAGATTTG
ATTCCAGCtCCgGCCAACGGCgGTGTAAAATTCTTCCTCCAGCTTTCACCAATaTCATTC
CtCTtGGCTAAATCATCATCcTCAccAGAAAGCACCAGCTTTACTGCAACACCACCACGc
TTTTTCTCTGAgTTGAAAGGGAAGACCTGCAGAATCATCGACTCTGATCTTGCAAGATCa
aaaaTCATTCCCAACTTGACT
>QSDrought_00103
AACAATAGGACATACAAATGTGAGATTATAAATTATAATACATGTGAGGAACAAAGTCCA
AACATGTAAGGAACAAATTCCACCACAACCCTGTTTATGGCATGAATGATAACACAGAGG
CAGCCAATATAACAACACAAGCCGGGACAATGATGCCAAGTGGGAGTTTTATACCCATCA
TTAATAAGAAACCAAAAGCTGCAGCAGCTCCTCCTACCCTGACCAAAATTTTGGCAGCCC
TTGGGCTTATATAACGACTTGGAAAGAGGGTGACATAGAGGCAGAGGAAACCCACTAAGT
TTGTAACCAATACACCAGTAAATAGTTTCCTAGACCAAAGGTGATAGCCCATCTAAACTG
AGGGCAATGATAGCAGAAGTTGATTGGACAGTGATAGTAGTGAATATAGAAACCAATCTC
ATGtTGCTCGAGTTCCTCACTCTTGTTCCAGTTCTACTTTCCAAGTCACCATCCCTGCGT
CTGTCTTCATCGTTTCCTTCATCCCTATTGtCCTCATCATGTTCATCTCCAGCTCCACAT
CTGCTTATCCCTTCATTTGTGTCTGTGCCACCACTACCTGTACTTCGATCACTCTCATCA
CTTCCACTTCCGGCTCCACTTCCTCCATTATGTCCACTcGAACTTGCTTCTTGGCCCtCA
ACACTGTTACTAGCCTGtGAAAAGGGtcAACCCATCTGCAGTAGTACCCCCGGTTCTTCC
AATGTGTGGAGTCGGATCAAAGTCCCAATCGaTGTCTGGGGCTaCCCcACCACTGTTCTC
CATCTGATAAATGATCCGGTGATTTCCATCAACTGGTTCAGGAGAAGATGAGCGTGCTGA
GGTTCTTGAAGTTCGTCGTTGTTCAACTTGCTTGTAATATTCACCTTCTGAATCTCCTGC
ATCACCATCCCCCATGACCAGATTCCcATTAGCCTCAAAATTGTCAACTTCATGCCCAAC
ATCATCCTTAGATTTGATTCCAGCtCCgGCCAACGGCgGTGTAAAATTCTTCCTCCAGCT
TTCACCAATaTCATTCCtCTtGGCTAAATCATCATCcTCAccAGAAAGCACCAGCTTTAC
TGCAACACCACCACGcTTTTTCTCTGAgTTGAAAGGGAAGACCTGCAGAATCATCGACTC
TGATCTTGCAAGATCaaaaaTCATTCCCAACTTGACT
>QSDrought_00104
CTGCAGCAGCTGCTCCTACCCTGCGCAAAATGTCGGCAGCCCGTGGCCTTATATGACGAC
TTGAAAAGAGAGCGACATAGAGGCAGAGGAAACCCACTAAGTTTGTAACCAATACACCAG
TAAAAAGTTTCCGGGCCAAAGGTGATAGCCCATCTAAACTGAGGGCAATGATAGCAGAAG
TTGATTGGACAGCGATAGCAATGAATATACcAACCAATGTCATGTTGCTtGAGTTCCTCA
CTCTCCTTCTAGTTCCACTTTCCAACTCACTAACCCTGCGTCTGTCTTCATCATTTCCTT
CATCCCTATCGTCCTCATCATATTCATCTCCATCTACGCGgCTGCTTATCCCTTCATCTG
TGTCTGTGCCACCACTACCTGTACTTTGATTGCTCTCATCACTTCCACTTCTGGCTCCAC
TTCCTCCATTATGTCCACTcGAACTTGCTTCTTGGCCCtCAACACTGTTACTAGCCTGtG
AAAAGGGtcAACCCATCTGCAGTAGTACCCCCGGTTCTTCCAATGTGTGGAGTCGGATCA
AAGTCCCAATCGaTGTCTGGGGCTaCCCcACCACTGTTCTCCATCTGATAAATGATCCGG
TGATTTCCATCAACTGGTTCAGGAGAAGATGAGCGTGCTGAGGTTCTTGAAGTTCGTCGT
TGTTCAACTTGCTTGTAATATTCACCTTCTGAATCTCCTGCATCACCATCCCCCATGACC
AGATTCCcATTAGCCTCAAAATTGTCAACTTCATGCCCAACATCATCCTTAGATTTGATT
CCAGCtCCgGCCAACGGCgGTGTAAAATTCTTCCTCCAGCTTTCACCAATaTCATTCCtC
TtGGCTAAATCATCATCcTCAccAGAAAGCACCAGCTTTACTGCAACACCACCACGcTTT
TTCTCTGAgTTGAAAGGGAAGACCTGCAGAATCATCGACTCTGATCTTGCAAGATCaaaa
aTCATTCCCAACTTGACT
>QSDrought_00105
ACCATATTGGCCCCAAaCACTGCCACTGTTtCTCCATCTGATTAGTGATCTGGCGATTTC
CATCAACTGGTTCAGGGGAAGATGAGCCTGCTGAGGTTCTTGAAGTTTGTTGCTCAACTT
GCTTGTAATATTCATCTTCTGAATCTCCTGCATCACCATCCCCCATGACCAGATTCCCAT
TAGCCTCAAAATTGTCAACTTCATACCCAACATCATCCTTAGATTTGATTCCAGCtCCgG
CCAACGGCgGTGTAAAATTCTTCCTCCAGCTTTCACCAATaTCATTCCtCTtGGCTAAAT
CATCATCcTCAccAGAAAGCACCAGCTTTACTGCAACACCACCACGcTTTTTCTCTGAgT
TGAAAGGGAAGACCTGCAGAATCATCGACTCTGATCTTGCAAGATCaaaaaTCATTCCCA
ACTTGACT
>QSDrought_00106
AGACTGATTCCTTCTGGCCATAAATAATCACGCTTTCTTTAGTCTCTTTATTCTCTCTAG
GGCACCAAGGCGGCTGTCACCATCCTTCTCCTTAGTAGCAGTGGCATCTTGTGcTTCTGC
ATCATTGTCGGCCTCATCTCTCTTACGAACCAAGCCTCCGAAGACAGCTGAAGGAACATC
TTTTTGGGCTATTTCAACCTTGTCATCTTCATCTGAATCACTTTCTTCTGGTAGCTCAAT
GTCTTCAcTATTTGCAGTAACTTTAATACCTCCTTCAGATTGTGATTCCACACCTGCACT
GACAAAGCCAACTCTTCTGTTGTTATCTttAGCAGCACCATTGTCAACTACAGGAGCTAA
CTGCCTTTCGAGAGCAGCCATTTCATCTTCAGCAACCCCAGCCTGTTTCAATTTGTCTCT
TGCATCATCAAGGTTCAATCTCTGATCCTTTTGCATTAGATACTCAGGCAAGATAAAGTG
TGTCTGGCTATAGCTTGCAGAAACACTTCTTTTAATTCGAAGCATTTCTCTGAAAGTGTC
TTCATTTCCATGTTGCACCTCAAACTCATGCCACTTATTCCAGAAATCCACATCAGATCG
TGGATCTGCAAATTGTGACGCAAATACATATACTGCACGAGCACGaTCAATTTCTCCTAG
ACTCTTCTCAAGCTCAGCATACTTCAAGCACATGGTCTTCACATCTTTGTCTGGAAGACC
GGACTCTATTGCTTGCTCGTACATTTCCCTAGTTTTTGGGACACCAAaTATCTCTGCTGC
TCGAGCAATATAAATTTCATACATGCTCAATTTCTCATTGTTTGGAACAGCCTTAGTTGC
TTGATCAtAGACCTTCATAGCTCGCTTGGCCAGACCATAATCCTCCTCCAGCTTTGCATA
TTGAAGATACAAAGGCTTTACTGCATCAGCGGGTGCCaTTTCAACAGCATGCTCAAACAG
CTCTCTTGCCCGTTCAAGTTTTGCCTTTCCATATCTCTTTACAAACTTTGAGAGGTATGT
GACCCATATGTCTTTGACATGTGGATACTTAAAAATCTTCACACCTCTTTCATATACCTT
GAATGCATCTTCAAAGTATTTATGTTCCTCCAATAGAAATGCATAATTGAGAATAATTTG
AGGCGTGGCTATTCTTAGATCCAATATCCGCTCATACACTGTCCTTGTGGACTCCAAGGT
ACCCAGGCTCTCTTCTAAGTCGACGTAGAAGGTCCAGAGTTTCAAGGATCTGTACAGCTT
AATCTGCACTGGTTCATTCCCATCAGCAGCCACTCCCC
>QSDrought_00107
AGACTGATTCCTTCTGGCCATAAATAATCACGCTTTCTTTAGTCTCTTTATTCTCTCTAG
GGCACCAAGGCGGCTGTCACCATCCTTCTCCTTAGTAGCAGTGGCATCTTGTGcTTCTGC
ATCATTGTCGGCCTCATCTCTCTTACGAACCAAGCCTCCGAAGACAGCTGAAGGAACATC
TTTTTGGGCTATTTCAACCTTGTCATCTTCATCTGAATCACTTTCTTCTGGTAGCTCAAT
GTCTTCAcTATTTGCAGTAACTTTAATACCTCCTTCAGATTGTGATTCCACACCTGCACT
GACAAAGCCAACTCTTCTGTTGTTATCTttAGCAGCACCATTGTCAACTACAGGAGCTAA
CTGCCTTTCGAGAGCAGCCATTTCATCTTCAGCAACCCCAGCCTGTTTCAATTTGTCTCT
TGCATCATCAAGGTTCAATCTCTGATCCTTTTGCATTAGATACTCAGGCAAGATAAAGTG
TGTCTGGCTATAGCTTGCAGAAACACTTCTTTTAATTCGAAGCATTTCTCTGAAAGTGTC
TTCATTTCCATGTTGCACCTCAAACTCATGCCACTTATTCCAGAAATCCACATCAGATCG
TGGATCTGCAAATTGTGACGCAAATACATATACTGCACGAGCACGaTCAATTTCTCCTAG
ACTCTTCTCAAGCTCAGCATACTTCAAGCACATGGTCTTCACATCTTTGTCTGGAAGACC
GGACTCTATTGCTTGCTCGTaTATTTCCCTAGTTTTTGGGACACCAAATATCTCTGCTAC
TTAAGCA
>QSDrought_00108
AGACTGATTCCTTCTGGCCATAAATAATCACGCTTTCTTTAGTCTCTTTATTCTCTCTAG
GGCACCAAGGCGGCTGTCACCATCCTTCTCCTTAGTAGCAGTGGCATCTTGTGcTTCTGC
ATCATTGTCGGCCTCATCTCTCTTACGAACCAAGCCTCCGAAGACAGCTGAAGGAACATC
TTTTTGGGCTATTTCAACCTTGTCATCTTCATCTGAATCACTTTCTTCTGGTAGCTCAAT
GTCTTCAcTATTTGCAGTAACTTTAATACCTCCTTCAGATTGTGATTCCACACCTGCACT
GACAAAGCCAACTCTTCTGTTGTTATCTttAGCAGCACCATTGTCAACTACAGGAGCTAA
CTGCCTTTCGAGAGCAGCCATTTCATCTTCAGCAAccccGGCCTGTTTCAATTTGTCTCT
TGCATCATCAAGGTTCAATCTCTGATCCTTTTGCATCAGATACTCCGGCAAGATAAAGTG
TGTCTGGCTATAGCTTGCAGAAACACTTCTTTTAATTGGAAGCATTTCTCTGAAAGTGTC
TTCATTTCCATGTTGCACCTCAAACTCATGCCACTTATTCCAGAAATCCACATCAGATCG
TGGATCTGCAAATTGAGACGCAAATACATATACTGCACGAGCATGATCAATTTCTCCTAG
ACCCTTCTCAAGCTCAGCATACTTCAAGCACATGTTCTTCACATCTTTGTCTGGAAGACC
GGATTTCTTGCTCGTATATTTCCCTAGTTTTTGGGACACCAAATATCTCTGCTACTTAAG
CA
>QSDrought_00109
AGACTGATTCCTTCTGGCCATAAATAATCACGCTTTCTTTAGTCTCTTTATTCTCTCTCA
CCGACTCTTCCCTGACTCTCTTTAACCTTGCCATCTCTGCCTCTGACCCTTGGCCTTTCT
CCGTTGTTTTCTTATAACCCTTTCGAAAAGAGTAGAGGTTGCTGT
>QSDrought_00110
GAGTtATAGCAAAGTACACATCAAGAATCTGGGGTGCCATTTTAAGTATTTGTTTTAGCC
TATCAGACTGAGGGGAATTAATTGaAGtCTGTAATAGTGTGGCCATCCCAGGAGAAGTCC
AGTGACGTTCAGCAAGGCCATCATTTTCATCCTTTAAAAGGTCGAGGAATAAAGAATCAG
CAACATCAATTGTGTTGCTATCCTCAGACTCAGAATCTCCACCGCCACCTCCTATGGTTG
AACCAGTATAAGCTTCATCCATGAGTGCAAGTAGCATCTCAGGAGCCGTACTCTTCTGCA
TTGAAGCTATGCTGTTTCCAATAAGTGATCCTGAGCTCCTTTCAACTTTTTCtAGTGCAA
CTACCAAAATTGGCAAGTCCACTAAGGAAGGGAAAAGTGGAAGAAATGACCCAGGTGACA
TCAATCCAGGGAAAAGCTTCAAAAAGGACTTCTCTGATTTTTCTCCATTCCATGCAATCA
GCTTTAGCAGCAATGGAAAGAACTGAGGCAGTAAGGAAGGGAAAGATGTTAGAAGTTTTT
TCTTGTTCATGTtCAGAAAATCAAGGGTTGCTTCTGCAACAGCAGGATCTGAGAACTCAC
TGCAGCCAGATAGAATAAGTTGGAGTGTGCTGACCATAAAACGGCTCAAGCATGAACGGA
AAAATGTCCTCAGACTTGGATCAGCATCATGAAGAACCATCTCTCCAAAATCAAGGTAAA
ATTGAAGAATAACCAGTAAGAGAAGGCCATTGGAGGTTCGAGACTGAGACAGGGACGCCA
CCGCTCGATGAAAGAGCTTGTTGATCTGCGGATAAACCCTAGCAA
>QSDrought_00111
AAAAGATGTAGGGTCACTTTAACAACAGCAACAAGGGCCAaTGTCCCATTTGTTTCATGT
TACTCTTTAAtCTTTCCTGTCATGGTGGTTTAGGACTTGGATGAGCGTAGGAAATATTTC
CTTTGATGAAGTCTAATTAGTTATAATAAAGATCAGTTGGACAAGAGGGGAATATACAAA
AACCACAGTAAAAGGAAAGTGATTTTAAAAACCACTTTGCACTTGACACTCAAAGTAACT
GTCTAAATAATAGACATGAGGTAAGCATCTTGTTACCGGCTCAAGCATGAACGGAAAAAT
GTCCTCAGACTTGGATCAGCATCATGAAGAACCATCTCTCCAAAATCAAGGTAAAATTGA
AGAATAACCAGTAAGAGAAGGCCATTGGAGGTTCGAGACTGgGACAGAGACGCCACCGCT
CGATGAAAGAGCTTGTTGATCTGCGGATAAACCCTAGCAACCAAATCCTCCGAATTCTCG
GCTTTACACAATTCGTAAAGCTTCTTCACGGATTGGAGGATAGAGGGATCAGAGGCGGGA
TCGTTGGCTGAATTGGTGTCTCGAGCACTGTTGGATAAGCTTCGGAGATAGAAATCCCAG
TTGTCGTTTCGATTTTTATTATCCATTTTGA
>QSDrought_00112
GAGTtATAGCAAAGTACACATCAAGAATCTGGGGTGCCATTTTAAGTATTTGTTTTAGCC
TATCAGACTGAGGGGAATTAATTGaAGtCTGTAATAGTGTGGCCATCCCAGGAGAAGTCC
AGTGACGTTCAGCAAGGCCATCATTTTCATCCTTTAAAAGGTCGAGGAATAAAGAATCAG
CAACATCAATTGTGTTGCTATCCTCAGACTCAGAATCTCCACCGCCACCTCCTATGGTTG
AACCAGTATAAGCTTCATCCATGAGTGCAAGTAGCATTCTTCTGCATTGAAGCTATGCTG
TTTCCAATAAGTGATCCTGAGCTCCTTTCAACTTTTTCCAGTGCAACTACCAAAaTTGGC
AAGTCCACTAAGGAAGGGAAAAGTGGAAGAAATGACCCAGGTGACATCAATCCAGGGAAA
AGCTTCAAAAAGGACTTCTCTGATCTGCAAATGCACAACAGAAAAGTTTGTGTCATTTTT
TCTCCATTCCATGCAATCAGCTTTAGCAGCCCcc
>QSDrought_00113
GGGGAGTTAAGATGTGGTTTAGCAAAGTGGCATATATGTACTACTCTTTCTAACTCATCT
CGTGGCCTATTCATTATACTTACACTCTGATTTCTCAATCGAGCGGTGTTTGCCCCTTCA
ATACATTTTTGGTTTGAGTTTTGAGATCTGAATTCAAAGCTgTACAGCCATGGGGGTGGA
TAAGAAGACAACATTGATGGTGATCAAGGTCGACCTTCAGTGCAGTCGCTGCTACAAGAA
GATCAAGAAAGTGCTTTGTAGAATCCCTCAAATACAAGACCAGGTATACAACGAGAAGGa
aaaCCTTGTGATAATCAAAGTGGTATGTTGCTCTCCTGAAAAGATTAAGCAAAAGATAAT
TTGCAAGGGTGGTAGTACCATTAAGAGCATTGAGATCAAGGAGGTTGAGAAGCCTAAAGA
AAAGCCaAAAGAACCTGAGAAGCCAAAAGAACCTGAGAAGCCTAAAAAGCAACCTGAGAA
GCCCAAGACTGTAAAGCCAAATGAACCTGAGGACCCTGACAAGCCCAAGGGGCCTGGAAA
GCCAAAAGAAGCCAAGGGGCCTGAAAAGCCTAAAGAAAAACCAATAGAAATACCAGCACc
ACCACCACACTGTCCACCACCGCACTGTCCACCGCCTTACCCGGTATTTAGGACTTGTTG
CACTGAATGCTATGGGGGTCGTGGTGGGGGCCCATGCTACTCTGGTCATAGGCCACCCCC
ATGTTATGATGGCTACTATGGAAGGCCCATTTATGATAGTTATGGTGGTGGTGGGTATAG
AAGTAGTTACGTGAGTCCATGTGATTACTTCAGTGAAGAAAATTCCTCTGGATGCTCCAT
CAT
>QSDrought_00114
GGGGgTACTACTCTACTCTTTCTAACTCATCTCGTGGCCTCTTCATTATACTTATACTTT
GATTTCTCAATCGAGCAGTGTTTGCCCCTTCAATACTTTTTTGGTCTGAGTTTTGAGATC
TGAATTCAAAGCTgTACAGCCATGGGGGTGGATAAGAAGACAACATTGATGGTGATCAAG
GTCGACCTTCAGTGCAGTCGCTGCTACAAGAAGATCAAGAAAGTGCTTTGTAGAATCCCT
CAAATACAAGACCAGGTATACAACGAGAAGGaaaaCCTTGTGATAATCAAAGTGGTATGT
TGCTCTCCTGAAAAGATTAAGCAAAAGATAATTTGCAAGGGTGGTAGTACCATTAAGAGC
ATTGAGATCAAGGAGGTTGAGAAGCCTAAAGAAAAGCCaAAAGAACCTGAGAAGCCAAAA
GAACCTGAGAAGCCTAAAAAGCAACCTGAGAAGCCCAAGACTGTAAAGCCAAATGAACCT
GAGGACCCTGACAAGCCCAAGGGGCCTGGAAAGCCAAAAGAAGCCAAGGGGCCTGAAAAG
CCTAAAGAAAAACCAATAGAAATACCAGCACcACCACCACACTGTCCACCACCGCACTGT
CCACCGCCTTACCCGGTATTTAGGACTTGTTGCACTGAATGCTATGGGGGTCGTGGTGGG
GGCCCATGCTACTCTGGTCATAGGCCACCCCCATGTTATGATGGCTACTATGGAAGGCCC
ATTTATGATAGTTATGGTGGTGGTGGGTATAGAAGTAGTTACGTGAGTCCATGTGATTAC
TTCAGTGAAGAAAATTCCTCTGGATGCTCCATCAT
>QSDrought_00115
GGGGAGTTAAGATGTGGTTTAGCAAAGTGGCATATATGTACTACTCTTTCTAACTCATCT
CGTGGCCTATTCATTATACTTACACTCTGATTTCTCAATCGAGCGGTGTTTGCCCCTTCA
ATACATTTTTGGTTTGAGTTTTGAGATCTGAATTCAAAGCTgTACAGCCATGGGGGTGGA
TAAGAAGACAACATTGATGGTGATCAAGGTCGACCTTCAGTGCAGTCGCTGCTACAAGAA
GATCAAGAAAGTGCTTTGTAGAATCCCTCAAATACAAGACCAGGTATACAACGAGAAGGa
aaaCCTTGTGATAATCAAAGTGGTATGTTGCTCTCCTGAAAAGATTAAGCAAAAGATAAT
TTGCAAGGGTGGTAGTACCATTAAGAGCATTGAGATCAAGGAGGTTGAGAAGCCTAAAGA
AAAGCCaAAAGAACCTGAGAAGCCAAAAGAACCTGAGAAGCCTAAGGAGAAACCAAAAGA
GCCTGAGAAGCCTAAGGAGAAACCAAAAGAGCCTGAGAAGCCCAAGGAGCCTGAAAAGcc
GAAAGAACCTGAGAAGCCCAAGGGGCCTGAAAAGCCTAAAGAACCTGAGAAGCCTAAGGA
GAAACCAAAAGAGCCT
>QSDrought_00116
GGGGgTACTACTCTACTCTTTCTAACTCATCTCGTGGCCTCTTCATTATACTTATACTTT
GATTTCTCAATCGAGCAGTGTTTGCCCCTTCAATACTTTTTTGGTCTGAGTTTTGAGATC
TGAATTCAAAGCTgTACAGCCATGGGGGTGGATAAGAAGACAACATTGATGGTGATCAAG
GTCGACCTTCAGTGCAGTCGCTGCTACAAGAAGATCAAGAAAGTGCTTTGTAGAATCCCT
CAAATACAAGACCAGGTATACAACGAGAAGGaaaaCCTTGTGATAATCAAAGTGGTATGT
TGCTCTCCTGAAAAGATTAAGCAAAAGATAATTTGCAAGGGTGGTAGTACCATTAAGAGC
ATTGAGATCAAGGAGGTTGAGAAGCCTAAAGAAAAGCCaAAAGAACCTGAGAAGCCAAAA
GAACCTGAGAAGCCTAAGGAGAAACCAAAAGAGCCTGAGAAGCCTAAGGAGAAACCAAAA
GAGCCTGAGAAGCCCAAGGAGCCTGAAAAGccGAAAGAACCTGAGAAGCCCAAGGGGCCT
GAAAAGCCTAAAGAACCTGAGAAGCCTAAGGAGAAACCAAAAGAGCCT
>QSDrought_00117
ATGTTGCTCTCCTGAAAAGATTAAGCAAAAGATAATTTGCAAGGGTGGTAGTACCATTAA
GAGCATTGAGATCAAGGAGGTTGAGAAGCCTAAAGAAAAGCCAAAAGAACCTGAGAAGCC
AAAAGAACCTGAGAAGCCTAAGGAGAAACCAAAAGAGCCTGAGAAGCCTAAAAAGCAACC
TGAGAAGCCCAAGACTGTAAAGCCAAATGAACCTGAGGACCCTGACAAGCCCAAGGGGCC
TGGAAAGCCAAAAGAAGCCAAGGGGCCTGAAAAGCCTAAAGAAAAACCAATAGAAATACC
AGCACcACCACCACACTGTCCACCACCGCACTGTCCACCGCCTTACCCGGTATTTAGGAC
TTGTTGCACTGAATGCTATGGGGGTCGTGGTGGGGGCCCATGCTACTCTGGTCATAGGCC
ACCCCCATGTTATGATGGCTACTATGGAAGGCCCATTTATGATAGTTATGGTGGTGGTGG
GTATAGAAGTAGTTACGTGAGTCCATGTGATTACTTCAGTGAAGAAAATTCCTCTGGATG
CTCCATCAT
>QSDrought_00118
TACGAAGTTTTtGAAGCTTGCCCAATGTGGCTGGAATCTGTCCGTTTAAATTGTTCAAGT
AAAGATCCAAGCTCACCAATTCTGTCAAATTCCCAAGCTCTTCAGGGATTGGTCCAGATA
TGTTATTACTAAAAAGTTCCAAGTATTGCAGATTTAAAAGCTGACCAAGTTGTGGAACCA
GTTGACCAGAAAGTTTTGCATCTCCAAGATCAATTCGTGTCACACTATTTACGATATCAT
CACATGTTACATGGTACCATGAGCAGGGATTCACAAGGGTAGGATCCCAACTTTGCAGAA
CATTGTTTGGATCAGATAAATTGGTCTTCCATGCATTCAAAGCATCGCCAAAATGAATCA
ACCTCTCTCGTCATCGGACACTGCCAGTACTCACAATCTTCTAGTGAGATGCCATCAGTT
AAAATCACAGTTTTTAACAGTACCAGTaCCCGGAAAAGGAAAACAGGCTCAACTTAAGTG
ACTTTCCCATATACAACAACTAAGACCCCCC
>QSDrought_00119
TACGAAGTTTTtGAAGCTTGCCCAATGTGGCTGGAATCTGTCCGTTTAAATTGTTCAAGT
AAAGATCCAAGCTCACCAATTCTGTCAAATTCCCAAGCTCTTCAGGGATTGGTCCAGATA
TGTTATTACTAAAAAGTTCCAAGTATTGCAGATTTAAAAGCTGACCAAGTTGTGGAACCA
GTTGACCAGAAAGTTTTGCATCTCCAAGATCAATTCGTGTCACACTATTTACGATATCAT
CACATGTTACATGGTACCATGAGCAGGGATTCACAAGGGTAGGATCCCAACTTTGCAGAA
CATTGTTTGGATCAGATAAATTGGTCTTCCATGCATTCAAAGCATCGCCTGTGTTATACA
AATGAGGCGCAATCATTAGGTGCAAAccATCAATTAAAGAATaaGTAATTTAAGCTAACA
ATGTTTTTTtGATAAGCAAaTAAATTGAATCAAAATAAATAAATAAACCACAAGGATGCC
TGAGTATACAGGCAGTATACAACAGGcagct
>QSDrought_00120
TACGAAGTTTTTGAAGCTTGCCCAATGTGGCTGGAATCTGTCCGTTTAAATTGTTCAAGT
AAAGATCCAAGCTCAATTCTGTCAAATTCCCAAGCTCTTCAGGGATTGGTCCAGATATGT
TATTAAAGTATTGCAGATTTAAaTGCTGACCAAGTTGTGGAACCAGTTGACCAGAAAGTT
TTGCATCTCCAAGATCAATTCGTGTCACACTATTTACGATATCATCACATGTTACATGGT
ACCATGAGCAGGGATTCACAAGGGTAGGATCCCAACTTTGCAGAGTTGTTTGGATCAGAT
AAATTGGTCTTCCATGCATTCAAAGCATCGCCAAAATGAATCAACCTCTCTCGTCATCGG
ACACTGCCAGTACTCACAATCTTCTAGTGAGATGCCATCAGTTAAAATCACAGTTTTTAA
CAGTACCAGTaCCCGGAAAAGGAAAACAGGCTCAACTTAAGTGACTTTCCCATATACAAC
AACTAAGACCCCCC
>QSDrought_00121
TACGAAGTTTTTGAAGCTTGCCCAATGTGGCTGGAATCTGTCCGTTTAAATTGTTCAAGT
AAAGATCCAAGCTCAATTCTGTCAAATTCCCAAGCTCTTCAGGGATTGGTCCAGATATGT
TATTAAAGTATTGCAGATTTAAaTGCTGACCAAGTTGTGGAACCAGTTGACCAGAAAGTT
TTGCATCTCCAAGATCAATTCGTGTCACACTATTTACGATATCATCACATGTTACATGGT
ACCATGAGCAGGGATTCACAAGGGTAGGATCCCAACTTTGCAGAGTTGTTTGGATCAGAT
AAATTGGTCTTCCATGCATTCAAAGCATCGCCTGTGTTATACAAATGAGGCGCAATCATT
AGGTGCAAAccATCAATTAAAGAATaaGTAATTTAAGCTAACAATGTTTTTTtGATAAGC
AAaTAAATTGAATCAAAATAAATAAATAAACCACAAGGATGCCTGAGTATACAGGCAGTA
TACAACAGGcagct
>QSDrought_00122
CTAATGAGAAGGCATGGATGCCAAGAAATCAAGAAACCCATCCACGGAGAATGAGGGAGT
CGGTGAGGTCcTGGTCCATTCATACAGGGACTTtAGGAGAAGATGCTTCAATTTAACCAC
ACTGATTCCAAGAAGGTAACAATGTTAATGTGCAAGCTTCATCTCCATACCAAAATGAAT
CAACCTCTCTCGTCATCGGACACTGCCAGTACTCACAATCTTCTAGTGAGATGCCATCAG
TTAAAATCACAGTTTTTAACAGTACCAGTaCCCGGAAAAGGAAAACAGGCTCAACTTAAG
TGACTTTCCCATATACAACAACTAAGACCCCCC
>QSDrought_00123
AGTATGTAAGTTTTTGAAAGTGGTGGGGATTGGACCTGTAAGAAAATTTCTAGCTAAATT
TAATTGTTGAAGATTCCTGAGATTCCCTAAGTTTGGGGGAATCTGCCCCTTCAAGCGGTT
CCCACCAAGTGAGAGGGTCTGGAGTAAAGACAAATGACCTAAACTTGAAGGAACGTTCCC
TTCAAGGTAATTGTCATCCAGGACCAGCTGGGTGAGGTGGGCTAGATTTGAGAAGGTCTC
AGGAAttGAACCTCTAATTTGTTTCATCCCACTTATAACCATTACCTCCAAGAATTGTAA
ACTGCCCAGAGAAGATGAGAGAGTGCCCTTCATGTAAaCGCTACTGTcCCTATcTGGACT
CTGCAACACCAATCCAGTAACCCTCCCTGTAGCTGGATTGCATTGTACGCCCTCCCAGCC
ACCGTCACAGCAGTCGCTTCCTGTCCATGAAGAGAGACTATCAGTGGTGTcCTTCAAGAT
TCTGGCTTTgAAGCTGaGAAGAGCTGCTCTATCTGCTTCTGAGCAAACTGGGGTTTGTGA
TTGTGAGGTCTCTGAGAACATATCAAAGAATGAAAGTACCAGCAAGATACTGAAAACCCA
TCTCAGGCTTTGCATTTTGGAAGGTGGGTCTTTGATTAGATCAGGAAATTGCTGAAAAAT
ATACACTTAAACTTGGGATCTGACTGGGAGACACTGAAGGGGAAAAAAAATTGTATTCTA
TAATGAAAAAAGTCCCC
>QSDrought_00124
AGTATGTAAGTTTTTGAAAGTGGTGGGGATTGGACCTGTAAGAAAATTTCTAGCTAAATT
TAATTGTTGAAGATTccTCTAATTTGTTTCATCCCACTTATAACCATTACCTCCAAGAAT
TGTAAACTGCCCAGAGAAGATGAGAGAGTGCCCTTCATGTAAaCGCTACTGTcCCTATcT
GGACTCTGCAACACCAATCCAGTAACCCTCCCTGTAGCTGGATTGCATTGTACGCCCTCC
CAGCCACCGTCACAGCAGTCGCTTCCTGTCCATGAAGAGAGACTATCAGTGGTGTcCTTC
AAGATTCTGGCTTTgAAGCTGaGAAGAGCTGCTCTATCTGCTTCTGAGCAAACTGGGGTT
TGTGATTGTGAGGTCTCTGAGAACATATCAAAGAATGAAAGTACCAGCAAGATACTGAAA
ACCCATCTCAGGCTTTGCATTTTGGAAGGTGGGTCTTTGATTAGATCAGGAAATTGCTGA
AAAATATACACTTAAACTTGGGATCTGACTGGGAGACACTGAAGGGGAAAAAAAATTGTA
TTCTATAATGAAAAAAGTCCCC
>QSDrought_00125
AGTATGTAAGTTTTTGAAAGTGGTGGGGATTGGACCTGTAAGAAAATTTCTAGCTAAATT
TAATTGTTGAAGATTCCTGAGATTCCCTAAGTTTGGGGGAATCTGCCCCTTCAAGCGGTT
CCCACCAAGTGAGAGGGTCTGGAGTAAAGACAAATGACCTAAACTTGAAGGAACGTTCCC
TTCAAGGTAATTGTCATCCAGGACCAGCTGGGTGAGGTGGGCTAGATTTGAGAAGGTCTC
AGGAAttGAACCTCTAATTTGTTTCATCCCACTTATAACCATTACCTCCAAGAATTGTAA
ACTGCCCAGAGAAGATGAGAGAGTGCCCTTCATGTAAaCGCTACTGTcCCTATcTGGACT
CTGCAACACCAATCCAGTAACCCTCCCTGTAGCTGGATTGCATTGTACGCCCTCCCAGCC
ACCGTCACAGCAGTCGCTTCCTGTCCATGAAGAGAGACTATCAGTGGTGTcCTTCAAGAT
TCTGGCTTTgAAGCTGaGAAGAGCTGCTCTATCTGCTTCTGAGCAAACTGGGGTTTGTGC
CCC
>QSDrought_00126
AGTATGTAAGTTTTTGAAAGTGGTGGGGATTGGACCTGTAAGAAAATTTCTAGCTAAATT
TAATTGTTGAAGATTccTCTAATTTGTTTCATCCCACTTATAACCATTACCTCCAAGAAT
TGTAAACTGCCCAGAGAAGATGAGAGAGTGCCCTTCATGTAAaCGCTACTGTcCCTATcT
GGACTCTGCAACACCAATCCAGTAACCCTCCCTGTAGCTGGATTGCATTGTACGCCCTCC
CAGCCACCGTCACAGCAGTCGCTTCCTGTCCATGAAGAGAGACTATCAGTGGTGTcCTTC
AAGATTCTGGCTTTgAAGCTGaGAAGAGCTGCTCTATCTGCTTCTGAGCAAACTGGGGTT
TGTGCCCC
>QSDrought_00127
GAGTGtAAACCTCCCACCATTTGCAACCTTCACAAACTCCATTATCGTATCCAACACAAC
CTCTTTGAGGGTTTCGTCGGCGAGAGGAGAGGCGGCGAAGTCGATGAGGGAATTGACGAA
GATATCGAACTTAGAACGGACCCAGGTGTTGTAGATGAGTTCAGGGTCGTCATCGCGGTG
GTTGGCGGAAGAAGGCTTGGAAGAAGGCTTGGAAGAAGGGAGGTCGGAGAGGATCGGAGC
GAAGAAGGAGTGGAGAGAGAGGAGGGATTCGAGGGCGTGTGGAGGAGGCGAGGTCGGAGA
CACGTGGGAGAGGAGGATAGGGAGGTTGTTGATGTGAGCTCGAGATGAGAGCAGCTGGTG
CCCTAGGGTTTTCAGCTCTGACAGAGAGAGTCTCTCTTTCGATTTAGATTTCGATTTTGA
TTTCAATTTCGATTTGTTCTTTGCGTTTTTTGAAGCAATGGAAGCCATGGCTGAACTCTG
TGTGTTTCTCTCTGGTTAGGGTTTTTGGAGGAAGTAGAAAAAGAaACAGGGTTTAAGGGG
GAGGGTCTGTTTGGATGCGCGGGGTTTTTTattCCCtCGTA
>QSDrought_00128
GAGTGtAAACCTCCCACCATTTGCAACCTTCACAAACTCCATTATCGTATCCAACACAAC
CTCTTTGAGGGTTTCGTCGGCGAGAGGAGAGGCGGCGAAGTCGATGAGGGAATTGACGAA
GATATCGAACTTAGAACGGACCCAGGTGTTGTAGATGAGTTCAGGGTCGTCATCGCGGTG
GTTGGCGGAAGAAGGCTTGGAAGAAGGGAGGTCGGAGAGGATCGGAGCGAAGAAGGAGTG
GAGAGAGAGGAGGGATTCGAGGGCGTGTGGAGGAGGCGAGGTCGGAGACACGTGGGAGAG
GAGGATAGGGAGGTTGTTGATGTGAGCTCGAGATGAGAGCAGCTGGTGCCCTAGGGTTTT
CAGCTCTGACAGAGAGAGTCTCTCTTTCGATTTAGATTTCGATTTTGATTTCAATTTCGA
TTTGTTCTTTGCGTTTTTTGAAGCAATGGAAGCCATGGCTGAACTCTGTGTGTTTCTCTC
TGGTTAGGGTTTTTGGAGGAAGTAGAAAAAGAaACAGGGTTTAAGGGGGAGGGTCTGTTT
GGATGCGCGGGGTTTTTTattCCCtCGTA
>QSDrought_00129
GAGTGtAAACCTCCCACCATTTGCAACCTTCACAAACTCCATTATCGTATCCAACACAAC
CTCTTTGAGGGTTTCGTCGGCGAGAGGAGAGGCGGCGAAGTCGATGAGGGAATTGACGAA
GATATCGAACTTAGAACGGACCCAGGTGTTGTAGATGAGTTCAGGGTCGTCATCGCGGTG
GTTGGCGGAAGAAGGCTTGGAAGAAGGCTTGGAAGAAGGGAGGTCGGAGAGGATCGGAGC
GAAGAAGGAGTGGAGAGAGAGGAGGGATTCGAGGGCGTGTGGAGGAGGCGAGGTCGGAGA
CACGTGGGAGAGGAGGATAGGGAGGTTGTTGATGTGAGCTCGAGATGAGAGCAGCTGGTG
CCCTAGGGTTTTCAGCTCTGACAGAGAGAGTCTCTCTTTCGATTTAGATTTCGATTTTGA
TTTCAATTTCGATTTGTTCTTTGCGTTTTTTGAAGCAATGGAAGCCATGGCTGAACTCTG
TGTCCCcGCGTA
>QSDrought_00130
GAGTGtAAACCTCCCACCATTTGCAACCTTCACAAACTCCATTATCGTATCCAACACAAC
CTCTTTGAGGGTTTCGTCGGCGAGAGGAGAGGCGGCGAAGTCGATGAGGGAATTGACGAA
GATATCGAACTTAGAACGGACCCAGGTGTTGTAGATGAGTTCAGGGTCGTCATCGCGGTG
GTTGGCGGAAGAAGGCTTGGAAGAAGGGAGGTCGGAGAGGATCGGAGCGAAGAAGGAGTG
GAGAGAGAGGAGGGATTCGAGGGCGTGTGGAGGAGGCGAGGTCGGAGACACGTGGGAGAG
GAGGATAGGGAGGTTGTTGATGTGAGCTCGAGATGAGAGCAGCTGGTGCCCTAGGGTTTT
CAGCTCTGACAGAGAGAGTCTCTCTTTCGATTTAGATTTCGATTTTGATTTCAATTTCGA
TTTGTTCTTTGCGTTTTTTGAAGCAATGGAAGCCATGGCTGAACTCTGTGTCCCcGCGTA
>QSDrought_00131
GGGGGAACTTTATAGTAATAACATATCTGGACCAATCCCTCCAGAGCTTGGGAATTTGAC
AGACTTGGTGAGCTTGGATCttTACTTGAACAATTTAAACGGACAGATTCCAGACACATT
GGGCAAGCTTCAAAAACTTCGTTTTCTGCGTCTGAACAACAACACCTTGAAAGGAAAAAT
TCCCGTTGTATTAACTACAGTTCAATCACTTCAAGTCCTAGATCTGTCAAACAACAATTT
AACAGGAGATATTCCCATTAATGGTTCCTTTTCATTATTTACTCCTATCAGTTTTAAAAA
TAATCAACTCAATAATCTCTCAAATTCTCCACCTCCTCTTACTCCTCAACCACCACCAAC
TTCTAATCCAGGTAGTtgCCACGGGAGCAATTGCTGGAGGAGTTGCTGCTGGTGCTGCTC
TACTTTTTGCTGCCCCTGCAATTGCGCTTGCCTGGTGGCGACGAAGGAAACCACAGGATC
ATTTCTTTGATGTACCTGCCGAAGAAGATCCAGAAGTTCACCTGGGCCAGCTCAAGAGAT
TTtCTCTGCGTGAACTGCAAGTTGCAACAGATAACTTTAGCAACAAAAATATTCTAGGAA
GAGGTGGGTTTGGAAAAGTTTATAAAGGACGTTTGGCTGATGGTTCTCTGGTGGCAGTAA
AAAGGCTTAAAGAGGAGCGTACCCAGGGTGGGGAGCTGCAGTTCCAAACTGAGGTAGAAA
TGATAAGCATGGCTGTGCATCGTAAtCTTCTTCGTCTTCGTGGGTTTTGCATGACACCAA
CAGaacGGTTGCTTGTTTATCCCTTTATGGTAAATGGAAGTGTAGCATCATGTTTAAGAG
AACGTCCaGAATCACAGTCCGCACTTGActGGCCTGTACGTAAACGAATTGCATTAGGAT
CTGCAAGGGGGCTTGCTTATTTGCATGATCATTGTGATCCTAAAATTATTCACCGTGATG
TAAAAGCTGCAAACATATTGTTGGATGAGGAATTtGAAGCAGtaGTTGGAGACTTTGGGT
TGGCTAAACTTATGGATTACAAAGATACTCATGTGACCACTGCTGTACGTGGCACAATTG
GGCATATAGCACCAGAGTACCTCTCAACTGGAAaGTCTTCAGAAAAAaCTGATGTTTTTG
GATATGGGGTCATGCTTCTTGAACTGATAACTGGTCAAAGAGCTTTTGATCTTGCTCGGC
TTGCAAATGATGAcGATGTCATGTTACTTGAtTGGGTGAAAGGACTTCTTAAAGATAAGA
AGTTGGAGGCACTAGTGGATGCTGATATGGgGGGTCAaTATGTTGAAGccGAGGTGGAAG
AGCTGATCCAAGTGGCGCTaCTTTGCACACAAGGCGCCCCAATGGAACGGCCGAAGATGT
CAGAGGTAGTTAGAATGCTTGAAGGTGATGGCTTGGCAGAAAGATGGGAAGAGTGGCAGA
aGGAAGAAATGTTCCGTCAAGATTTTAATAGTATGCATAATCCAAACGCtaaTTGGATCC
TCGACAACAACTCTACTTCCCAAATCCCTCCAGATGAATTGTCCGGTCCTAGATGATCCT
AAATTTCATGGTTCCATTCGTAGcATACATATAAATTTCAAGTCGTTGCTCTCATCATTA
CCTTGATTATGTCCTTTCTTTGGTGGAAGATGAAGAACCAACCAGAACCGGAAGAGCACA
ATGTGGAGCTTCCTCATGATCGTCAGCCTCCTATGTCGGAACTACCACAAaCAGATTTCC
ATGCCGGTGAACGTTGCCACGGACTGCCCTGTCTGC
>QSDrought_00132
GGGGGAACTTTATAGTAATAACATATCTGGACCAATCCCTCCAGAGCTTGGGAATTTGAC
AGACTTGGTGAGCTTGGATCttTACTTGAACAATTTAAACGGACAGATTCCAGACACATT
GGGCAAGCTTCAAAAACTTCGTTTTCTGCGTCTGAACAACAACACCTTGAAAGGAAAAAT
TCCCGTTGTATTAACTACAGTTCAATCACTTCAAGTCCTAGATCTGTCAAACAACAATTT
AACAGGAGATATTCCCATTAATGGTTCCTTTTCATTATTTACTCCTATCAGTTTTAAAAA
TAATCAACTCAATAATCTCTCAAATTCTCCACCTCCTCTTACTCCTCAACCACCACCAAC
TTCTAATCCAGGTAGTtgCCACGGGAGCAATTGCTGGAGGAGTTGCTGCTGGTGCTGCTC
TACTTTTTGCTGCCCCTGCAATTGCGCTTGCCTGGTGGCGACGAAGGAAACCACAGGATC
ATTTCTTGATGTACCTGCCGAAGAAGATCCAGAAGTTCACCTGGGCCAGCTCAAGAGATT
TTCTCTGCGTGAACTGCAAGTTGCAACAGATCACTTTAGCAACAAACATATTCTGGGAAG
AGGTGGGTTtGGAAAAGTTTATAAAGGACGTTTGGCTGATGGTTCTCTAGTGGCAGTAAA
AAGACTCAAAGAGGAGCGTACCCAGGGTGGGGAGCTGCAGTTCCAAACTGAGGTAGAAAT
GATAAGCATGGCTGTGCATCGTAAtCTTCTTCGTCTTCGTGGGTTTTGCATGACACCAAC
AGaacGGTTGCTTGTTTATCCCTTTATGGTAAATGGAAGTGTAGCATCATGTTTAAGAGA
ACGTCCaGAATCACAGTCCGCACTTGActGGCCTGTACGTAAACGAATTGCATTAGGATC
TGCAAGGGGGCTTGCTTATTTGCATGATCATTGTGATCCTAAAATTATTCACCGTGATGT
AAAAGCTGCAAACATATTGTTGGATGAGGAATTtGAAGCAGtaGTTGGAGACTTTGGGTT
GGCTAAACTTATGGATTACAAAGATACTCATGTGACCACTGCTGTACGTGGCACAATTGG
GCATATAGCACCAGAGTACCTCTCAACTGGAAaGTCTTCAGAAAAAaCTGATGTTTTTGG
ATATGGGGTCATGCTTCTTGAACTGATAACTGGTCAAAGAGCTTTTGATCTTGCTCGGCT
TGCAAATGATGAcGATGTCATGTTACTTGAtTGGGTGAAAGGACTTCTTAAAGATAAGAA
GTTGGAGGCACTAGTGGATGCTGATATGGgGGGTCAaTATGTTGAAGccGAGGTGGAAGA
GCTGATCCAAGTGGCGCTaCTTTGCACACAAGGCGCCCCAATGGAACGGCCGAAGATGTC
AGAGGTAGTTAGAATGCTTGAAGGTGATGGCTTGGCAGAAAGATGGGAAGAGTGGCAGAa
GGAAGAAATGTTCCGTCAAGATTTTAATAGTATGCATAATCCAAACGCtaaTTGGATCCT
CGACAACAACTCTACTTCCCAAATCCCTCCAGATGAATTGTCCGGTCCTAGATGATCCTA
AATTTCATGGTTCCATTCGTAGcATACATATAAATTTCAAGTCGTTGCTCTCATCATTAC
CTTGATTATGTCCTTTCTTTGGTGGAAGATGAAGAACCAACCAGAACCGGAAGAGCACAA
TGTGGAGCTTCCTCATGATCGTCAGCCTCCTATGTCGGAACTACCACAAaCAGATTTCCA
TGCCGGTGAACGTTGCCACGGACTGCCCTGTCTGC
>QSDrought_00133
CGGGAGAGCTTGGATCTTTACTTGAACAATTTAAACGGAGGGATTCCATCCACATTGGGC
AAGCTTCAAAAACTTCGTTTTCTGCGTCTGAACAACAACACCTTGAAAGGAACAATTCCC
ATGATATTAACTACAGTTCAATCACTTCAAGTCCTAGATCTGTCAAACAACAAGTTAACA
GGAGAGATTCCCATTAATGGTTCCTTTTCATTATTTACTCCTATCAGTTTTAAAAATAAT
CCACTCAATGTTCaCCCAGTTTCTCCACCTCCTCCTcTTCCTCAAGCACCACCAACTTCT
AATCCAGGTAGTtgCCACGGGAGCAATTGCTGGAGGAGTTGCTGCTGGTGCTGCTCTACT
TTTTGCTGCCCCTGCAATTGCGCTTGCCTGGTGGCGACGAAGGAAACCACAGGATCATTT
CTTTGATGTACCTGCCGAAGAAGATCCAGAAGTTCACCTGGGCCAGCTCAAGAGATTTtC
TCTGCGTGAACTGCAAGTTGCAACAGATAACTTTAGCAACAAAAATATTCTAGGAAGAGG
TGGGTTTGGAAAAGTTTATAAAGGACGTTTGGCTGATGGTTCTCTGGTGGCAGTAAAAAG
GCTTAAAGAGGAGCGTACCCAGGGTGGGGAGCTGCAGTTCCAAACTGAGGTAGAAATGAT
AAGCATGGCTGTGCATCGTAAtCTTCTTCGTCTTCGTGGGTTTTGCATGACACCAACAGa
acGGTTGCTTGTTTATCCCTTTATGGTAAATGGAAGTGTAGCATCATGTTTAAGAGAACG
TCCaGAATCACAGTCCGCACTTGActGGCCTGTACGTAAACGAATTGCATTAGGATCTGC
AAGGGGGCTTGCTTATTTGCATGATCATTGTGATCCTAAAATTATTCACCGTGATGTAAA
AGCTGCAAACATATTGTTGGATGAGGAATTtGAAGCAGtaGTTGGAGACTTTGGGTTGGC
TAAACTTATGGATTACAAAGATACTCATGTGACCACTGCTGTACGTGGCACAATTGGGCA
TATAGCACCAGAGTACCTCTCAACTGGAAaGTCTTCAGAAAAAaCTGATGTTTTTGGATA
TGGGGTCATGCTTCTTGAACTGATAACTGGTCAAAGAGCTTTTGATCTTGCTCGGCTTGC
AAATGATGAcGATGTCATGTTACTTGAtTGGGTGAAAGGACTTCTTAAAGATAAGAAGTT
GGAGGCACTAGTGGATGCTGATATGGgGGGTCAaTATGTTGAAGccGAGGTGGAAGAGCT
GATCCAAGTGGCGCTaCTTTGCACACAAGGCGCCCCAATGGAACGGCCGAAGATGTCAGA
GGTAGTTAGAATGCTTGAAGGTGATGGCTTGGCAGAAAGATGGGAAGAGTGGCAGAaGGA
AGAAATGTTCCGTCAAGATTTTAATAGTATGCATAATCCAAACGCtaaTTGGATCCTCGA
CAACAACTCTACTTCCCAAATCCCTCCAGATGAATTGTCCGGTCCTAGATGATCCTAAAT
TTCATGGTTCCATTCGTAGcATACATATAAATTTCAAGTCGTTGCTCTCATCATTACCTT
GATTATGTCCTTTCTTTGGTGGAAGATGAAGAACCAACCAGAACCGGAAGAGCACAATGT
GGAGCTTCCTCATGATCGTCAGCCTCCTATGTCGGAACTACCACAAaCAGATTTCCATGC
CGGTGAACGTTGCCACGGACTGCCCTGTCTGC
>QSDrought_00134
CGGGAGAGCTTGGATCTTTACTTGAACAATTTAAACGGAGGGATTCCATCCACATTGGGC
AAGCTTCAAAAACTTCGTTTTCTGCGTCTGAACAACAACACCTTGAAAGGAACAATTCCC
ATGATATTAACTACAGTTCAATCACTTCAAGTCCTAGATCTGTCAAACAACAAGTTAACA
GGAGAGATTCCCATTAATGGTTCCTTTTCATTATTTACTCCTATCAGTTTTAAAAATAAT
CCACTCAATGTTCaCCCAGTTTCTCCACCTCCTCCTcTTCCTCAAGCACCACCAACTTCT
AATCCAGGTAGTtgCCACGGGAGCAATTGCTGGAGGAGTTGCTGCTGGTGCTGCTCTACT
TTTTGCTGCCCCTGCAATTGCGCTTGCCTGGTGGCGACGAAGGAAACCACAGGATCATTT
CTTGATGTACCTGCCGAAGAAGATCCAGAAGTTCACCTGGGCCAGCTCAAGAGATTTTCT
CTGCGTGAACTGCAAGTTGCAACAGATCACTTTAGCAACAAACATATTCTGGGAAGAGGT
GGGTTtGGAAAAGTTTATAAAGGACGTTTGGCTGATGGTTCTCTAGTGGCAGTAAAAAGA
CTCAAAGAGGAGCGTACCCAGGGTGGGGAGCTGCAGTTCCAAACTGAGGTAGAAATGATA
AGCATGGCTGTGCATCGTAAtCTTCTTCGTCTTCGTGGGTTTTGCATGACACCAACAGaa
cGGTTGCTTGTTTATCCCTTTATGGTAAATGGAAGTGTAGCATCATGTTTAAGAGAACGT
CCaGAATCACAGTCCGCACTTGActGGCCTGTACGTAAACGAATTGCATTAGGATCTGCA
AGGGGGCTTGCTTATTTGCATGATCATTGTGATCCTAAAATTATTCACCGTGATGTAAAA
GCTGCAAACATATTGTTGGATGAGGAATTtGAAGCAGtaGTTGGAGACTTTGGGTTGGCT
AAACTTATGGATTACAAAGATACTCATGTGACCACTGCTGTACGTGGCACAATTGGGCAT
ATAGCACCAGAGTACCTCTCAACTGGAAaGTCTTCAGAAAAAaCTGATGTTTTTGGATAT
GGGGTCATGCTTCTTGAACTGATAACTGGTCAAAGAGCTTTTGATCTTGCTCGGCTTGCA
AATGATGAcGATGTCATGTTACTTGAtTGGGTGAAAGGACTTCTTAAAGATAAGAAGTTG
GAGGCACTAGTGGATGCTGATATGGgGGGTCAaTATGTTGAAGccGAGGTGGAAGAGCTG
ATCCAAGTGGCGCTaCTTTGCACACAAGGCGCCCCAATGGAACGGCCGAAGATGTCAGAG
GTAGTTAGAATGCTTGAAGGTGATGGCTTGGCAGAAAGATGGGAAGAGTGGCAGAaGGAA
GAAATGTTCCGTCAAGATTTTAATAGTATGCATAATCCAAACGCtaaTTGGATCCTCGAC
AACAACTCTACTTCCCAAATCCCTCCAGATGAATTGTCCGGTCCTAGATGATCCTAAATT
TCATGGTTCCATTCGTAGcATACATATAAATTTCAAGTCGTTGCTCTCATCATTACCTTG
ATTATGTCCTTTCTTTGGTGGAAGATGAAGAACCAACCAGAACCGGAAGAGCACAATGTG
GAGCTTCCTCATGATCGTCAGCCTCCTATGTCGGAACTACCACAAaCAGATTTCCATGCC
GGTGAACGTTGCCACGGACTGCCCTGTCTGC
>QSDrought_00135
CATGGATCCTTGATCAGTTCCCCAAGTGGCTCCCAATTGACAGGGAAACTTATCTTGATA
GGTTGTCCCTTAGGTATGAGAAGGAGGGCCAACCTTCTCAACTTTCTCATGTTGACATAT
TTGTGAGTACTGTTGATCCATTAAAAGAACCTCCTCTGGTGACTGCAAACACAGTTCTTT
CCATCCTCGCTGTGGACTACCCTgtCGACAAGATCTCATGTTATGTTTCTGATGATGGTG
CTGCTATGCTGACATTTGAGGCACTGTCGGAAACATCTGAGTTTGCAAAGAAGTGGGTTC
CTTTCTGTAAGAAGTTCAACATAGAGCCACGGGCACCTGAATTTTATTTTGCTCAAAAGA
TAGATTATCTCAAAGATAAGGTGATGGCGTCGTTTGTGAAGGAGCGCAGAGCAATGAAGA
GAGAGTATGAAGAGTTTAAAGTTCGAATCAATGCTTTGGTTGCCAAGGCTACAAAGGTTC
CAGaAGAAGGGTGgACGATGCAGGATGGGACTCTCTGGCCTGGGAATAATGTCCGGGATC
ATCCTGGGATGATTCAGGTTTTTCTAGGCCAAAGTGGTGGGCATGACACAGACGGAAATG
AATTACCACGCCTGGTATATGTTTCTAGGGAAAAGAGACCTGGGTTTAATCACCACAAAA
AGGCTGGAGCAATGAATGCTTTGGTCAGAGTCTCTGCTGTGCTGACAAATGCACCTTATC
TGTTGAACTTGGATTGTGATCACTACATCAATAATAGTAAGGCTCTTAGAGAGTCCATGT
GTTTCATGATGGATCCACTGATAGGAAAGAGGGTGTGCTATGTCCAATTCCCACAGAGAT
TTGACGGTATTGACAAGCATGATCGATATGCCAACCGGAACACTGTATTCTTTGATATTA
ACATGAAAGGTTTGGATGGCATTCAAGGACCTATATATGTTGGGACTGGATGTGTCTTCA
GAAGGCAATCATTTTATGGTTATGATGCTCCCAAAGCTAAGAAGCCACCAACCAGGACAT
GCAACTGTTTGCCAAAGTGGTGCTGTTGTGGATGCTGTTGTTCTGGAAAGAGGAAGAAGA
AGACTAACAAACCTAAATCAGAGATGAAGAAAAGAAATTCTAGCAAGGCAGAACCTGTGT
GTGCTTTGGAGGGTATTGAGGAGGGGATTGAAGGAGTTGAAGTTGATAAGTTTGGTATGC
CTAATATAAAGTTGGAAAAGAAGTTTGGACAATCTCCAGTTTTTATTGCATCTACTCTGC
TAGAAGATGGCGGGGCACTGAAAAGTGCTAGCcCAGCATCATTGCTTAAAGAAGCCATCC
ACGTCATTAGCTGTGGTTATGAAGATAAAACCGAATGGGGAAAAGAGGTTGGCTGGAccT
ACGGTTCAGTTACAGAGGATATATTGACAGGTTTTAAAATGCACTGTCATGGATGGaCGA
TCAATATATTGTATCCCAGCAAGGCCTGCATTTAaaGGATCTGCTCCCATTAATCTCTCT
GATCGTCTGCATCAAGTCCTTAGGTGGGCCCTTGGTTCCGTTGAAATATTTTTGAGCAGG
CACTGTCCTCTCTGGTATGGATATGGAGGAGGCCTGAAGTGGTTAGAGCGCCTGTCTTAC
ATAAATGCTACTGTATATCCATTGACTTCAATTCCTCTATTGGCATATTGTACTCTACCT
GCTGTGTGCTTGCTCACAGGAAAATTtATCAcTCCAGAGCTCAGCAATGCCGCTAGCTTG
TGGTTTCTGTCTCTTTTCATTTGTATCTTTGCAACAAGTATATTGGaaaTGCGATGGAGT
GGAGTTGGTATTGATGAGTGGTGGAGAAACGAGCAGTTTTGGGTGATCGGAGGTGTTTCG
GCGCATCTATTTGCTGTTGTCCAGGG
>QSDrought_00136
GGGGATCCTCGCtGTGGACTACCCTGTCGACAAGATCTCATGTTATGTTTCTGATGATGG
TGCTGCTATGCTGACATTTGAGGCACTGTCGGAAACATCTGAGTTTGCAAAGAAGTGGGT
TCCTtTCTGTAAGAAGTTCAACATAGAGAGTTTAAAGTTCGAATCAATGCTTTGGTTGCC
AAGGCTACAAAGGTTCCAGAAGAAGGGTGGACGATGCAGGATGGGACTCTCTGGCCTGGG
AATAATGTCCGGGATCATCCTGGAATGATTCAGGTTTTTCTAGGCCAAAGTGGTGGGCAT
GACACAGACGGAAATGAATTACCACGCCTGGTATATGTTTCTAGGGAAAAGAGACCTGGG
TTTAATCACCACAAAAAGGCTGGAGCAATGAATGCTTTGGTCAGAGTCTCTGCTGTGCTG
ACAAATGCACCTTATCTGTTGAACTTGGATTGTGATCACTACATCAATAATAGTAAGGCT
CTTAGAGAGTCCATGTGTTTCATGATGGATCCACTGATAGGAAAGAGGGTGTGCTATGTC
CAATTCCCACAGAGATTTGACGGTATTGACAAGCATGATCGATATGCCAACCGGAACACT
GTATTCTTTGATATTAACATGAAAGGTTTGGATGGCATTCAAGGACCTATATATGTTGGG
ACTGGATGTGTCTTCAGAAGGCAATCATTTTATGGTTATGATGCTCCCAAAGCTAAGAAG
CCACCAACCAGGACATGCAACTGTTTGCCAAAGTGGTGCTGTTGTGGATGCTGTTGTTCT
GGAAAGAGGAAGAAGAAGACTAACAAACCTAAATCAGAGATGAAGAAAAGAAATTCTAGC
AAGGCAGAACCTGTGTGTGCTTTGGAGGGTATTGAGGAGGGGATTGAAGGAGTTGAAGTT
GATAAGTTTGGTATGCCTAATATAAAGTTGGAAAAGAAGTTTGGACAATCTCCAGTTTTT
ATTGCATCTACTCTGCTAGAAGATGGCGGGGCACTGAAAAGTGCTAGCcCAGCATCATTG
CTTAAAGAAGCCATCCACGTCATTAGCTGTGGTTATGAAGATAAAACCGAATGGGGAAAA
GAGGTTGGCTGGAccTACGGTTCAGTTACAGAGGATATATTGACAGGTTTTAAAATGCAC
TGTCATGGATGGaCGATCAATATATTGTATCCCAGCAAGGCCTGCATTTAaaGGATCTGC
TCCCATTAATCTCTCTGATCGTCTGCATCAAGTCCTTAGGTGGGCCCTTGGTTCCGTTGA
AATATTTTTGAGCAGGCACTGTCCTCTCTGGTATGGATATGGAGGAGGCCTGAAGTGGTT
AGAGCGCCTGTCTTACATAAATGCTACTGTATATCCATTGACTTCAATTCCTCTATTGGC
ATATTGTACTCTACCTGCTGTGTGCTTGCTCACAGGAAAATTtATCAcTCCAGAGCTCAG
CAATGCCGCTAGCTTGTGGTTTCTGTCTCTTTTCATTTGTATCTTTGCAACAAGTATATT
GGaaaTGCGATGGAGTGGAGTTGGTATTGATGAGTGGTGGAGAAACGAGCAGTTTTGGGT
GATCGGAGGTGTTTCGGCGCATCTATTTGCTGTTGTCCAGGG
>QSDrought_00137
TACTAGGGGGAGGAAAGAGGGTGTGCTATGTCCAATTCCCACAGAGATTTGACGGTATTG
ACAAGCATGATCGATATGCCAACCGGAACACTGTATTCTTTGATATTAACATGAAAGGTT
TGGATGGCATTCAAGGACCTATATATGTTGGGACTGGATGTGTCTTCAGAAGGCAATCAT
TTTATGGTTATGATGCTCCCAAAGCTAAGAAGCCACCAACCAGGACATGCAACTGTTTGC
CAAAGTGGTGCTGTTGTGGATGCTGTTGTTCTGGAAAGAGGAAGAAGAAGACTAACAAAC
CTAAATCAGAGATGAAGAAAAGAAATTCTAGCAAGGCAGAACCTGTGTGTGCTTTGGAGG
GTATTGAGGAGGGGATTGAAGGAGTTGAAGTTGATAAGTTTGGTATGCCTAATATAAAGT
TGGAAAAGAAGTTTGGACAATCTCCAGTTTTTATTGCATCTACTCTGCTAGAAGATGGCG
GGGCACTGAAAAGTGCTAGCcCAGCATCATTGCTTAAAGAAGCCATCCACGTCATTAGCT
GTGGTTATGAAGATAAAACCGAATGGGGAAAAGAGGTTGGCTGGAccTACGGTTCAGTTA
CAGAGGATATATTGACAGGTTTTAAAATGCACTGTCATGGATGGaCGATCAATATATTGT
ATCCCAGCAAGGCCTGCATTTAaaGGATCTGCTCCCATTAATCTCTCTGATCGTCTGCAT
CAAGTCCTTAGGTGGGCCCTTGGTTCCGTTGAAATATTTTTGAGCAGGCACTGTCCTCTC
TGGTATGGATATGGAGGAGGCCTGAAGTGGTTAGAGCGCCTGTCTTACATAAATGCTACT
GTATATCCATTGACTTCAATTCCTCTATTGGCATATTGTACTCTACCTGCTGTGTGCTTG
CTCACAGGAAAATTtATCAcTCCAGAGCTCAGCAATGCCGCTAGCTTGTGGTTTCTGTCT
CTTTTCATTTGTATCTTTGCAACAAGTATATTGGaaaTGCGATGGAGTGGAGTTGGTATT
GATGAGTGGTGGAGAAACGAGCAGTTTTGGGTGATCGGAGGTGTTTCGGCGCATCTATTT
GCTGTTGTCCAGGG
>QSDrought_00138
TACTAGGGGGAAAGAGGGTGTGCTATGTCCAATTCCCACAGAGATTTGACGGTATTGACA
AGCATGATCGATATGCCAACCGGAACACTGTATTCTTTGATATTAACATGAAAGGTTTGG
ATGGCATTCAAGGACCTATATATGTTGGGACTGGATGTGTCTTCAGAAGGCAATCATTTT
ATGGTTATGATGCTCCCAAAGCTAAGAAGCCACCAACCAGGACATGCAACTGTTTGCCAA
AGTGGTGCTGTTGTGGATGCTGTTGTTCTGGAAAGAGGAAGAAGAAGACTAACAAACCTA
AATCAGAGATGAAGAAAAGAAATTCTAGCAAGGCAGAACCTGTGTGTGCTTTGGAGGGTA
TTGAGGAGGGGATTGAAGGAGTTGAAGTTGATAAGTTTGGTATGCCTAATATAAAGTTGG
AAAAGAAGTTTGGACAATCTCCAGTTTTTATTGCATCTACTCTGCTAGAAGATGGCGGGG
CACTGAAAAGTGCTAGCcCAGCATCATTGCTTAAAGAAGCCATCCACGTCATTAGCTGTG
GTTATGAAGATAAAACCGAATGGGGAAAAGAGGTTGGCTGGAccTACGGTTCAGTTACAG
AGGATATATTGACAGGTTTTAAAATGCACTGTCATGGATGGaCGATCAATATATTGTATC
CCAGCAAGGCCTGCATTTAaaGGATCTGCTCCCATTAATCTCTCTGATCGTCTGCATCAA
GTCCTTAGGTGGGCCCTTGGTTCCGTTGAAATATTTTTGAGCAGGCACTGTCCTCTCTGG
TATGGATATGGAGGAGGCCTGAAGTGGTTAGAGCGCCTGTCTTACATAAATGCTACTGTA
TATCCATTGACTTCAATTCCTCTATTGGCATATTGTACTCTACCTGCTGTGTGCTTGCTC
ACAGGAAAATTtATCAcTCCAGAGCTCAGCAATGCCGCTAGCTTGTGGTTTCTGTCTCTT
TTCATTTGTATCTTTGCAACAAGTATATTGGaaaTGCGATGGAGTGGAGTTGGTATTGAT
GAGTGGTGGAGAAACGAGCAGTTTTGGGTGATCGGAGGTGTTTCGGCGCATCTATTTGCT
GTTGTCCAGGG
>QSDrought_00139
GGGGTGGATGGACGAGACTTATCTCTACAGTTGTTTCGCTCATACCGGAGAGCAAGTTAC
TAcGGTGAAAGTGATCCGCAATAAGCAAACTGGCCAATCAGAGGGTTATGGTTTTCTTGA
GTTTGCTAATCgggCTACGGCAGAAAGAGTACTTCAAGCATACAATGGTAGCATAATGCC
AAATGGTGGGCAGAACTTTAGACTGAACTGGGCAACTTTTAGTTCGGGCGAGAGGCGCTC
TGATGATTCTCCTGACTACACAATATTTGTTGGGGATCTGGCTCCTGATGTCACTGATTA
TATGTTACAAGAAACCTTCAGGGCCCGTTATCCCACAGTTAAGGGTGCAAAGGTTGTgaT
TGaTAGGGTCACATCTCGTACAAAGGGTTATGGGTTTGTTAGGTTTGGAGAcGAAGGTGA
ACAATTGCGTGCTATGACAGAGATGAACGGAGTTCTCTGTTCAACAAGGCCAATGCGaaT
TGGgccAGCTACAAACAAAAATACTACTGGAGGTCAGCAACCGAAAGGGTGTCAAGAGGC
TCTGTGATCTAGGGGCCTGGAACTGATTTCAGCTGAAATGGTTACCCCTATAGTGCATGG
CCTCACTTAGCTTCCTACCAGAATTCTCAAGGGAGTCAGAACGAGAGTGATCCaAATAAT
ACAACTATATTTGTTGGCAATTTGGATCCTAATGTTACAGATGACCATTTGAGACAAGTT
TTCAGCCAATATGGACAACTAGCACATGTAAAGATACCATCAGGCAAGCGATGTGGTTTT
GTTCAATTTGTCGACAGAAGCTGTGCTGAGGAAGCATTGCGGATGTTAAATGGAACTCAA
CTGGGTGGACAAAATATTCGACTTTCATGGGGCCGTAGTCCTTCAAACAAACAGGGTATC
TCTGTTGGCGTTCAGCCTCAGGCAGATCCAAGCCAGTGGAATGGTGGATATTATGGATAT
GCTTATGGACATGAAGGCTATGGATATGCCCCGGCTCCACAAGATCCTAACATGTATGGA
TATCCTTATGGAAATTACCAGCAACAGGCACAGCAGCAGCAAGCAGGATATAGCTGAGAA
TTTTGGCCTTCTTTTGTGCCTCTCGCTTGTTCTTTTTATTTAATA
>QSDrought_00140
GGGGTGGATGGACGAGACTTATCTCTACAGTTGTTTCGCTCATACCGGAGAGCAAGTTAC
TAcGGTGAAAGTGATCCGCAATAAGCAAACTGGCCAATCAGAGGGTTATGGTTTTCTTGA
GTTTGCTAATCgggCTACGGCAGAAAGAGTACTTCAAGCATACAATGGTAGCATAATGCC
AAATGGTGGGCAGAACTTTAGACTGAACTGGGCAACTTTTAGTTCGGGCGAGAGGCGCTC
TGATGATTCTCCTGACTACACAATATTTGTTGGGGATCTGGCTCCTGATGTCACTGATTA
TATGTTACAAGAAACCTTCAGGGCCCGTTATCCCACAGTTAAGGGTGCAAAGGTTGTgaT
TGaTAGGGTCACATCTCGTACAAAGGGTTATGGGTTTGTTAGGTTTGGAGATGAAGGTGA
ACAATTGCGTGCTATGACAGAGATGAACGGAGTTCTCTGTTCAACAAGGCCAATGCGAAT
TGGgccAGCTACAAACAAAAATACTACTGGAGGTCAGCAACCGAAAGCTTCCTACCAGAA
TTCTCAAGGGAGTCAGAACGAGAGTGATCCaAATAATACAACTATATTTGTTGGCAATTT
GGATCCTAATGTTACAGATGACCATTTGAGACAAGTTTTCAGCCAATATGGACAACTAGC
ACATGTAAAGATACCATCAGGCAAGCGATGTGGTTTTGTTCAATTTGTCGACAGAAGCTG
TGCTGAGGAAGCATTGCGGATGTTAAATGGAACTCAACTGGGTGGACAAAATATTCGACT
TTCATGGGGCCGTAGTCCTTCAAACAAACAGGGTATCTCTGTTGGCGTTCAGCCTCAGGC
AGATCCAAGCCAGTGGAATGGTGGATATTATGGATATGCTTATGGACATGAAGGCTATGG
ATATGCCCCGGCTCCACAAGATCCTAACATGTATGGATATCCTTATGGAAATTACCAGCA
ACAGGCACAGCAGCAGCAAGCAGGATATAGCTGAGAATTTTGGCCTTCTTTTGTGCCTCT
CGCTTGTTCTTTTTATTTAATA
>QSDrought_00141
GGGGTGGATGGACGAGACTTATCTCTACAGTTGTTTCGCTCATACCGGAGAGCAAGTTAC
TAcGGTGAAAGTGATCCGCAATAAGCAAACTGGCCAATCAGAGGGTTATGGTTTTCTTGA
GTTTGCTAATCgggCTACGGCAGAAAGAGTACTTCAAGCATACAATGGTAGCATAATGCC
AAATGGTGGGCAGAACTTTAGACTGAACTGGGCAACTTTTAGTTCGGGCGAGAGGCGCTC
TGATGATTCTCCTGACTACACAATATTTGTTGGGGATCTGGCTCCTGATGTCACTGATTA
TATGTTACAAGAAACCTTCAGGGCCCGTTATCCCACAGTTAAGGGTGCAAAGGTTGTgaT
TGaTAGGGTCACATCTCGTACAAAGGGTTATGGGTTTGTTAGGTTTGGAGAcGAAGGTGA
ACAATTGCGTGCTATGACAGAGATGAACGGAGTTCTCTGTTCAACAAGGCCAATGCGaaT
TGGgccAGCTACAAACAAAAATACTACTGGAGGTCAGCAACCGAAAGGGTGTCAAGAGGC
TCTGTGATCTAGGGGCCTGGAACTGATTTCAGCTGAAATGGTTACCCCTATAGTGCATGG
CCTCACTTAGCTTCCTACCAGAATTCTCAAGGGAGTCAGAACGAGAGTGATCCaAATAAT
ACAACTATATTTGTTGGCAATTTGGATCCTAATGTTACAGATGACCATTTGAGACAAGTT
TTCAGCTAATATGGACAACTAGACATGTAAAGATACCATCAGGCAAGCGATGTGGTTTTG
TTCAATTTGTCGACAGGTGAGTAAATTAGCCACATATTTGTAGAAACAGTTCTCAACCAT
ATCTATACAGG
>QSDrought_00142
GGGGTGGATGGACGAGACTTATCTCTACAGTTGTTTCGCTCATACCGGAGAGCAAGTTAC
TAcGGTGAAAGTGATCCGCAATAAGCAAACTGGCCAATCAGAGGGTTATGGTTTTCTTGA
GTTTGCTAATCgggCTACGGCAGAAAGAGTACTTCAAGCATACAATGGTAGCATAATGCC
AAATGGTGGGCAGAACTTTAGACTGAACTGGGCAACTTTTAGTTCGGGCGAGAGGCGCTC
TGATGATTCTCCTGACTACACAATATTTGTTGGGGATCTGGCTCCTGATGTCACTGATTA
TATGTTACAAGAAACCTTCAGGGCCCGTTATCCCACAGTTAAGGGTGCAAAGGTTGTgaT
TGaTAGGGTCACATCTCGTACAAAGGGTTATGGGTTTGTTAGGTTTGGAGATGAAGGTGA
ACAATTGCGTGCTATGACAGAGATGAACGGAGTTCTCTGTTCAACAAGGCCAATGCGAAT
TGGgccAGCTACAAACAAAAATACTACTGGAGGTCAGCAACCGAAAGCTTCCTACCAGAA
TTCTCAAGGGAGTCAGAACGAGAGTGATCCaAATAATACAACTATATTTGTTGGCAATTT
GGATCCTAATGTTACAGATGACCATTTGAGACAAGTTTTCAGCTAATATGGACAACTAGA
CATGTAAAGATACCATCAGGCAAGCGATGTGGTTTTGTTCAATTTGTCGACAGGTGAGTA
AATTAGCCACATATTTGTAGAAACAGTTCTCAACCATATCTATACAGG
>QSDrought_00143
GAAAGTAACCTAAATACCTATGTACTCCCCATACAACAGTACTACTTCAGTACAATCTCC
ATAAAAGCCTTAAGCAAGTTCATGTTGTTTGTAACCCCTCCATCACAGATTACAACCATT
CCTGTAAGCAGTAAAATCGAGAGCAACAGCTCTTTtCAGAAAGACAATATAGTAAAAACA
AGCAACAAATGAGAcGAACAAGAAAACAAGTCAATAAAGAAGCTTGCAAAAGGATGAAAC
TCACTAACATGTAGCCTTATTTACATAAACCAGCAAGCATGGGAAAAGCTtGCTCAGAAA
TcTCCCCCAACCATAACGGAGAGGTCATCGAAGCTCCAAAGATCCATCGAGTTACCATCC
TGGGTAGTGTCCCCACTGAACAATGCCTCAATGGATTCATCCCAGCTTCCGTCGAGATAT
GGCATCTGGAAGTCCGAGTTCTCAAAAGCTGATAGCTCCTCAGAcAGTGTCTTTGCaGTG
TTATcTTCAACAAAAACTGCATTCCCAGAGTCAGATTTCAGTTTCTTCGGGGGGTTAGCG
TCCTCCAGGAACTGAGTATTATCCCCTTCCACAGTGGCTGAAAAAACAGATGAGATTTCT
GGAGTCTTAGGACCCTGTTCTCCAAATCCATAGTCAGAACAATCAAACGAGTTACTCCCC
TGATCTGAACTAAAGTACACCGGGGATGTATTAGAGGAAACAAATGGCTTGAGTCCGACA
TCTGCATTGACCATACACCCATATTGGTTGGTAAAAGGCTTCTCTTCCATCAAACCCATG
GTAAAGTCCTGCTCAGAGTTGTTCACAAAATTGAAATTTTGGTTCAGGTTGGGCTGGACA
GAGTTCAGGTTTGCCTTGGCAAGTGGCTTCTGCAGATTTGCCTTAACTGAACGCTTTGGA
GAAGCACGAGGAGTCTCATCGGGGAAATTCACCTTAGCTTTCTTGCCACGAATTCTCCGc
GCCTCTGtATCATAAGCTCTTGCAGCTTCTTCTGCA
>QSDrought_00144
GAAAGTAACCTAAATACCTATGTACTCCCCATACAACAGTACTACTTCAGTACAATCTCC
ATAAAAGCCTTAAGCAAGTTCATGTTGTTTGTAACCCCTCCATCACAGATTACAACCATT
CCTGTAAGCAGTAAAATCGAGAGCAACAGCTCTTTtCAGAAAGACAATATAGTAAAAACA
AGCAACAAATGAGAcGAACAAGAAAACAAGTCAATAAAGAAGCTTGCAAAAGGATGAAAC
TCACTAACATGTAGCCTTATTTACATAAACCAGCAAGCATGGGAAAAGCTtGCTCAGAAA
TcTCCCCCAACCATAACGGAGAGGTCATCGAAGCTCCAAAGATCCATCGAGTTACCATCC
TGGGTAGTGTCCCCACTGAACAATGCCTCAATGGATTCATCCCAGCTTCCGTCGAGATAT
GGCATCTGGAAGTCCGAGTTCTCAAAAGCTGATAGCTCCTCAGAcAGTGTCTTTGCaGTG
TTATcTTCAACAAAAACTGCATTCCCAGAGTCAGATTTCAGTTTCTTTGGGGGGTTAGCA
TCCTCCAGTAACTGAGTATTATCCCCTTCCACAGTGGCTGAAAAAACAGATGAGATTTCT
GGAGTCTTAGGACCCTGTTCTCCAAATCCATaGTCAGAACAATCAAACGAGTTACTCCCC
TGATCTGAACTAAAGTACACCGGGGATGTATTAGAGGAAGCAAATGGCTTGAGTCCGACA
TCTGCATTAACCATACACCCATATTGGTTGGTAAAAGGCTTCTCTTCCATCAAACCCATA
gTAAAGTCCTGATCAGAGTTGTTCACAAAAtTGAAATTTTGGTTCAGGTTGGGCTGGACA
GAGTTCAGGTTTGCCTTGGCAAGTGGTTTCTGCAGATTTGCCTTAACTGAACGCTTTGGA
GAAGCACGAGGAGTCTCGTCGGGGAAATTCACCTTAGCTTTCTTGCCACGAATTCTCCGc
GCCTCTGtATCATAAGCTCTTGCAGCTTCTTCTGCA
>QSDrought_00145
AAGGTCTTCAAGGTAGAAaGTAACCTAAATACCTATGTAcTCCCCATACAACAGTACTAC
TTCAGTACAATCTCCATAAAAGCCTTAAGCAAGTTCATGTTGTTTGTAACCCCTCCATCA
CAGATTACAACCATTCATGTAGCCTTATTTACATAAACCAGCAAGCATGGGAAAAGCTtG
CTCAGAAATcTCCCCCAACCATAACGGAGAGGTCATCGAAGCTCCAAAGATCCATCGAGT
TACCATCCTGGGTAGTGTCCCCACTGAACAATGCCTCAATGGATTCATCCCAGCTTCCGT
CGAGATATGGCATCTGGAAGTCCGAGTTCTCAAAAGCTGATAGCTCCTCAGAcAGTGTCT
TTGCaGTGTTATcTTCAACAAAAACTGCATTCCCAGAGTCAGATTTCAGTTTCTTCGGGG
GGTTAGCGTCCTCCAGGAACTGAGTATTATCCCCTTCCACAGTGGCTGAAAAAACAGATG
AGATTTCTGGAGTCTTAGGACCCTGTTCTCCAAATCCATAGTCAGAACAATCAAACGAGT
TACTCCCCTGATCTGAACTAAAGTACACCGGGGATGTATTAGAGGAAACAAATGGCTTGA
GTCCGACATCTGCATTGACCATACACCCATATTGGTTGGTAAAAGGCTTCTCTTCCATCA
AACCCATGGTAAAGTCCTGCTCAGAGTTGTTCACAAAATTGAAATTTTGGTTCAGGTTGG
GCTGGACAGAGTTCAGGTTTGCCTTGGCAAGTGGCTTCTGCAGATTTGCCTTAACTGAAC
GCTTTGGAGAAGCACGAGGAGTCTCATCGGGGAAATTCACCTTAGCTTTCTTGCCACGAA
TTCTCCGcGCCTCTGtATCATAAGCTCTTGCAGCTTCTTCTGCA
>QSDrought_00146
AAGGTCTTCAAGGTAGAAaGTAACCTAAATACCTATGTAcTCCCCATACAACAGTACTAC
TTCAGTACAATCTCCATAAAAGCCTTAAGCAAGTTCATGTTGTTTGTAACCCCTCCATCA
CAGATTACAACCATTCATGTAGCCTTATTTACATAAACCAGCAAGCATGGGAAAAGCTtG
CTCAGAAATcTCCCCCAACCATAACGGAGAGGTCATCGAAGCTCCAAAGATCCATCGAGT
TACCATCCTGGGTAGTGTCCCCACTGAACAATGCCTCAATGGATTCATCCCAGCTTCCGT
CGAGATATGGCATCTGGAAGTCCGAGTTCTCAAAAGCTGATAGCTCCTCAGAcAGTGTCT
TTGCaGTGTTATcTTCAACAAAAACTGCATTCCCAGAGTCAGATTTCAGTTTCTTTGGGG
GGTTAGCATCCTCCAGTAACTGAGTATTATCCCCTTCCACAGTGGCTGAAAAAACAGATG
AGATTTCTGGAGTCTTAGGACCCTGTTCTCCAAATCCATaGTCAGAACAATCAAACGAGT
TACTCCCCTGATCTGAACTAAAGTACACCGGGGATGTATTAGAGGAAGCAAATGGCTTGA
GTCCGACATCTGCATTAACCATACACCCATATTGGTTGGTAAAAGGCTTCTCTTCCATCA
AACCCATAgTAAAGTCCTGATCAGAGTTGTTCACAAAAtTGAAATTTTGGTTCAGGTTGG
GCTGGACAGAGTTCAGGTTTGCCTTGGCAAGTGGTTTCTGCAGATTTGCCTTAACTGAAC
GCTTTGGAGAAGCACGAGGAGTCTCGTCGGGGAAATTCACCTTAGCTTTCTTGCCACGAA
TTCTCCGcGCCTCTGtATCATAAGCTCTTGCAGCTTCTTCTGCA
>QSDrought_00147
GAAAATGTGTCATATAACTCATAAGTCAACATACAAACCATAAACTACCCAATATACAGT
AACTTAGTTTGTCCaCGCCAACATTTCAATGCGGATATGCAGGACATTTCACTCTTTTCA
CCTGGAAGGAGACCTAGAATACGCAGGACATCTCACTCTTTTCACCTGGAAGGAGACCAA
GAACTAGCAGATGCAGACCTTGACCTTGAAATCGATCTAGAACTTGGACTCACACTCCCA
CTTGGGCTCCTAGAGTAGCTTCTAGAGTATCCATGCCTGGATGAAACACCATGAGATCGA
CTCTTTGTGCTCCTTGGTTTAGGTGAAACGCTTCTAAAATAACTCCTGGAGGTCCTTCCT
TTTGGGGAAACACTTCGTGAGTAGCTCCTCCTAgAGCTCCgCCTGGGTGaGACAcTGCGC
GAGTaGCTCCGCCTTGACCTTCTTGGCCTAGGTGACATGCTTCGAGaGACAgAACGGTAG
CGGTACCTTGAATCATACGGAGAGTAAGACTGATCACGCTGGCTAACAGGTGACTGACTG
TAAGGAgAGGCAGACCGAGAGTAGGACCTGCGTCGGCTGTAGtAAGGAGATCTGGTTCTG
CGCCTTGAGTATGACCGCCTGCTGTAGTAAGAATAGTATGACCCCCGGcTGTAGTAAGGA
GAGTATGACCTCTGCCTGACATAATAAGGAGAGTATGATCtGCTCCTACtACGTTCAGAT
GAGTAACGTGGAGAGCGACTTCGACCCCTTCGGTAAGGAGAGTAACTGGGAGATCGCCGA
GGAGAGTAGCTAGGTGTTCGACGGTGCACTCGGATTGTTCTGAGTCCAAGATACCTCCCC
GGAGTAGGAGTGCGTCCTCTCCGCCTccTAGCCTTCTCCACCGTAATCACACGGCCTTCA
ATAACAGAATTGTTCAAATGCTTAATGCAGCGATCAGCCTCCTCTAAGGTGGCCATTGTA
ACAAACCCAAAGCCACGGGATTCTCTGGTCCAGGGATCAACTACAAGATGAACATCCACA
ACCGTTCCCTCAATTGCAAAGTGCTTTTCAAGTTCTCTCTTTGTGACCCGAGGTGACAAT
CCTGTCACATACAGATTGTTGCCAGGATTTTCCACATCACTTGAAGGACTCCTGCCATAC
CTTGACCGGCTCCTTGACCTTGACCTTGACAATGACCTCGAGACAGACCTGTATCGCCTG
TATGGTGAAGcAGAGCGAGAATACCTTGACCTTCTGGAGTACGACATCATAGGATTTGAT
GGAACAGAGTCTGAGAGAAATCGCAGAGACTGTAATTTGAtCTCACAGAGAATTGGAATT
TGTGTTTGGTTTGGAATaaCCCC
>QSDrought_00148
GAAAATGTGTCATATAACTCATAAGTCAACATACAAACCATAAACTACCCAATATACAGT
AACTTAGTTTGTCCaCGCCAACATTTCAATGCGGATATGCAGGACATTTCACTCTTTTCA
CCTGGAAGGAGACCTAGAATACGCAGGACATCTCACTCTTTTCACCTGGAAGGAGACCAA
GAACTAGCAGATGCAGACCTTGACCTTGAAATCGATCTAGAACTTGGACTCACACTCCCA
CTTGGGCTCCTAGAGTAGCTTCTAGAGTATCCATGCCTGGATGAAACACCATGAGATCGA
CTCTTTGTGCTCCTTGGTTTAGGTGAAACGCTTCTAAAATAACTCCTGGAGGTCCTTCCT
TTTGGGGAAACACTTCGTGAGTAGCTCCTCCTAgAGCTCCgCCTGGGTGaGACAcTGCGC
GAGTaGCTCCGCCTTGACCTTCTTGGCCTAGGTGACATGCTTCGAGaGACAgAACGGTAG
CGGTACCTTGAATCATACGGAGAGTAAGACTGATCACGCTGGCTAACAGGTGACTGACTG
TAAGGAgAGGCAGACCGAGAGTAGGACCTGCGTCGGCTGTAGtAAGGAGATCTGGTTCTG
CGCCTTGAGTATGACCGCCTGCTGTAGTAAGAATAGTATGACCCCCGGcTGTAGTAAGGA
GAGTATGACCTCTGCCTGACATAATAAGGAGAGTATGATCtGCTCCTACtACGTTCAGAT
GAGTAACGTGGAGAGCGACTTCGACCCCTTCGGTAAGGAGAGTAACTGGGAGATCGCCGA
GGAGAGTAGCTAGGTGTTCGACGGTGCACTCGGATTGTTCTGAGTCCAAGATACCTCCCC
GGAGTAGGAGTGCGTCCTCTCCGCCTccTAGCCTGCAACAAATGAAAAATCAAAGCATTA
GATCAGCGAATTACAAGACAAATCAAGATATTGGCACACAGCAAGATAGTATCTAAAAAA
AATGTGTGGTGGACAGAAAGAGATGATATAAGACAATAATAAGAAATTG
>QSDrought_00149
ACACAGCAAGATATAATTGCTAGAAAAGAGAGAAATGCAGGGCATACAACCCCATGTCTG
ATACTTGTTGAAGTGTTTGATTTGTTTGTTTAGTTGTAGTTTGAGTTTGGTGAAGAGCTG
CTACACACAGCTAACCTGCTGCCACAAAAAaCTTCAAGTGGAAAGAAGCAAACAACTTTC
AAACTCAAAGAACCAGTAGAAACCATCTAATATTGAATAATCTGATACAATGTTGAATGG
AGTGCTTTGACCAAGAATTAGTGAAGCAACAAGTGGTCAACAGTCAAAAGTAAATGTAaa
GAACTATTACCTTCTCCACCGTAATCACACGGCCTTCAATAACAGAATTGTTCAAATGCT
TAATGCAGCGATCAGCCTCCTCTAAGGTGGCCATTGTAACAAACCCAAAGCCACGGGATT
CTCTGGTCCAGGGATCAACTACAAGATGAACATCCACAACCGTTCCCTCAATTGCAAAGT
GCTTTTCAAGTTCTCTCTTTGTGACCCGAGGTGACAATCCTGTCACATACAGATTGTTGC
CAGGATTTTCCACATCACTTGAAGGACTCCTGCCATACCTTGACCGGCTCCTTGACCTTG
ACCTTGACAATGACCTCGAGACAGACCTGTATCGCCTGTATGGTGAAGcAGAGCGAGAAT
ACCTTGACCTTCTGGAGTACGACATCATAGGATTTGATGGAACAGAGTCTGAGAGAAATC
GCAGAGACTGTAATTTGAtCTCACAGAGAATTGGAATTTGTGTTTGGTTTGGAATaaCCC
C
>QSDrought_00150
CcTAGCCTTCTCCACCGCCATTGTAACAAaCCCAAAGCCACGGGATTCTCTGGGCCAGGG
ATCAACtACAAGATGAACATCCACAACCGTTCCCTCAATTGCAAAGTGCTTTTCAAGTTC
TCTCTTTGTGACCCGAGGTGACAATCCTGTCACATACAGATTGTTGTCAGGATTTTCCAC
ATCACTTGAAGGACTCCTGCCATACCTTGACCGGCTCCTTGACCTTGACCTTGACAATtG
ACCTCGAGACAGACCTGTATCGCCTGTATGGTGAAGGAGAGCGAGAATACCTTGACCTTC
TGGAGTACGACATCTGTGAAACATAGGATTTGATGGAACAGAGTCTGAGAGAAATCGCAG
AGACTGTAATTTGAtCTCACAGAGAATTGGAATTTGTGTTTGGTTTGGAATaaCCCC
>QSDrought_00151
CTAATGATACCTCTTGTGTAGTTTTGACTGAATTTGTCTTGAAAATTGCAAGGCAACATA
ATCTCCCACCTCATCCTTtCCTTCTTGCCCTGGCCTCTAGTGCAAATATTGGGTCGgCAG
CAACTCCAATTGGCAACCCCCAaAACTTGGTTATAGcCGTTCaGAGCAAGATATCTTTTG
GGAATTTTCTAATAGGAATTCTCCCTGCAATGATCATGGGTGTAATTGTCAATGCCCTAC
TTCTTCTATGTATGTACTGGAAGTTGcTATCTATTGAAAAGGATGAGGAAGATGTAGCTG
TAGAAGTTATTGCAGAGGAGGAAGTGAATTCTCATCGTTTTTCACCAGCCACAATGTCgC
ATTTTACATCATTGAATTCTCAGGAATGGAACTCTCCTGGCATGAGTGTTCCCATGGGAC
ATGTTGAGAACCTTAGGAACCGATCAATTCCAAGTGAGAATGAAATCCAAGGGGTTCCTA
GTGGCACATTGGAGTCTGCAAGAAATTCTAaTgCATCAAAAGAGGCAGCAAATGATGaAT
CTTCTCAGGTAAAGGAGGAAACAATCCCTTCAAAGAGaGTTGCATCATTGGATAGACTAA
GAGATGTACTTTCTGTACTGTCTTCAGAAgggAAAGATgATTTGACCACGAGaTGGAAAA
AAATATTGTGGAAATCATGTGTTTACCTTGTTACTgTAGGAATGTTGATTGCTtTGCTTC
TGaaTCTAAATATGTCGTGGgCTGCAATTACTGCTGCgCTTGCTCTTGTGGTTCTTGATT
TCAGGGATGCTAGGCCAAGCCTTGAAAAGGTCTCCTATTCTCTGTTAGTTTTCTTTTGTG
GAATGTTTATCACAGTTGAAGGCTTTAACAaAACTGGAATCCCaaGTACTCTATGGGACT
TTATGGAGCCCTATTCAAAAATCaATCaTGTTAGTGGGATAGCAATTCTCGCCaTTGTCA
TACTTGTCATGTCAAATTTGGCgTTAAATGTACCAACTGTTCTCTTcCTTGGAGCACGAG
TGGCAGCATCGGCAGCTttAGTTTCTGCAGcTGATGAGAAgAAGGCATGGCTaATCTTAG
CTTGGGTCAGCACAGTAGCTGGGAACCTCTCATTATTGGGATCAGCTGCGAACATAATTG
TGTGTGAGCAGGCTCGCCgaGCTCCCCAACTtGGGTACACTTTATCCTTTTGGAGCCATC
TCAAATTTGGAGTCCCCTCAACTCTTATAGTCACTGCCATTGGTTTGACACTTATAAGAT
GATGTTGATGCTCTTACACATGACACaCAATGT
>QSDrought_00152
CTAATGATACCTCTTGTGTAGTTTTGACTGAATTTGTCTTGAAAATTGCAAGGCAACATA
ATCTCCCACCTCATCCTTtCCTTCTTGCCCTGGCCTCTAGTGCAAATATTGGGTCGgCAG
CAACTCCAATTGGCAACCCCCAaAACTTGGTTATAGcCGTTCaGAGCAAGATATCTTTTG
GGAATTTTCTAATAGGAATTCTCCCTGCAATGATCATGGGTGTAATTGTCAATGCCCTAC
TTCTTCTATGTATGTACTGGAAGTTGcTATCTATTGAAAAGGATGAGGAAGATGTAGCTG
TAGAAGTTATTGCAGAGGAGGAAGTGAATTCTCATCGTTTTTCACCAGCCACAATGTCgC
ATTTTACATCATTGAATTCTCAGGAATGGAACTCTCCTGGCATGAGTGTTCCCATGGGAC
ATGTTGAGAACCTTAGGAACCGATCAATTCCAAGTGAGAATGAAATCCAAGGGGTTCCTA
GTGGCACATTGGAGTCTGCAAGAAATTCTAaTgCATCAAAAGAGGCAGCAAATGATGaAT
CTTCTCAGGTAAAGGAGGAAACAATCCCTTCAAAGAGaGTTGCATCATTGGATAGACTAA
GAGATGTACTTTCTGTACTGTCTTCAGAAgggAAAGATgATTTGACCACGAGaTGGAAAA
AAATATTGTGGAAATCATGTGTTTACCTTGTTACTgTAGGAATGTTGATTGCTtTGCTTC
TGaaTCTAAATATGTCGTGGgCTGCAATTACTGCTGCgCTTGCTCTTGTGGTTCTTGATT
TCAGGGATGCTAGGCCAAGCCTTGAAAAGGTCTCCTATTCTCTGTTAGTTTTCTTTTGTG
GAATGTTTATCACAGTTGAAGGTTTTAACAAAACTGGAATCCCAAGTACTCTATGGGACT
TTATGGAGCCCTATTCAAAAATCGATCGTGTTAGTGGGATAGCAATTCTCGCCGCTGTCA
TACTTGTCATGTCAAATTTGGCTTCAAATGTACCAACTGTTCTCTTGCTTGGAGCCCGAA
TGGCAGCATCGGCAGATGaTGAGAATAAGGCATGGCTAATCTTAGCTTGGGTCAGCACAG
TAGCTGGGAACCTCTCATTATTGGGATCAGCTGCCAACATAATCGTGTGTGAGCAGGCTT
>QSDrought_00153
GGGGttGGACTGCAATTACTGCTGCGCTTGCTCTTGTGGTTCTTGATTTCAGGGATGCTA
GGCCAAGCCTTGAAAAGGTCTCCTATTCTCTGTTAGTTTTCTTTTGTGGAATGTTCATCA
CAGTTGAAGGCTTTAACAAAACTGGAATCCCAAGTACTTTATGGGAATTTATGGAGCCCT
ATTCAAAAATTGATCATGTTAGTGGGATAGCGATTCTCACCGTTGTCATACTTGTCATGT
CAAATTTGGCTTCAAATGTACCGACTGTTCTCTTGCTTGGAGCACCAGTGGCAGCATTGG
CAGCTCTAGATACTGCCGATGCTGGGAACCTCTCATTATTGGGATCAGCTGATAAGAAGA
AGGCATGGCTAATCTTAGCTTGGGTCAGCACAGTAGCTGGGAACCTCTCATTATTGGGAT
CAGCTGCCAACATAATCGTGTGTGAGCAGGCTCGCCgaGCTCCCCAACTtGGGTACACTT
TATCCTTTTGGAGCCATCTCAAATTTGGAGTCCCCTCAACTCTTATAGTCACTGCCATTG
GTTTGACACTTATAAGATGATGTTGATGCTCTTACACATGACACaCAATGT
>QSDrought_00154
GAATCCCAAGTACTCTATGGGACTTTATGGAGCCCTATTCAAAAATCGATCGtGCTAGTG
GGATAGCAATTCTCGCCATTGTCATACTTGTCATGTtCAAATTTGGCTTCAAATtGTACC
AACTGTTCTCTTGCTTGGAGCACGAGTGGGAGCATCGGCAGCTTTACTTTCTGCAGCTGA
TGAGAAGAAGGCATGGCTAGTCCTAaGCTTGGGTCAgCACtGTAGCTGGGAACCTCTCAT
TATTGGGATCAGCTGCCAACATAATCGTGTGTGAGCAGGCTCGCCgaGCTCCCCAACTtG
GGTACACTTTATCCTTTTGGAGCCATCTCAAATTTGGAGTCCCCTCAACTCTTATAGTCA
CTGCCATTGGTTTGACACTTATAAGATGATGTTGATGCTCTTACACATGACACaCAATGT
>QSDrought_00155
GGGGGATCTTTAGAATGGTAGCGAGCCCCTGTTGGTTCACCTCTCGCTTTCATTTTATCC
GTAGAGTGTAGAGAGACCACTTCCAAGTCTTACATTTTGTCCACAGCAACAATGGCCACA
ACTTGAATTTTCTGCCACACCTTTTATGTTTTCCCAGGTAGACCCATCCGAACACACAAA
GACACAGTCACAGATTTTCAGTTTCAATTGAACCATTCTTCAAATTGGACTTGGTCGAAA
GGAGGGTATTTTCAGAGTCTGAAAAGCTATTCTAGTTCATACTCTGGTACTCTCTCTCTC
TCTCAACAGGTGGAGAGAGGGTTTCCCCAAAAGAACCATGGCTGGGGCTCTTAAAAAGTG
CATGATGCTATGTTGTACAAGCAAGGTCACCGTGAAACAAGAAGACATGGCAACTACTGA
GTCATACGAGGAGGCCATAGCAGGACTCACGAAGCTTCTCAGTGACAAAGCTGATCTCGG
GGCTGTCGCCGCCGCCAAGATCAAGCAGATAACGGCGGAGTTGGAGAAGTCCGGTTCGAA
CCAGTTTGACCCGGTTGATAGGATCAAAACCGGGTTCATCCACTTCAAGAAAGAGAAATT
TGAGAAGAATCCTGAGTTGTACGGTGAACTTGCCAAAGGCCAAAAGCCCAAGTTTATGGT
ATTTGCATGCTCAGACTCTCGGGTTTGCCCCTCACATATCCTGAATTTCCAACCTGGGGA
GGCCTTTATGATACGAAATATCGCCAACATGGTCCCACCATTTGACAAGACAAAATATTC
AGGAGTGGGGGCGGCCATCGAATATGCAGTACTGCAcCTGAAGGTGGAACATATTGTGGT
CATTGGACACAGCTGTTGTGGcGGTATAAAGGGGCTCATGTCTATCCCCGATGATGGGAC
CACTGCTAGTGATTTCATAGAGCATTGGGTCCAAATCTGCTCACCTGCAAAGGCCAAGGT
TAAGGCAGAATACAgTGGGTTAAGTTTCTCGGAGCAGTGCACCAACTGCGAGAAGGAGGC
TGTGAATGTATCACTGGGAAACCTATTGACATATCCATTTGTGAGAGATGGTTTGGTGAA
GAAAACACTAGCTTTGAAGGGTGCCCACTATGATTTTGTTAAGGGAACCTTTGATCTCTG
GGATCTGGACTTCAAAATTTCACCCTCTATATCTGTATGAGCATTTGGTACTGTCAATTG
TCATGAAGCCTAACTAGCTCATATCTTAAA
>QSDrought_00156
AcAAAGACACAGTCACACATTTTCAGTTTCAGTTGAACCTTTCTTCAAATTGGACTTGGT
CGAAAGGAGGGTATTTTCAGAGTCTGAAAAGCTATTCTAGTTCATACTCTGGTACTCTCT
CTCTCTCTCAACAGGTGGAGAGAGGGTTTCCCCAAAAGAACCATGGCTGGGGCTCTTAAA
AAGTGCATGATGCTATGTTGTACAAGCAAGGTCACCGTGAAACAAGAAGACATGGCAACT
ACTGAGTCATACGAGGAGGCCATAGCAGGACTCACGAAGCTTCTCAGTGACAAAGCTGAT
CTCGGGGCTGTCGCCGCCGCCAAGATCAAGCAGATAACGGCGGAGTTGGAGAAGTCCGGT
TCGAACCAGTTTGACCCGGTTGATAGGATCAAAACCGGGTTCATCCACTTCAAGAAAGAG
AAATTTGAGAAGAATCCTGAGTTGTACGGTGAACTTGCCAAAGGCCAAAAGCCCAAGTTT
ATGGTATTTGCATGCTCAGACTCTCGGGTTTGCCCCTCACATATCCTGAATTTCCAACCT
GGGGAGGCCTTTATGATACGAAATATCGCCAACATGGTCCCACCATTTGACAAGACAAAA
TATTCAGGAGTGGGGGCGGCCATCGAATATGCAGTACTGCAcCTGAAGGTGGAACATATT
GTGGTCATTGGACACAGCTGTTGTGGcGGTATAAAGGGGCTCATGTCTATCCCCGATGAT
GGGACCACTGCTAGTGATTTCATAGAGCATTGGGTCCAAATCTGCTCACCTGCAAAGGCC
AAGGTTAAGGCAGAATACAgTGGGTTAAGTTTCTCGGAGCAGTGCACCAACTGCGAGAAG
GAGGCTGTGAATGTATCACTGGGAAACCTATTGACATATCCATTTGTGAGAGATGGTTTG
GTGAAGAAAACACTAGCTTTGAAGGGTGCCCACTATGATTTTGTTAAGGGAACCTTTGAT
CTCTGGGATCTGGACTTCAAAATTTCACCCTCTATATCTGTATGAGCATTTGGTACTGTC
AATTGTCATGAAGCCTAACTAGCTCATATCTTAAA
>QSDrought_00157
GAGTCGGGGgACACATTTTCAGTTTCAGTTGAACCTTTCTTCAAATTGGACTTGGTCGAA
AGGAGGGTATTTTCAGAGTCTGAAAAGCTATTCTAGTTCATACTCTGGTACTCTCTCTCT
CTCTCAACAGGTGGAGAGAGGGTTTCCCCAAAAGAACCATGGCTGGGGCTCTTAAAAAGT
GCATGATGCTATGTTGTACAAGCAAGGTCACCGTGAAACAAGAAGACATGGCAACTACTG
AGTCATACGAGGAGGCCATAGCAGGACTCACGAAGCTTCTCAGTGACAAAGCTGATCTCG
GGGCTGTCGCCGCCGCCAAGATCAAGCAGATAACGGCGGAGTTGGAGAAGTCCGGTTCGA
ACCAGTTTGACCCGGTTGATAGGATCAAAACCGGGTTCATCCACTTCAAGAAAGAGAAAT
TTGAGAAGAATCCTGAGTTGTACGGTGAACTTGCCAAAGGCCAAAAGCCCAAGTTTATGG
TATTTGCATGCTCAGACTCTCGGGTTTGCCCCTCACATATCCTGAATTTCCAACCTGGGG
AGGCCTTTATGATACGAAATATCGCCAACATGGTCCCACCATTTGACAAGACAAAATATT
CAGGAGTGGGGGCGGCCATCGAATATGCAGTACTGCAcCTGAAGGTGGAACATATTGTGG
TCATTGGACACAGCTGTTGTGGcGGTATAAAGGGGCTCATGTCTATCCCCGATGATGGGA
CCACTGCTAGTGATTTCATAGAGCATTGGGTCCAAATCTGCTCACCTGCAAAGGCCAAGG
TTAAGGCAGAATACAgTGGGTTAAGTTTCTCGGAGCAGTGCACCAACTGCGAGAAGGAGG
CTGTGAATGTATCACTGGGAAACCTATTGACATATCCATTTGTGAGAGATGGTTTGGTGA
AGAAAACACTAGCTTTGAAGGGTGCCCACTATGATTTTGTTAAGGGAACCTTTGATCTCT
GGGATCTGGACTTCAAAATTTCACCCTCTATATCTGTATGAGCATTTGGTACTGTCAATT
GTCATGAAGCCTAACTAGCTCATATCTTAAA
>QSDrought_00158
GGGGGATCGCTCAGCTCTATAAACCAAAATCTGCGAACCACAGCGAAACTTACACAGCCG
ATTATTAACTCGAAAAACCAATGTAAGTTCTCTCTACCTACTATTTCTCTTAACGCAATC
ATTGATTTATCGCCGTAATAAATCAGATCTCTCTCTCACACACACTCCCTGAGCACCCAT
TCTTTGCTCTCTTTCTTAGTTGACAATGGAATCAAATCAATCCAATCAGCATAATAGCCT
ACTCGCATCTGAAGCTGACTCTCAAAGACCCTGTACCCATATGTTACGGGCACATCAGTA
GTTGCTATCAAGTACAAGGATGGGATTCTCATGGCTTCTGATATGGGAGGCTCCTACGGA
TCTACCCTGCGATACAAGAGTGTGGAGCGCATAAAGCCGGTTGGAAAACATTCTCTTCTC
GGCGACAAGTGGGGAAATAAGTGATTTTCAGGAGATTTTACGTTATCTTGATGAGCTTAT
CTTGTACGACAACATGTGGGATGATGGAAATTCTTTGGGGCCTAAAGAGGTGCACAGCTA
TTTGACTCGGGTGATGTATAATAGGCGTAACAAGTTTAATCCACTGTGGAaCTCACTTAT
TCTTGGTGGAGTTAAAAATGGGCACAAGTACCTTGGCATGGTTAGCATGATAGGTGTGAA
CTTTGAGGATGACCATGTAGCAACTGGATTCGGAAATCACCTTGCCCGCCCTATTCTTCG
TGATGAGTGGCATGAGAACTTGAGTTTTGAAGATGGTGTCAAGTTATTGGAGAAATGTAT
GCgTGTACTTCTATATCGTGACCGCTCAGCTATCAACAAACTTCAGATAGCAAAAATCAC
CGAGGAAGGTGTAACTGTTTCTCAGCCATACTCATTGAAGACGTTCTGGGGATTTTCTGC
TTTCCAGAACCCAACAGTTGGTGCCGAGGGATCGTGGTAAGCTCACCAGCTGCATGGAAT
GGTCTGGCTCTCGCATTTATAAAAGTTGTTCTTGAATTATTTGTAATTGTTGGACATCCA
AGTTAATTATCATAGCCTGGACCTCGTTGTCAGTAATAGCAGAATGGTTGTTTAAATTAA
CAATTGCTGACTGATtATTTAAACAAGTTTTTCTGTTCATAAGA
>QSDrought_00159
GCAGCATCAGATCTCGGAGTCGAAGAAGTATACTCATCGCTCAGCTCTATAAACCAAAAT
CTGCGAACCACAGCGAAACTTACACAGCCGATTATTAACTCGAAAAACCAATTTGACAAT
GGAATCAAATCAATCCAATCAGCATAATAGCCTACTCGCATCTGAAGCTGACTCTCAAAG
AACCCTGTACCCATATGTTACGGGCACATCAGTAGTTGCTATCAAGTACAAGGATGGGAT
TCTCATGGCTTCTGATATGGGAGGCTCCTACGGATCTACCCTGCGATACAAGAGTGTGGA
GCGCATAAAGCCgGTTGGAAAACATTCTCTTCTCGGCGCAAGTGGGGAAATAAGTGATTT
TCAGGAGATTTTACGTTATCTTGATGAGCTTATCTTGTACGACAACATGTGGGATGATGG
AAATTCTTTGGGGCCTAAAGAGGTGCACAGCTATTTGACTCGGGTGATGTATAATAGGCG
TAACAAGTTTAATCCACTGTGGAaCTCACTTATTCTTGGTGGAGTTAAAAATGGGCACAA
GTACCTTGGCATGGTTAGCATGATAGGTGTGAACTTTGAGGATGACCATGTAGCAACTGG
ATTCGGAAATCACCTTGCCCGCCCTATTCTTCGTGATGAGTGGCATGAGAACTTGAGTTT
TGAAGATGGTGTCAAGTTATTGGAGAAATGTATGCgTGTACTTCTATATCGTGACCGCTC
AGCTATCAACAAACTTCAGATAGCAAAAATCACCGAGGAAGGTGTAACTGTTTCTCAGCC
ATACTCATTGAAGACGTTCTGGGGATTTTCTGCTTTCCAGAACCCAACAGTTGGTGCCGA
GGGATCGTGGTAAGCTCACCAGCTGCATGGAATGGTCTGGCTCTCGCATTTATAAAAGTT
GTTCTTGAATTATTTGTAATTGTTGGACATCCAAGTTAATTATCATAGCCTGGACCTCGT
TGTCAGTAATAGCAGAATGGTTGTTTAAATTAACAATTGCTGACTGATtATTTAAACAAG
TTTTTCTGTTCATAAGA
>QSDrought_00160
GAGTTACGGGGGcACCTTGCCCGCCCTATTCTTCGTGATGAGTGGCATGAGAACTTGAGT
TTTGAAGATGGTGTCAAGTTATTGGAGAAATGTATGCgTGTACTTCTATATCGTGACCGC
TCAGCTATCAACAAACTTCAGATAGCAAAAATCACCGAGGAAGGTGTAACTGTTTCTCAG
CCATACTCATTGAAGACGTTCTGGGGATTTTCTGCTTTCCAGAACCCAACAGTTGGTGCC
GAGGGATCGTGGTAAGCTCACCAGCTGCATGGAATGGTCTGGCTCTCGCATTTATAAAAG
TTGTTCTTGAATTATTTGTAATTGTTGGACATCCAAGTTAATTATCATAGCCTGGACCTC
GTTGTCAGTAATAGCAGAATGGTTGTTTAAATTAACAATTGCTGACTGATtATTTAAACA
AGTTTTTCTGTTCATAAGA
>QSDrought_00161
GATCAAAGGATCAGAAAGAGGGGAGATTGAACTCAGGCTATTCAGACTTGCAACTCACTC
CCAGAACCACTTGAGCTTGTCCCCAACAGAATTAgtGACCCCTACAGATATTTTCGTGCA
AGGGCACGGACTTTTGTATCAAAGTGTGATGATGCAATGCGAGAACCAGGCAAGTACAGG
GGATTAAGAAGAACCTTTATATAAAGCTCGTGAACCTCTTGGAAAAAGCTCTTAATTCCA
TCATCATTACGAGAGTCATGAAGCAGCATCAATCGTGTATGACCAGCTGTAACATATACT
GACACCACCAAATCATTAAATCTGTCTATTGCTTTCAAGAACATGGCACTAGTAGTCCAT
GCAATGTCCTGAACAATATCCAAAGCGGCATGTAATATGAACTGATGCAACTGAGCAGCA
TCTtCCCTTTTAGCAGCTGATCCAACTTCAGCTTCATATATAGGGATGTCGTTCCTGCTT
ACAATGATAAAACAAGCTGTGGTTGCCATTAACACCCTAATCCGAAGGAAGGCTGTGCCA
AACGAATTGAATTCTGTAgACCAGAGTCGTTGAAGGAGGCCGAGAAGAGTGAGCGAACGG
TCAGTGATGATCTGTGCTCCCCACTC
>QSDrought_00162
GATCAAAGGATCAGAAAGAGGGGAGATTGAACTCAGGCTATTCAGACTTGCAACTCACTC
CCAGAACCACTTGAGCTTGTCCCCAACAGAATTAgtGACCCCTACAGATATTTTCGTGCA
AGGGCACGGACTTTTGTATCAAAGTGTGATGATGCAATGCGAGAACCAGGCAAGTACAGG
GGATTAAGAAGAACCTTTATATAAAGCTCGTGAACCTCTTGGAAAAAGCTCTTAATTCCA
TCATCATTACGAGAGTCATGAAGCAGCATCAATCGTGTATGACCAGCTGTAACATATACT
GACACCACCAAATCATTAAATCTGTCTATTGCTTTCAAGAACATGGCACTAGTAGTCCAT
GCAATGTCCTGAACAATATCCAAAGCGGCATGTAATATGAACTGATGCAACTGAGCAGCA
TCTtCCCTTTTAGCAGCTGATCCAACTTCAGCTTCATATATAGGGATGTCATTCCTGCTC
ACAATGATAAAACAAGCTGTGGTTGCCATTAAAACCCGGTGCCGGAAAGCAATAAGGTAG
CTTCAGATGTGTCACCGTAGAGGAAGCACTGAGTGGAAAGCAAAAGAATCCGGTAGTaaa
ACTAACTAAAAGAGAAAAGAGATGGTCCCC
>QSDrought_00163
GATCAAAGGATCAGAAAGAGGGGAGATTGAACTCAGGCTATTCAGACTTGCAACTCACTC
CCAGAACCACTTGAGCTTGTCCCCAACAGAATTAgtGACCCCTACAGATATTTTCGTGCA
AGGGCACGGACTTTTGTATCAAAGTGTGATGATGCAATGCGAGAACCAGGCAAGTACAGG
GGATTAAGAAGAACCTTTATATAAAGCTCGTGAACCTCTTGGAAAAAGCTCTTAATTCCA
TCATCATTACGAGAGTCATGAAGCAGCATCAATCGTGTATGACCAGCTGTAACATATACT
GACACCACCAAATCATTAAATCTGTCTATTGCTTTCAAGAACATGGCACTAGTAGTCCAT
GCAATGTCCTGAACAATATCCAAAGCGGCATGTAATATGAACTGATGCAATTTAGCAGCT
GATCCAACTTCAGCTTCATATATAGGGATGTCGTTCCTGCTTACAATGATAAAACAAGCT
GTGGTTGCCATTAACACCCTAATCCGAAGGAAGGCTGTGCCAAACGAATTGAATTCTGTA
gACCAGAGTCGTTGAAGGAGGCCGAGAAGAGTGAGCGAACGGTCAGTGATGATCTGTGCT
CCCCACTC
>QSDrought_00164
GATCAAAGGATCAGAAAGAGGGGAGATTGAACTCAGGCTATTCAGACTTGCAACTCACTC
CCAGAACCACTTGAGCTTGTCCCCAACAGAATTAgtGACCCCTACAGATATTTTCGTGCA
AGGGCACGGACTTTTGTATCAAAGTGTGATGATGCAATGCGAGAACCAGGCAAGTACAGG
GGATTAAGAAGAACCTTTATATAAAGCTCGTGAACCTCTTGGAAAAAGCTCTTAATTCCA
TCATCATTACGAGAGTCATGAAGCAGCATCAATCGTGTATGACCAGCTGTAACATATACT
GACACCACCAAATCATTAAATCTGTCTATTGCTTTCAAGAACATGGCACTAGTAGTCCAT
GCAATGTCCTGAACAATATCCAAAGCGGCATGTAATATGAACTGATGCAATTTAGCAGCT
GATCCAACTTCAGCTTCATATATAGGGATGTCATTCCTGCTCACAATGATAAAACAAGCT
GTGGTTGCCATTAAAACCCGGTGCCGGAAAGCAATAAGGTAGCTTCAGATGTGTCACCGT
AGAGGAAGCACTGAGTGGAAAGCAAAAGAATCCGGTAGTaaaaCTAACTAAAAGAGAAAA
GAGATGGTCCCC
>QSDrought_00165
TCTCTCTGACATTAAGCAACAACACCCAGAATTAGCTAGCTAAACAAAGCACCCTGCAGC
TCCCTGATAAGAATTTGAACTCTCTCACCAGGAAAATGAaGGTAATGATGAATACCATGC
TGAACAATTATTTACAAGTTCTGTTGCTTATGTACTCCCAAGCATTTTTATTTCATTAAT
TGACACTTccGAACTTTACTACAGCAAAAGATAGTGATCCGGGTCACCTTAAATAATGGC
AAAaaGAATGCTCGGTCCAAGGCCATGCAGATTGCAGTTGGTCTACAAGGCGTGGAATCT
GTGTCTCTACAAGGTGAGGACAGCAGTCAGATTGTTGTTGTTGGGGATGGCATTGATTCA
GTCaaCTTGACATCTTTGCTGAGGAAGAAAGTTGGATTTGCTGAGTTAACGAGTGTCTCG
CCAGTCAGTACTGAGAAGGAAAAaCCAAaGCAAGAGACCAAACCCAGTGAATCTGGAATA
CAATCAATAGTTTGGCCAACTTACCAAGCTGGTGTACCATATTATTATCAACCCGGTGTG
CCATATTATACACATGAAGTTGCGGGTTACAACCAGAACTCTTGCACTACTATGTGACCT
ATGTGTAAGAATTATTTAATGGCTAAA
>QSDrought_00166
GGGGAGAATAATTAGCTaaCTAAAcacACTTCGCTCCCAGATAAGATTTTGAACTCTCTG
GCGAAGATAATATATCCCTTTCTTTTTATTTCTTTccGACATTAAGCAACAACtCCCaGg
CTTAGCTAGCgAAACAaAGcACCCTGCAGCTCCCTGATAaGaATTTGAACTCTCTCACCA
AGAAAATGAAGCAAAAGGTAGTGATCAGGgTCACCTTAAATAATGGCAAAAAGAATgCTC
GGTCCAAgGCCATGCAGATTGCAGTTGGTcTACAAGGTGTGGAATCtGTgTCTCTACAAG
GTGAGGACAGCAGTCAGATTGTTGTTGTCGGGGACAACATTGATTCAGTCatCTTGACAT
CTTTGCTGAGGAAGAAAGTTGGATTTGCTGAGTTAACGAGTGTCTCGCCAGTCAGTACTG
AGAAGGAAAAaCCAAaGCAAGAGACCAAACCCAGTGAATCTGGAATACAATCAATAGTTT
GGCCAACTTACCAAGCTGGTGTACCATATTATTATCAACCCGGTGTGCCATATTATACAC
ATGAAGTTGCGGGTTACAACCAGAACTCTTGCACTACTATGTGACCTATGTGTAAGAATT
ATTTAATGGCTAAA
>QSDrought_00167
GGGGAGAATAATTAGCTaaCTAAAcacACTTCGCTCCCAGATAAGATTTTGAACTCTCTG
GCGAAGATAATATATCCCTTTCTTTTTATTTCTTTccGACATTAAGCAACAACtCCCaGg
CTTAGCTAGCgAAACAaAGcACCCTGCAGCTCCCTGATAaGaATTTGAACTCTCTGACCA
AGAAAATGAAGCAAAAGGTAGTGATCAAAGTCACCTTAAATAATGGCAAAAAGAATGCTC
GGTCCAAGGCCATGCAGATTGCAGTTGGTCTACAAGGCGTGGAATCTGTGTCTCTACAAG
GTGAGGACAGCAGTCAGATTGTTGTTGTTGGGGATGGCATTGATTCAGTCAACTTGACAT
CTTTGCTGAGGAAGAAAGTTGGATTTGCTGAGTTAACGAGTGTCTCGCCAGTCAGTACTG
AGGAGACCAAaCCCAGTGAATCTGGAATACAATCAATGATTTGGCCAACTTATCAAGCTG
GTGTGCCATATTATTATCAACCTAGTGTGCCATATTATGCATATGATGTCACGGGTTACA
ACCAGAACTCTTGCACTATTA
>QSDrought_00168
CTGATCATTGAATTGATTAGGATTTAAACTAATGATCAAATTGTTTTCTTTTGGGTGCTT
TAGGCGTGGAATCTGTGTCTCTACAAGGTGAGGACAGCAGTCAGATTGTTGTTGTTGGGG
ATGGCATTGGTTCAGTCaaCTTGACATCTTTGCTGAGGAAGAAAGTTGGATTTGCTGAGT
TAACGAGTGTCTCGCCAGTCAGTACTGAGAAGGAAAAaCCAAaGCAAGAGACCAAACCCA
GTGAATCTGGAATACAATCAATAGTTTGGCCAACTTACCAAGCTGGTGTACCATATTATT
ATCAACCCGGTGTGCCATATTATACACATGAAGTTGCGGGTTACAACCAGAACTCTTGCA
CTACTATGTGACCTATGTGTAAGAATTATTTAATGGCTAAA
>QSDrought_00169
GGGGCTCTTCTCTGAGaATTAGGGTTTTCGATTACTCGAACCTCGAACACACACAAAAAA
aTTCACCTTCGATTATCTTCGGTAAGCTCCATCACCACCAATCTTCGTTAGGGTTTCGCT
TTCTATATCTTCCGCTTTGATTAATATTTATTTGGTAAATTATATCTCTGTGTGTTTGTG
AAAGAATCATGTACTCCTCGAGAGGGAGCAATGCGTTTGGGCAGCAATCGTATGCGGCTC
AATCGGCTGCGTATGGCGCTAGTTTGGGAGCTGCTTACTCTGGCAGTACTGTTGGAGGCC
CTGATGGGGGTTCTCAGCATTCATTGGCTGCTCGGCATTCATCAATGTTGGTTGGCTCTC
AGGAAGCTGACGTTGGTGGGTATAGACCTCATACTTCAACTGCGGCTCACTATGGGGGAC
AGTATAGCTCTGTGTGTGGTTCGGCTGCTTTAAGTGGTAC
>QSDrought_00170
CTCTCATATTTAGTCTTTTCTGAGTCATCGTTTTCTCTCTTCTCTGAGAATTAGGGTTTT
CGATTACTCGAACCTCGAACACACACAAAAAAATTCACCTTCGATTATCTTCGGTAAGCT
CCATCACCACCAATCTTCGTTAGGGTTTCGCTTTCTATATCTTCCGCTTTGAATCATGTA
CTCCTCGAGAGGGAGCAATGCGTTTGGGCAGCAATCGTATGCGGCTCAATCGGCTGCGTA
TGGCGCTAGTTTGGGAGCTGCTTACTCTGGCAGTACTGTTGGAGGCCCTGATGGGGGTTC
TCAGCATTCATTGGCTGCTCGGCATTCATCAATGTTGGTTGGCTCTCAGGAAGCTGACGT
TGGTGGGTATAGACCTCATACTTCAACTGCGGCTCACTATGGGGGACAGTaTAGCTCTGT
GTGTGGTTCGGCTGCTTTAAGTGGTAC
>QSDrought_00171
GGGGATTCtCTcAtATTTAGTCTTTTCTGAGTCATCGTTTTCTCTCTTCTCTGAGAATTA
GGGTTTTCGATTACTCGAACCTCGAACACACACAAAAAAATTCACCTTCGATTATCTTCG
ATTAATATTTATTTGGTAAATTATATCTCTGTGTGTTTGTGAAAGAATCATGTACTCCTC
GAGAGGGAGCAATGCGTTTGGGCAGCAATCGTATGCGGCTCAATCGGCTGCGTATGGCGC
TAGTTTGGGAGCTGCTTACTCTGGCAGTACTGTTGGAGGCCCTGATGGGGGTTCTCAGCA
TTCATTGGCTGCTCGGCATTCATCAATGTTGGTTGGCTCTCAGGAAGCTGACGTTGGTGG
GTATAGACCTCATACTTCAACTGCGGCTCACTATGGGGGACaGTATAGCTCTGTGTGTGG
TTCGGCTGCTTTAAGTGGTAC
>QSDrought_00172
GGGGATTCtCTcAtATTTAGTCTTTTCTGAGTCATCGTTTTCTCTCTTCTCTGAGAATTA
GGGTTTTCGATTACTCGAACCTCGAACACACACAAAAAAATTCACCTTCGATTATCTTCG
ATTAATATTTATTGGTAAATTATATCTCTGTGTGTCTGTGAAAGAACCATGTACTCCTCG
AGAGGGAGCAATGCGTTTGGGCAGCAATCGTATGCGGCTCAATCGGCTGCGTATGGCGCT
AGTTTGGGAGCTGCTTACTCTGGCAGTACTGTTGGAGGCCCTGATGGGGGTTCTCAGCAT
TCATTGGCTGCTCGGCATTCATCAATGTTGGTTGGCTCTCAGGAAGCTGACGTTGGTGGG
TATAGACCTCATACTTCAACTGCGGCTCACTATGGGGGACAGTATAGCTCTGTGTGTGGT
TCGGCTGCTTTAAGTGGTAC
>QSDrought_00173
ACTtCCACTGGGCTTTGTTCAGCTCAaTCTCcTCACAGATCTTGTTACCATGGTGGAATT
GTTCCATCATTACACGAAGAGTACTTGCTGAGACATTGTAGCTAGAATTCATGCAAGGGT
aTGCAGGAGTTATAATTGGCATGTGATGAAGTCGATCCCTAGGGTTTTTGCGCGGATCCC
ATATAGGAAACCCTAGTTCATTCTCTTCTATTGAACATAACATCACAGGGTTCGGCCACG
CCACTGTGTATAAACTCTGAAGAATCGAGATACCAGCATACTCGGAATTGCATTGGGATA
GAGCTGGCATACCCgagCAACTAAAAGAGCCCAATTTACACCACCTAGGAATCCAGTCAC
ATttGAATAAACACCTCGCCTTTTAGCCCAAAACTTTAAACATCTGAGTGTCGTACGAAA
GTGCTCAACATTTGGCACAAGTTTAAGAATTTGATCAGCAACCCTGCAGCCATTAAGACT
TCGAACGGTTGGCTCATCGACATTGTACAACACAGACTCATGTGATATGTCCAGGTCTTC
TGGAACAACCAAAAGAGATATGCTTGCATAAAGAAGATCAATTGATATCCCCAGGAACTT
GAATTTCATTACTGGGACATGAGCATCCTGAACTGGCTGAAGCTCAGTAACTTCTTCCAT
TTCAGCCAGAATATTATGCAAGATTATAAAAAAATCTTCATCTCGATTTACATAAGATGG
CCCAACACACAATGTaTCTATGTCAGCCCCTGGCCCATGTACCCCCAAACGATAAGAACC
AAAAGTaAAAATGACAGCATTAGCATCCTCCACCATCTGCTCTGTGTAGCCTCTCTGGCG
GGTTAATTGCTTCACCCAACCTTTTACAATCTCACCAATGCGAGCCAGAACCTCTTCTCT
CCTCGCACCTTCTTCCTCACTCTCGTAAAGCGCCGAATCAAGCAAGAACTTTTCCAAATC
TATATTGCGTATAAGATcAGTCTCGGTGGGACCGGCAACGGAGATTGGATTTGTGATGCC
AAAACTCTTCGGCGGCGAAGAACCGTTTGGACTCTCGGGCCCcGCCATTTTCAGTGTCAC
A
>QSDrought_00174
ACTtCCACTGGGCTTTGTTCAGCTCAaTCTCcTCACAGATCTTGTTACCATGGTGGAATT
GTTCCATCATTACACGAAGAGTACTTGCTGAGACATTGTAGCTAGAATTCATGCAAGGGT
aTGCAGGAGTTATAATTGGCATGTGATGAAGTCGATCCCTAGGGTTTTTGCGCGGATCCC
ATATAGGAAACCCTAGTTCATTCTCTTCTATTGAACATAACATCACAGGGTTCGGCCAAC
GCCACTGTGTATAAACTCTGAAGAATCGAGATACCAGCATACTCGGAATTGCATTGGGAT
AGAGCTGGCATACCCGAGCAACTAAAAGAGCCCAATTTACACCACCTAGGAATCCAGTCA
CATTTGAATAAACACCTCGCCTTTTAGCCCAAAACTTTAAACATCTCAACATTTGGCACA
AGTTTAAGAATTTGATCAGCAACCCTGCAGCCATTAAGACTTCGAACGGTTGGCTCATCG
ACATTGTACAACACAGACTCATGTGATATGTCCAGGTCTTCTGGAACAACCAAAAGAGAT
ATGCTTGCATAAAGAAGATCAATTGATATCCCCAGGAACTTGAATTTCATTACTGGGACA
TGAGCATCCTGAACTGGCTGAAGCTCAGTAACTTCTTCCATTTCAGCCAGAATATTATGC
AAGATTATAAAAAAATCTTCATCTCGATTTACATAAGATGGCCCAACACACAATGTaTCT
ATGTCAGCCCCTGGCCCATGTACCCCCAAACGATAAGAACCAAAAGTaAAAATGACAGCA
TTAGCATCCTCCACCATCTGCTCTGTGTAGCCTCTCTGGCGGGTTAATTGCTTCACCCAA
CCTTTTACAATCTCACCAATGCGAGCCAGAACCTCTTCTCTCCTCGCACCTTCTTCCTCA
CTCTCGTAAAGCGCCGAATCAAGCAAGAACTTTTCCAAATCTATATTGCGTATAAGATcA
GTCTCGGTGGGACCGGCAACGGAGATTGGATTTGTGATGCCAAAACTCTTCGGCGGCGAA
GAACCGTTTGGACTCTCGGGCCCcGCCATTTTCAGTGTCACA
>QSDrought_00175
ATCATGATGAGTGCTGGAGAACTGGAAAGTGGGAATGCAGGAGAGCCGGCAAAATTGATC
AGGCAAAGGTATCGTGAGGCAGCAGACATCATTAGGAAGGAAAAATGTGCTGCCTCTTTA
TCAATGATCTTGATGCGGGTGCAGGTAGAATGGGTGGAAcTACCCAATACACTGTGAACA
ATCAGATGGTGAATGCTACCCTTATGAACATTGCTGATAACCCAACAAATGTCCAGCTTC
CGGgCATGTACAACAAGGAGGACAATCCCCGTGTCCCCATCATAGTCACTGGCAATGACT
TCTCCACATTGTATGCTCCTCTCATTCGTGATGGTCGTATGGAGAAATTCTATTGGGCTC
CCACCCGGGATGACCGGATTGGTGTTTGCCTTGGTATCTTCAGGAGTGACAATATTGCCG
AGGAGGATGTCGTCAAGATTGTTGaTACATTCCCTGGCCAATCTATTGACTTCTTTGGTG
CCCTAAGAGCTCGAGTTTACGACGATGAAGTGAGGAAGTGGATATCAGGTATTGGAGTAC
AGAGCGTTGGAAAGAGTCTTGTGAACTCAAAGGATGGTCCCCCAACCTTTGAGCAGCCAA
AAATGACTCTTGAAAAGCTCCTAGAGTATGGTAACATGCTTGTCCAGGAACAGGACAATG
TGAAGAGAGTTCAATTGGCAGACCAGTACATGAGTGAACAAAAACCCCAAACGATAAGAA
CCAAAAGTaAAAATGACAGCATTAGCATCCTCCACCATCTGCTCTGTGTAGCCTCTCTGG
CGGGTTAATTGCTTCACCCAACCTTTTACAATCTCACCAATGCGAGCCAGAACCTCTTCT
CTCCTCGCACCTTCTTCCTCACTCTCGTAAAGCGCCGAATCAAGCAAGAACTTTTCCAAA
TCTATATTGCGTATAAGATcAGTCTCGGTGGGACCGGCAACGGAGATTGGATTTGTGATG
CCAAAACTCTTCGGCGGCGAAGAACCGTTTGGACTCTCGGGCCCcGCCATTTTCAGTGTC
ACA
>QSDrought_00176
ACGGCGAGATCGTGATCGAGGAGATAGGAGGGAACGTGACCGTGAGAATGAGAAGGAAAA
AGAGAGAGAGAAAGAACGGTCCCGTAGAAGCAGGAGTGAATCAGAAAGACAGCGGGGTgA
GCGTGATGAAAGGGAGAAGAGTCGTGACAAGGAGCTCAAAGAAAGAGAAAGGGAGAGAGA
GTCAAGGGAACGGGACAGAGaAAGCAGACGATATAAAGAGAAAAAGGAGGAAGTGGCTGA
ACCAGAGGCTGACCCTGAACGGGATCAGAGGACCGTATTTGCTTACCAGATTTGTTTGAA
GGCAAATGAAAGAGATGTGTATGAGTTCTTCTCAAAGGCTGGCAAGGTTCGAGATGTACG
CCTTATAATGGACCGCAATTCAAGACGATCCAAGGGAGTTGGTTATATTGAGTTCTATGA
TGCAATGTCAGTACCTATGGCAaTAGCACTCTCTGGTCTTCCTCTTCTTGGTCAACCAGT
TATGGTAAAACCATCAGAAGCAGAAAAGAATCTGGTCCAGTCAACTACAGCAGTGGCTGG
TGTATCAGGTGGGCTTATAGGCCCCTATTCAGGAGGGGCCAGAAGGCTGTATGTTGGGAa
TCTGCATTACAACATAACTGAAGccGATCTTCGTCAGGTTTTGAAGCATTTGGTCAAGTA
GAGCTGGTGCAGTTGCCTGTTGATGAAACTGGACATTGCAAAGGATATGGCTTTGTTCAG
TTTGCACGTCTTGAAGACGCTAGAAATGCACtGAGTCTGAATCAACAGTTGGAGATTGCG
GGTCGGCTTATCAAGGTTTCAGCTCTTACTGATCAAGCTGGAATGCAAGATGTTGGAGCA
AATTCTGGTGATTTTGATGATGATGAAGGAGGTGGCTTGTCTCTGAATGCACGATCTCGA
GCACTTCTCATGCAGAAGTTGGACCGCAGTGGCTCTGGATCTAGCGTTGCTGGTTCCGCT
GGCACTCCAGTTGTCAATAGTGCAGGCCTTTCTTTACCAACAGTGCCTATTCTAGGAGCT
GCACCTGCAGTATCTCCAATTACTCCCCTTGTTCCTGCTCTTGCTGGACTTgGTGGTTCA
GGTCTTCAAGTTCCCATTGCTACTTTGCCAACTGTTGATACAATTGGTGTTCCAAGTGAA
TGTTTATTATTGAAGGATATGTTTGACCCAAATGATGAGACGGAACCAGATTTTGAGTTG
GATATCAAAGAAGATGTTCAAAATGAATGTTTGAAGTTTGGAAAATTAAAACATATATTT
GTAGACAAGAACAGTGCTGGTTTTGTGTATTTGCGATTTGAAAATACACAAGGTGCgGTT
GCTGCACAACGTGCTCTaCATGGTAgATGGTTTGCTGGAAAGATGAtTACTGCAACTTAT
ATGGTGCCCCAGGCATACGAGGCTAAGTTCCCTGATAGCAGATAGGATTTATGGATTATG
GATGTGCAGTGAGAAGATGGCATTTGCATGTCTTTGAGTTTTTCTTGGGGATTGGGGGGA
AGAGAGAGAAGCTTTTGTATGATACTATCCTTAGGTCTGGCAT
>QSDrought_00177
TGTTCAGGTTTCAGCTCTTACTGATCAAGCTGAAATGCAAGaTGTTGGAGCAAATTCTGG
TGATTTTGATGATGATGAAGGAGGTGGCTTGTCTCTGAATGCACAATCTCGAGCACTTCT
CATGCAGAAGTTGGACAGCAGTGGCTCTGGAtCTAGCGTTGCTGGTTCCACTGGCACTCC
AGTTGTCAATAGCACAGGCCTTACTTTACCAACAGTGCCTATTCTAGGAGCTGCACCTGC
AGTATCTCCAATTACTCCCCTTGTTCCTGCTCTTGCTGGACTTGGTGGTTCAGGTCTTCA
AGTACCCATTGCTACTTTGCCAACTGTTGATACAATTGGTGTTCCAAGTGAATGTTTATt
ATTGAAGGATATGTTTGACCCAAATGATGAGACGGAACCCGATTTTGAGTTGGATATCAA
AGAAGATGTTCAAAATGAATGTTTGAAGTTTGGAAAATTAAAACATATATTTGTAGACAA
GAACAGTGCTGGTTTTGTGTATTTGCGATTTGAAAATACACAAGGTGCgGTTGCTGCACA
ACGTGCTCTaCATGGTAgATGGTTTGCTGGAAAGATGAtTACTGCAACTTATATGGTGCC
CCAGGCATACGAGGCTAAGTTCCCTGATAGCAGATAGGATTTATGGATTATGGATGTGCA
GTGAGAAGATGGCATTTGCATGTCTTTGAGTTTTTCTTGGGGATTGGGGGGAAGAGAGAG
AAGCTTTTGTATGATACTATCCTTAGGTCTGGCAT
>QSDrought_00178
AATTTCACTGAACACTTGTAATCAATTTTCTACATGATTCTTACAGCTTCAGATTGTCCT
CAAAAGGTTCAGATTGAAGTAGAAGCAAGAACCTGTAGCTGAGTGTAAAAAAGAaGCAAG
AAAACTTTTAACAGATTTAATATTAGATTTACTtCTTATTCCTAGTGGTGTGACTGAGCA
TGCTCAGGTTTGTGCGAGTACTCATAATCGAGATGTACAAAGGCACGCTCGATcTCAGGC
AGGTGCTCAAGCTTCTCCTGCAAGGATTCCCCAATGTCGTGAGCCTCTTGCAAGGGCATT
TCTGCTGGCAAGACTATGTcAACCTCCACAAAGTAGTGAGAGCCAAAGGTGTAAGCCCGG
ACTGTATCGATATGTTTTAtGGCCTTGTCATGGTTCCAACAGAGGTATGTCAGTTTCTGT
AGATACTCTGGAGCAGCTGATTTTCCCACGAGGGAGTTCACATTTTCCAAcACTGTCATA
GAcCATGTACGGATAGTATACACAGCCAAAATGATAGCTCCAACAGGGTCCATCCAATCA
GCAATATAATTAGCAAGGAGAGCAGCAatGAGTCCAATAATGTTGGTGATAACATCAAAA
AAGTGGTctAGGGCATAAGCTTTGACAATCTCATTTTAGTGAAAGAACGGCAATAAAGAA
CCAGACCGAGTTTTACCAAAGTCACAGAGAGCATAATACCAATAACCCATTCCTCTTGCT
CTTTGGTCAATGCGAAATCACTATCAGATAACAGTGTGCGTATTGACTCCAAGATTATCT
GCAGGCCAAGGGTTGCCATGACAGAGGCAAATACAAGGATCCCCAATGGCTGCATACGTC
TCTTCCCAATAGGATATTGATATGGATTTGGTGTTTTCAtGGAGAATGCTGTAAACCACA
GGATGAAGCCAGACAGAAGATCAAGAAGTGAGTCCAATGTGGATGCAATGATGGCTAAGG
AACCACTTCGGACCGATGCATAGACTTTAGCCGCAAAGAGAAACATGTTTGCAATATTTG
ATATCCTAATAGCAAACGTTTCACTTCTAGCCAAACTGTCCCTCTCTTCCTTTGACATGC
TAGGAAGAGAACCACGGTCTGTTAACtCaTCCATTTCATTAAAGCCCTCGAGCATTTCTG
CCTGCTGCTGATAGTACTCAGCCACATTATCTTcAGGAcCAATCTAAACCATCTTGAAAG
AAAGTGAGACCACCAAGCAAGCAACTGAATAGCTAAAGAAGACCCAAAATTAAAAATAAA
TAAAT
>QSDrought_00179
AATTTCACTGAACACTTGTAATCAATTTTCTACATGATTCTTACAGCTTCAGATTGTCCT
CAAAAGGTTCAGATTGAAGTAGAAGCAAGAACCTGTAGCTGAGTGTAAAAAAGAaGCAAG
AAAACTTTTAACAGATTTAATATTAGATTTACTtCTTATTCCTAGTGGTGTGACTGAGCA
TGCTCAGGTTTGTGCGAGTACTCATAATCGAGATGTACAAAGGCACGCTCGATcTCAGGC
AGGTGCTCAAGCTTCTCCTGCAAGGATTCCCCAATGTCGTGAGCCTCTTGCAAGGGCATT
TCTGCTGGCAAGACTATGTcAACCTCCACAAAGTAGTGAGAGCCAAAGGTGTAAGCCCGG
ACTGTATCGATATGTTTTAtGGCCTTGTCATGGTTCCAACAGAGGTATGTCAGTTTCTGT
AGATACTCTGGAGCAGCTGATTTTCCCACGAGGGAGTTCACATTTTCCAAcACTGTCATA
GAcCATGTACGGATAGTATACACAGCCAAAATGATAGCTCCAACAGGGTCCATCCAATCA
GCAATATAATTAGCAAGGAGAGCAGCAatGAGTCCAATAATGTTGGTGATAACATCAAAA
AAGTGGTccAGGGCATAAGCTTTGACAATCTCATTAGTGAAAGAACGGCAATAAAGAACC
AGACCGAGTTTTACCAAAGTCACAGAGAGCATAATACCAATAACCCATTCCTCTTGCTCT
TTGGTCAATGCGAAATCACTCTCCTTAAAGCACATAAATATTGAGAAGCAACATTAAAGT
CAGTTTATGATTACACATGTATCCAGTAATTCCTAAAAACCATGGTAAAACAAATTGATA
GAAAATGGAAGTTTAACACATTAAGAATTTAACTAGCAGCCCCTCACATCAGATAACAGT
>QSDrought_00180
GGAAAAGTATCACGTTGGAACTTGTGATGTTGCAATTGTTGATGATGGGAAGTTGGATAC
TGAGTCAGACTCTGGTGAGTTCTGGGTTCTCTTTGGTGGTTTTGCTCCTATTGGAAAAAA
GGTCACTAGTGAAGATGACATTATTCCTGAGGCCACTCCTGCTAAACTTTATAGCATCAC
TGACGGACAGGTGAAGATAGTAGAAAGTGAACTATCCAAATCCCTGTTGGAAAACAACAA
ATGCTATCTACTGGACTGTGGTGCTGAGGTATTTGTTTGGATTGGCCGGGTAACGCAAGT
GGAGGAGAGAAAAGCTGCCGTCCAAGTGGCTGAGGAATTTCTCACCAGTCAAAATAGGCC
AAAATCTACACGGATTACCCGGCTTATTCAAGGTTATGAGACGCGTTCATTTAAGTCCAA
CTTTGATTCTTGGCCCTCAGGTTCTGCCACTCCTGGGAATGAAGAAGGAAGAGGCAAAGT
GCAAGCTCTGTTGAAGCAACAAGGGGTTGGTGTCAAGGGCTTGACAAAAAGTGCGCCTGT
AAATGAGGATGTCCCACCTTTGCTTGAGGGATGCGGAAAGATGGAGGTATGGCGCATCAA
TGGCAGTGCCAAGACTCCATTGCCTAAAGAGGATGTTGGTAAATTTTATAGTGGGGATTG
CTACATTGTTCTCTATACCTACCATTCAGGTGATAGGAAAGAAGACTACCTTTTGTGCTG
TTGGTTTGGAAAGGACAGCATTGTGGAGGACCAAAAGATGGCTACTCGGTTGGCTAGTAC
AATGTTCAACTCATTAAAAGGGAGACCTGTACAGGGTCGCATATTTCAAGGTAAAGAGCC
ACCACAATTTGTTGCACTTTTTCAACCTATGGTGGTCCTTAAGGGAGGTTTGAGCTCTGG
TTACAAAAAATTTATAGCTGACAAAGGTTTGACGGATGAAACTTACTCGGCGGATTCTGT
TGCACTCATTGAAATATCGGGAACTTCCACTCATAACAATAAAGCAGTGCAAGTTGATGC
AGCCGCAACATCATTGAACTCTATGGAGTGTTTTGTCCTTCAATCTGGCTCTTCAATTTT
CACCTGGCATGGAAATCAAAGTACCTTTGAGCAGCAGCAGTTAGCTGCAAAAGTTTCAGA
GTTTTTGAAGCCAGGAGTTGCTCTGAAACATGCTAAAGAAGGAACAGAGAGCTCATCCTT
CTGGTTTCCCCTTGGAGGCAAACAAAGTTACACCAGCAAAAAAGTTTCTCAGGAGATTGT
CAGAGATCCCCACTTGTTCACATTCTCTTTTAATAAAGGAAAGTTTCAGGTCGAGGAAGT
TTACAACTTTTCCCAGGACGATCTATTGACAGAGGATATCTTGATATTTGACACACATGC
TGAAGTGTTTGTTTGGGTTGGCCAGTCTGTAGACTCCAGAGAAAAGCAAAATGCTTTTGA
AATTGGCCAGAAATACATAGAGATGGCTGCATCTCTGGAGGGGTTGTCTTCAAATGTACC
ACTATATAAAGTCACTGAAGGAAATGAACCATGCTTCTTCACAACATACTTTTCATGGGA
TCAGAACAAAGCTGTTGTTCAAGGAAACTCATTCCAAAAGAAGATAGCACTGTTGTTTGG
GATAGGCCATGTTGTGGAGGACAAATCCAACGGGTCAAATCAAGGACCTAGGCAAAGGGC
TGAAGCTCTGGCTGCCTTAAACTCTGCGTTTAATTCATCCCCtGGTGCCAAAACTTCTGC
TCCTAGGCCATCTGGCAGAGGTCAAGGATCACAAAGAGCAGCAGCAGTAGCtGCTCTTTC
ATCTGTTCTTACAGCTGAAAAAAaGTCTGATGAATCTCCTACTCGATCCAGTAGCAGTCC
TCCACCAGAAACTAACTCTTCTgtacTtGCAgcaGAAACAAAAAGTGAAAATGATCAATC
TGAATCGGAGGGACCTCAAGAGGTTGCAGAAATCAAGGTGAGTGAGGAAGTTGCACCCAG
ATCTGAAAACAATGGGGGGAATTCAGAACCAAAGCAAGAGACAGTGCAGGAaAATGATAG
TGGAAGtGGTCAAACATTCAGTTATGATCAACTAAAGGCAAAATCTGATAATCCAGTGAC
TGGAATTGATTTTAAGCGGAGAGAGGCCTATCTGTCAGAGGAGGAGTTCCAGTCTGTATT
TGGGATTACCAAAGAAGCTTTCAATAAATTGCCAAGGTGGAAGCAAGACATGCAGAAGAA
GAAAGTTGATTTGTTTTAGGGATCAAACTGATTAAaGGAATGAAATTTCTGtCTTCTTCT
GCATCCTTTTTCCTTAATTATATCAATCTCTGCTTCTAAGTTGGATATCTGTGGTTTATT
GGTAGAACATGCCTGGTTTGCAATGTCTTCTTAGCATTTTGCTATCTGCCCTTGATGCTC
AATAGCTGTGACGGCaTCGGTATTGATTGTGATGCCATCTGAAGAGTGATTCTTTTATTT
CTTACTTTCAACTGATCCTGCTTTTTGTAATGGTCAAACAGATTCTAGTTTTAAAGACTT
CAGGCAG
>QSDrought_00181
GGAAAAGTATCACGTTGGAACTTGTGATGTTGCAATTGTTGATGATGGGAAGTTGGATAC
TGAGTCAGACTCTGGTGAGTTCTGGGTTCTCTTTGGTGGTTTTGCTCCTATTGGAAAAAA
GGTCACTAGTGAAGATGACATTATTCCTGAGGCCACTCCTGCTAAACTTTATAGCATCAC
TGACGGACAGGTGAAGATAGTAGAAAGTGAACTATCCAAATCCCTGTTGGAAAACAACAA
ATGCTATCTACTGGACTGTGGTGCTGAGGTATTTGTTTGGATTGGCCGGGTAACGCAAGT
GGAGGAGAGAAAAGCTGCCGTCCAAGTGGCTGAGGAATTTCTCACCAGTCAAAATAGGCC
AAAATCTACACGGATTACCCGGCTTATTCAAGGTTATGAGACGCGTTCATTTAAGTCCAA
CTTTGATTCTTGGCCCTCAGGTTCTGCCACTCCTGGGAATGAAGAAGGAAGAGGCAAAGT
GCAAGCTCTGTTGAAGCAACAAGGGGTTGGTGTCAAGGGCTTGACAAAAAGTGCGCCTGT
AAATGAGGATGTCCCACCTTTGCTTGAGGGATGCGGAAAGATGGAGGTATGGCGCATCAA
TGGCAGTGCCAAGACTCCATTGCCTAAAGAGGATGTTGGTAAATTTTATAGTGGGGATTG
CTACATTGTTCTCTATACCTACCATTCAGGTGATAGGAAAGAAGACTACCTTTTGTGCTG
TTGGTTTGGAAAGGACAGCATTGTGGAGGACCAAAAGATGGCTACTCGGTTGGCTAGTAC
AATGTTCAACTCATTAAAAGGGAGACCTGTACAGGGTCGCATATTTCAAGGTAAAGAGCC
ACCACAATTTGTTGCACTTTTTCAACCTATGGTGGTCCTTAAGGGAGGTTTGAGCTCTGG
TTACAAAAAATTTATAGCTGACAAAGGTTTGACGGATGAAACTTACTCGGCGGATTCTGT
TGCACTCATTGAAATATCGGGAACTTCCACTCATAACAATAAAGCAGTGCAAGTTGATGC
AGCCGCAACATCATTGAACTCTATGGAGTGTTTTGTCCTTCAATCTGGCTCTTCAATTTT
CACCTGGCATGGAAATCAAAGTACCTTTGAGCAGCAGCAGTTAGCTGCAAAAGTTTCAGA
GTTTTTGAAGCCAGGAGTTGCTCTGAAACATGCTAAAGAAGGAACAGAGAGCTCATCCTT
CTGGTTTCCCCTTGGAGGCAAACAAAGTTACACCAGCAAAAAAGTTTCTCAGGAGATTGT
CAGAGATCCCCACTTGTTCACATTCTCTTTTAATAAAGGAAAGTTTCAGGTCGAGGAAGT
TTACAACTTTTCCCAGGACGATCTATTGACAGAGGATATCTTGATATTTGACACACATGC
TGAAGTGTTTGTTTGGGTTGGCCAGTCTGTAGACTCCAGAGAAAAGCAAAATGCTTTTGA
AATTGGCCAGAAATACATAGAGATGGCTGCATCTCTGGAGGGGTTGTCTTCAAATGTACC
ACTATATAAAGTCACTGAAGGAAATGAACCATGCTTCTTCACAACATACTTTTCATGGGA
TCAGAACAAAGCTGTTGTTCAAGGAAACTCATTCCAAAAGAAGATAGCACTGTTGTTTGG
GATAGGCCATGTTGTGGAGGATAAGTCCAGTGGGAATCAAGGAGGACCAACTCAAAGGGC
TTCAGCTTTAGCTGCCTTATCTTCTGCATTCCATCCATCCTCTGGGAAACCAACCCAAAC
GTGCTATCCCATTTTCAGGACAAATCCAACGGGTCAAATCAAGGACCTAGGCAAAGGGCT
GAAGCTGGCTGCCTTAaCcTCTGCGTT
>QSDrought_00182
GGGGATAAGTTGTTGATTGTGCTCGTTATCCATTCTAACTCTCCTTACTTTGATCATTTT
TTTGTCACATGGATCCACCCAGGAAAGTTTCAGGTGAGTTTTAGTCTTCCTTGAATAttA
GCTCAGGTTTTCAGTGGCTTCTATATTAATTTTCTACATTATGGCACAGGTCGAGGAAGT
TTACAACTTTTCCCAGGACGATCTATTGACAGAGGATATCTTGATATTTGACACACATGC
TGAAGTGTTTGTTTGGGTTGGCCAGTCTGTAGACTCCAGAGAAAAGCAAAATGCTTTTGA
AATTGGCCAGAAATACATAGAGATGGCTGCATCTCTGGAGGGGTTGTCTTCAAATGTACC
ACTATATAAAGTCACTGAAGGAAATGAACCATGCTTCTTCACAACATACTTTTCATGGGA
TCAGAACAAAGCTGTTGTTCAAGGAAACTCATTCCAAAAGAAGATAGCACTGTTGTTTGG
GATAGGCCATGTTGTGGAGGACAAATCCAACGGGTCAAATCAAGGACCTAGGCAAAGGGC
TGAAGCTCTGGCTGCCTTAAACTCTGCGTTTAATTCATCCCCtGGTGCCAAAACTTCTGC
TCCTAGGCCATCTGGCAGAGGTCAAGGATCACAAAGAGCAGCAGCAGTAGCtGCTCTTTC
ATCTGTTCTTACAGCTGAAAAAAaGTCTGATGAATCTCCTACTCGATCCAGTAGCAGTCC
TCCACCAGAAACTAACTCTTCTgtacTtGCAgcaGAAACAAAAAGTGAAAATGATCAATC
TGAATCGGAGGGACCTCAAGAGGTTGCAGAAATCAAGGTGAGTGAGGAAGTTGCACCCAG
ATCTGAAAACAATGGGGGGAATTCAGAACCAAAGCAAGAGACAGTGCAGGAaAATGATAG
TGGAAGtGGTCAAACATTCAGTTATGATCAACTAAAGGCAAAATCTGATAATCCAGTGAC
TGGAATTGATTTTAAGCGGAGAGAGGCCTATCTGTCAGAGGAGGAGTTCCAGTCTGTATT
TGGGATTACCAAAGAAGCTTTCAATAAATTGCCAAGGTGGAAGCAAGACATGCAGAAGAA
GAAAGTTGATTTGTTTTAGGGATCAAACTGATTAAaGGAATGAAATTTCTGtCTTCTTCT
GCATCCTTTTTCCTTAATTATATCAATCTCTGCTTCTAAGTTGGATATCTGTGGTTTATT
GGTAGAACATGCCTGGTTTGCAATGTCTTCTTAGCATTTTGCTATCTGCCCTTGATGCTC
AATAGCTGTGACGGCaTCGGTATTGATTGTGATGCCATCTGAAGAGTGATTCTTTTATTT
CTTACTTTCAACTGATCCTGCTTTTTGTAATGGTCAAACAGATTCTAGTTTTAAAGACTT
CAGGCAG
>QSDrought_00183
GGGGATAAGTTGTTGATTGTGCTCGTTATCCATTCTAACTCTCCTTACTTTGATCATTTT
TTTGTCACATGGATCCACCCAGGAAAGTTTCAGGTGAGTTTTAGTCTTCCTTGAATAttA
GCTCAGGTTTTCAGTGGCTTCTATATTAATTTTCTACATTATGGCACAGGTCGAGGAAGT
TTACAACTTTTCCCAGGACGATCTATTGACAGAGGATATCTTGATATTTGACACACATGC
TGAAGTGTTTGTTTGGGTTGGCCAGTCTGTAGACTCCAGAGAAAAGCAAAATGCTTTTGA
AATTGGCCAGAAATACATAGAGATGGCTGCATCTCTGGAGGGGTTGTCTTCAAATGTACC
ACTATATAAAGTCACTGAAGGAAATGAACCATGCTTCTTCACAACATACTTTTCATGGGA
TCAGAACAAAGCTGTTGTTCAAGGAAACTCATTCCAAAAGAAGATAGCACTGTTGTTTGG
GATAGGCCATGTTGTGGAGGATAAGTCCAGTGGGAATCAAGGAGGACCAACTCAAAGGGC
TTCAGCTTTAGCTGCCTTATCTTCTGCATTCCATCCATCCTCTGGGAAACCAACCCAAAC
GTGCTATCCCATTTTCAGGACAAATCCAACGGGTCAAATCAAGGACCTAGGCAAAGGGCT
GAAGCTGGCTGCCTTAaCcTCTGCGTT
>QSDrought_00184
GGGgCAGCGGCAGCGGCAGAAGAAGTTGATTGTTGAAGAAAGAAAAGAAGAAGCAAGGAA
ATAATAATGGGTGGAAGAGTAGAGAGAaTAAAGCTGGGTTCACAGGGACTGGAGGTGTCT
GCACAAGGTTTAGGGTGCATGGGAATGTCGTCCTTCTATGGTCCTCCAAAGCCTGATGAA
GACATGATCTCTCTCATCCATCATGCCATCCACACTGGTGTCACCTTCCTCGACACCTCC
GACGTCTATGGCCCCTTCACCAATGAAATCCTCCTTGGAAAGGCTTTGAAGGGAGGGGTA
AGAGAGAAGGTGGAATTGGCAACAAAGTTTGGTCTTAGCTTTGCGGATGGGAAGAGGGAA
ATCCGTGGCGATCCAGCGTATGTGGGAGCAGCTTGTGAGGCCAGTTTGAAGCGCCTCAGT
ATTGATTGTGTTGATCTCTACTATCAGCATCGAGTTGACACCCGCGTTCCCATTGAAGTC
ACGATTGGAGAACTCAAGAAACTAGTTGAAGAGGGTAAAATgAAGTATATAGGTCTATCT
GAGGCCTCTGCTTCTACAATCAGAAGGGCACATGCGGTTCATCCCATAACTGCTGTGCAG
CTAGAGTGGTCTTTGTGGTCTAGAGATGTGGAGGAAGAAATAATTCCTACTTGCAGGGAA
CTAGGGATTGGGATTGTGGCATACAGTCCTCTAGGACGAGGGTTCTTTTCcTCTGGGTCT
AAGCTTCTTGAAAATCTGACGGACGATGATTTCCGAAAGTTCCTACCCAGGTTCCAACCT
GAAAATCTGGAGCATAACAAAACCATATTTGAGCGTGTTAATGAAATGGCAGcAAGGAAG
GGATGCACCCCATCACAGCTAGCACTtGCTTGGGTTCATCACCAAGGAAAGGACGTGTGT
CCCATACCTGGAACCACCAAGATTGAAAACTTTAACCAAAACATTGGAGCTCTGTCTGTG
AAACTGACACCAGAAGAAATGGTTGAACTTGAATCATTTGCTGCTGAGGATGTCGTGAAG
GGCGACAGATATACaAAGGAtGTTGCAACTTGGAAGGATTCTGAAACCCCACCACTTTCT
TCATGGAAAGCTACATAAgCACAAGTCTATTTCTATGTAaCAATaTGTAcGTGAGTTTCA
TGAGCTTTTGTCATacGTCATGTATCAACtAGTACgTTGAGTTTAGGTTGAGTTCTcaaC
TGCTTAAAGAATAAGTACGTTATGC
>QSDrought_00185
GGGGAGAAGTTGATTGTTGAAGGAAAAAAGAaGAAGCAAAGAATTAAtAATGGGTGGAAG
AGTAGAGAGAATAAAGCTGGGTTCGCAGGGACTGGAGGTGTCTGCACAAGGTTTAGGGTG
CATGGGAATGTCCGCCTTCTACGGTCCTCCAAAGCCTGATGAAGACATGATCTCTCTCAT
CCATCACGCCATCCACGCTGGTGTCACCTTCCTCGACACCTCCGACGTCTATGGCCCCTT
CACCAATGAAATCCTCCTTGGAAAGGCTTTGAAGGGAGGGGTAAGAGAGAAGGTGGAATT
GGCAACAAAGTTTGGTGCTAGCTTTGCGGATGGGAAGATGGAAATCCGTGGCGATCCAGG
GTATGTGAGAGCAGCCTGTGAGGCCAGTTTGAAGCGCCTCAATATTGATTGTATTGATCT
CTACTATCAGCATCGTGTTGACACCCGCGTTCCCATTGAAGTCACGATTGGAGAACTCAA
GAAACTAGTTGAAGAGGGTAAAATgAAGTATATAGGTCTATCTGAGGCCTCTGCTTCTAC
AATCAGAAGGGCACATGCGGTTCATCCCATAACTGCTGTGCAGCTAGAGTGGTCTTTGTG
GTCTAGAGATGTGGAGGAAGAAATAATTCCTACTTGCAGGGAACTAGGGATTGGGATTGT
GGCATACAGTCCTCTAGGACGAGGGTTCTTTTCcTCTGGGTCTAAGCTTCTTGAAAATCT
GACGGACGATGATTTCCGAAAGTTCCTACCCAGGTTCCAACCTGAAAATCTGGAGCATAA
CAAAACCATATTTGAGCGTGTTAATGAAATGGCAGcAAGGAAGGGATGCACCCCATCACA
GCTAGCACTtGCTTGGGTTCATCACCAAGGAAAGGACGTGTGTCCCATACCTGGAACCAC
CAAGATTGAAAACTTTAACCAAAACATTGGAGCTCTGTCTGTGAAACTGACACCAGAAGA
AATGGTTGAACTTGAATCATTTGCTGCTGAGGATGTCGTGAAGGGCGACAGATATACaAA
GGAtGTTGCAACTTGGAAGGATTCTGAAACCCCACCACTTTCTTCATGGAAAGCTACATA
AgCACAAGTCTATTTCTATGTAaCAATaTGTAcGTGAGTTTCATGAGCTTTTGTCATacG
TCATGTATCAACtAGTACgTTGAGTTTAGGTTGAGTTCTcaaCTGCTTAAAGAATAAGTA
CGTTATGC
>QSDrought_00186
GGGgCAGCGGCAGCGGCAGAAGAAGTTGATTGTTGAAGAAAGAAAAGAAGAAGCAAGGAA
ATAATAATGGGTGGAAGAGTAGAGAGAaTAAAGCTGGGTTCACAGGGACTGGAGGTGTCT
GCACAAGGTTTAGGGTGCATGGGAATGTCGTCCTTCTATGGTCCTCCAAAGCCTGATGAA
GACATGATCTCTCTCATCCATCATGCCATCCACACTGGTGTCACCTTCCTCGACACCTCC
GACGTCTATGGCCCCTTCACCAATGAAATCCTCCTTGGAAAGGCTTTGAAGGGAGGGGTA
AGAGAGAAGGTGGAATTGGCAACAAAGTTTGGTCTTAGCTTTGCGGATGGGAAGAGGGAA
ATCCGTGGCGATCCAGCGTATGTGGGAGCAGCTTGTGAGGCCAGTTTGAAGCGCCTCAGT
ATTGATTGTGTTGATCTCTACTATCAGCATCGAGTTGACACCCGCGTTCCCATTGAAGTC
ACGATTGGAGAACTCAAGAAACTAGTTGAAGAGGGTAAAATgAAGTATATAGGTCTATCT
GAGGCCTCTGCTTCTACAATCAGAAGGGCACATGCGGTTCATCCCATAACTGCTGTGCAG
CTAGAGTGGTCTTTGTGGTCTAGAGATGTGGAGGAAGAAATAATTCCTACTTGCAGGGAA
CTAGGGATTGGGATTGTGGCATACAGTCCTCTAGGACGAGGGTTCTTTTCcTCTGGGTCT
AAGCTTCTTGAAAATCTGACGGACGATGATTTCCGAAAGTTCCTACCCAGGTTCCAACTT
GAAAATCTAGAGCATAACAAAACCATATTTGAGCGTGTTAATGAAATGGCAGCAAGGAAG
GGATGCACCCCATCACAACTAGCACTTGCTTGGGTTCATCACCAAGGAAAGGACGTGTGT
CCCATACCTGGAACCACCAAGATTGAAAACTTCAACCAAAACATTGGAGCTCTGTCTGTG
AAACTGACACCAGAAGAAaTGGTTGAACTTGAATCATTTgCTACTAAGGATGTCGTGATG
GGCGACAGATATATGAAGGATGTTGCAACTTGGAAGGATTCTGAaCCCACCACTTTCTCA
TGGAAAGCTACATAAGCACAAGTCTATTTCTATGTATCAATGTGTATGTGAGTTTCATGA
GCTTTTGTTATTCATCATGTATCAACAAGTACATTGAGTTTAGGTTGAGTTCTTGACTGC
TTAAA
>QSDrought_00187
GGGGAGAAGTTGATTGTTGAAGGAAAAAAGAaGAAGCAAAGAATTAAtAATGGGTGGAAG
AGTAGAGAGAATAAAGCTGGGTTCGCAGGGACTGGAGGTGTCTGCACAAGGTTTAGGGTG
CATGGGAATGTCCGCCTTCTACGGTCCTCCAAAGCCTGATGAAGACATGATCTCTCTCAT
CCATCACGCCATCCACGCTGGTGTCACCTTCCTCGACACCTCCGACGTCTATGGCCCCTT
CACCAATGAAATCCTCCTTGGAAAGGCTTTGAAGGGAGGGGTAAGAGAGAAGGTGGAATT
GGCAACAAAGTTTGGTGCTAGCTTTGCGGATGGGAAGATGGAAATCCGTGGCGATCCAGG
GTATGTGAGAGCAGCCTGTGAGGCCAGTTTGAAGCGCCTCAATATTGATTGTATTGATCT
CTACTATCAGCATCGTGTTGACACCCGCGTTCCCATTGAAGTCACGATTGGAGAACTCAA
GAAACTAGTTGAAGAGGGTAAAATgAAGTATATAGGTCTATCTGAGGCCTCTGCTTCTAC
AATCAGAAGGGCACATGCGGTTCATCCCATAACTGCTGTGCAGCTAGAGTGGTCTTTGTG
GTCTAGAGATGTGGAGGAAGAAATAATTCCTACTTGCAGGGAACTAGGGATTGGGATTGT
GGCATACAGTCCTCTAGGACGAGGGTTCTTTTCcTCTGGGTCTAAGCTTCTTGAAAATCT
GACGGACGATGATTTCCGAAAGTTCCTACCCAGGTTCCAACTTGAAAATCTAGAGCATAA
CAAAACCATATTTGAGCGTGTTAATGAAATGGCAGCAAGGAAGGGATGCACCCCATCACA
ACTAGCACTTGCTTGGGTTCATCACCAAGGAAAGGACGTGTGTCCCATACCTGGAACCAC
CAAGATTGAAAACTTCAACCAAAACATTGGAGCTCTGTCTGTGAAACTGACACCAGAAGA
AaTGGTTGAACTTGAATCATTTgCTACTAAGGATGTCGTGATGGGCGACAGATATATGAA
GGATGTTGCAACTTGGAAGGATTCTGAaCCCACCACTTTCTCATGGAAAGCTACATAAGC
ACAAGTCTATTTCTATGTATCAATGTGTATGTGAGTTTCATGAGCTTTTGTTATTCATCA
TGTATCAACAAGTACATTGAGTTTAGGTTGAGTTCTTGACTGCTTAAA
>QSDrought_00188
GGGGTAAGAACCCTCTTATtAgtTTTTTtCTCAAAACCCAATATATATTACTCTATTTAT
TTTtCTCATTAGTCACAAATAAATGCGTGCTCGATCTCTTAACTTAGTAGCTGTACCGCC
TAAACAAGGACAACCTGGTTACACCCAAGAGTGCAAAATAACAAATCCAAGTACACAATC
TGATCAGAGAAAGGAGAGAACTAGGAAGAAGCTACATCACTCTCTCTGTCTCTCTCTTTG
CACACTTTAGGCAAGCACAAATCTTTAATATTTTCACTCCTTTTGTTGAAATTCCTTATT
GGTTTAGACTTTATTCCCTGTTATCTAATCTGGGTCTTCATTGTTTTCTGATATAGAAAC
CGTTTCCTCATCTGGGTCTTTATTGTTTTGTGATTTACGCTTATTTTGTGTTTTGGGCTA
TGAGGAAGAGGGAGAGAGAGAACCCTTGTGGGGTTTGTGGGCACTATCACAAATACGAAG
AAGGAGAGGTATGTGGGATATGTGGCCACCGGATTCCGGCTTCGGCTGAGAAAACTTCGA
TTCAAGTgAGCGCCTTTCCATCGGAGATCTTGTCTGAGTTTCTCTATCTAGGTAGCTATG
ATAACGCTTCACGCTCGGAACTTCTCAAGACTCAGGGAATCTCTCGTGTTCTCAATACAG
TACCTGCTTGTCAAAATCTCTACAAGAATTCATTCACCTATCACTGCTTGCAAGAGGACA
AAACTTTGCCTTTTGATGATGCAATTCAATTTTTAGAGCAATGTGAAAGGGACAAAGCTC
GTGTTCTGGTGCACTGCATGTCTGGAAAAAATAGGTCACCAGCAATTGTAATGGCTTACT
TGATGAAGTCCAAAGGATGGAGACTTGCCCAAAGTTACCAGTGGGTGAAAGAGCGGAGAC
CATCTGTTGAATTATCTGAAGCTGTCTACAAGCAACTGCAGGAGTATGAGCAGAAGATCT
TTGGATCAATTGATCCTGGCAACCCTGTCCTGCCTGTTTTTGCACCTACAGGTGTGCCTC
CTTCGTTTAGCTTTGGCTTCCCAAAGGTTAATGATCCGGTTTCTGTTCCTGCTTTCAGCA
ATGTTGGTACGACCTCTATTTTTGCCCGTCCTCCTTTAGACATTGCTCTGAACGAGTTTA
CTTTTGGAGCCGGCCAGACTCAGAATAATAATGATAATATACTGAATCCAAATGGCAGTG
ATATTCAAATGGATGGTTCTTGATTTTCCAGTCTCTTTATCTTTTGCGAGATCCCGTGGT
CAGAAGTTAAATTCCTGACTTTCAAAG
>QSDrought_00189
GGGGTAAGAACCCTCTTATtAgtTTTTTtCTCAAAACCCAATATATATTACTCTATTTAT
TTTtCTCATTAGTCACAAATAAATGCGTGCTCGATCTCTTAACTTAGTAGCTGTACCGCC
TAAACAAGGACAACCTGGTTACACCCAAGAGTGCAAAATAACAAATCCAAGTACACAATC
TGATCAGAGAAAGGAGAGAACTAGGAAGAAGCTACATCACTCTCTCTGTCTCTCTCTTTG
CACACTTTAGGCAAGCACAAATCTTTAATATTTTCACTCCTTTTGTTGAAATTCCTTATT
GGTTTAGACTTTATTCCCTGTTATCTAATCTGGGTCTTCATTGTTTTCTGATATAGAAAC
CGTTTCCTCATCTGGGTCTTTATTGTTTTGTGATTTACGCTTATTTTGTGTTTTGGGCTA
TGAGGAAGAGGGAGAGAGAGAACCCTTGTGGGGTTTGTGGGCACTATCACAAATACGAAG
AAGGAGAGGTATGTGGGATATGTGGCCACCGGATTCCGGCTTCGGCTGAGAAAACTTCGA
TTCAAGTgAGCGCCTTTCCATCGGAGATCTTGTCTGAGTTTCTCTATCTAGGTAGCTATG
ATAACGCTTCACGCTCGGAACTTCTCAAGACTCAGGGAATCTCTCGTGTTCTCAATACAG
TACCTGCTTGTCAAAATCTCTACAAGAATTCATTCACCTATCACTGCTTGCAAGAGGACA
AAACTTTGCCTTTTGATGATGCAATTCAATTTTTAGAGCAATGTGAAAGGGACAAAGCTC
GTGTTCTGGTGCACTGCATGTCTGGAAAAAATAGGTCACCAGCAATTGTAATGGCTTACT
TGATGAAGTCCAAAGGATGGAGACTTGCCCAAAGTTACCAGTGGGTGAAAGAGCGGAGAC
CATCTGTTGAATTATCTGAAGCTGTCTACAAGCAACTGCAGGAGTATGAGCAGAAGATCT
TTGGATCAATTGATCCTGGCAACCCTGTCCTGCCTGTTTTTGCATCTACAGCAATGTTGG
TACGACCTCTATTTTTGCCCGTCCTCCTTTAGACATTGCTCTGAACGAGTTTACTTTTGG
AGCCGGCCAGACTCAGAATAATAATGATAATATACTGAATCCAAATGGCAGTGATATTCA
AATGGATGGTTCTTGATTTTCCAGTCTCTTTATCTTTTGCGAGATCCCGTGGTCAGtAAG
TTAAATTCCTGACTTTCAAAGTTTCTTTTTGACACAATTTGGATGTAAAGTGGGAGTAAA
GTTCTCAAAAACGTTTTGG
>QSDrought_00190
GGACAAATAAATGCGTGCTCGATCTCTTAACTTAGTAGCTGTACCGCCTAAACAAGGaCA
ACCTGGTTACACCCAAGAGTGCAAAATAACAAATCCAAGTACACAATCTGATCAGAGAAA
GGAGAGAACTAGGAAGAAGCTACATCActCTCTCTGTCTCTCTCTTTGCACACTTTAGAA
ACCGTTTCCTCATCTGGGTCTTTATTGTTTTGTGATTTACGCTTATTTTGTGTTTTGGGC
TATGAGGAAGAGGGAGAGAGAGAACCCTTGTGGGGTTTGTGGgCACTATCACAAATACGA
AGAAGGAGAGGTATGTGGGATATGTGGCCACCGGATTCCGGCTTCGGCTGAGAAAACTTC
GAATCAAGTCAGCGCCTTTCCATCGGAGATCTTGTCTGAGTTTCTCTATCTAGGTAGCTA
TGATAACGCTTCACGCTCGGAACTTCTCAAGACTCAGGGAATCTCTCGTGTTCTCAATAC
AGTACCTGCTTGTCAAAATCTCTACAAGAATTCATTCACCTATCACTGCTTGCAAGAGGA
CAAAACTTTGCCTTTTGATGATGCAATTCAATTTTTAGAGCAATGTGAAAGGGACAAAGC
TCGTGTTCTGGTGCACTGCATGTCTGGAAAAAATAGGTCACCAGCAATTGTAATGGCTTA
CTTGATGAAGTCCAAAGGATGGAGACTTGCCCAAAGTTACCAGTGGGTGAAAGAGCGGAG
ACCATCTGTTGAATTATCTGAAGCTGTCTACAAGCAACTGCAGGAGTATGAGCAGAAGAT
CTTTGGATCAATTGATCCTGGCAACCCTGTCCTGCCTGTTTTTGCACCTACAGGTGTGCC
TCCTTCGTTTAGCTTTGGCTTCCCAAAGGTTAATGATCCGGTTTCTGTTCCTGCTTTCAG
CAATGTTGGTACGACCTCTATTTTTGCCCGTCCTCCTTTAGACATTGCTCTGAACGAGTT
TACTTTTGGAGCCGGCCAGACTCAGAATAATAATGATAATATACTGAATCCAAATGGCAG
TGATATTCAAATGGATGGTTCTTGATTTTCCAGTCTCTTTATCTTTTGCGAGATCCCGTG
GTCAGAAGTTAAATTCCTGACTTTCAAAG
>QSDrought_00191
GGACAAATAAATGCGTGCTCGATCTCTTAACTTAGTAGCTGTACCGCCTAAACAAGGaCA
ACCTGGTTACACCCAAGAGTGCAAAATAACAAATCCAAGTACACAATCTGATCAGAGAAA
GGAGAGAACTAGGAAGAAGCTACATCActCTCTCTGTCTCTCTCTTTGCACACTTTAGAA
ACCGTTTCCTCATCTGGGTCTTTATTGTTTTGTGATTTACGCTTATTTTGTGTTTTGGGC
TATGAGGAAGAGGGAGAGAGAGAACCCTTGTGGGGTTTGTGGgCACTATCACAAATACGA
AGAAGGAGAGGTATGTGGGATATGTGGCCACCGGATTCCGGCTTCGGCTGAGAAAACTTC
GAATCAAGTCAGCGCCTTTCCATCGGAGATCTTGTCTGAGTTTCTCTATCTAGGTAGCTA
TGATAACGCTTCACGCTCGGAACTTCTCAAGACTCAGGGAATCTCTCGTGTTCTCAATAC
AGTACCTGCTTGTCAAAATCTCTACAAGAATTCATTCACCTATCACTGCTTGCAAGAGGA
CAAAACTTTGCCTTTTGATGATGCAATTCAATTTTTAGAGCAATGTGAAAGGGACAAAGC
TCGTGTTCTGGTGCACTGCATGTCTGGAAAAAATAGGTCACCAGCAATTGTAATGGCTTA
CTTGATGAAGTCCAAAGGATGGAGACTTGCCCAAAGTTACCAGTGGGTGAAAGAGCGGAG
ACCATCTGTTGAATTATCTGAAGCTGTCTACAAGCAACTGCAGGAGTATGAGCAGAAGAT
CTTTGGATCAATTGATCCTGGCAACCCTGTCCTGCCTGTTTTTGCATCTACAGCAATGTT
GGTACGACCTCTATTTTTGCCCGTCCTCCTTTAGACATTGCTCTGAACGAGTTTACTTTT
GGAGCCGGCCAGACTCAGAATAATAATGATAATATACTGAATCCAAATGGCAGTGATATT
CAAATGGATGGTTCTTGATTTTCCAGTCTCTTTATCTTTTGCGAGATCCCGTGGTCAGtA
AGTTAAATTCCTGACTTTCAAAGTTTCTTTTTGACACAATTTGGATGTAAAGTGGGAGTA
AAGTTCTCAAAAACGTTTTGG
>QSDrought_00192
CTAAATAGATGAATATTAGGTGGATAGTCGCAGGTACAGGGGtATGcAATTCACTGGATT
TGGCATTGAATCCCACaCTGAGAATGCACTTGAACATGTCATCCATTTCCTCGTCATTTC
AGGGAAATGCCGATCAATCACATCCTTCAAAGCcTCAGTCTTGTTAACCCATTCTAGGCC
TTTCTGTGTGTATGTtTTGGAGTTGAAACTGGACGTGAAAAAGCGATCAGCTTCTAGCCT
CCtTGAAgCAatTAGTATGAAGAGAAAGAAAGCAGTCTCACTGATTGCAAAGCCTTTGAT
CTTCTTCTCTGCCATTAAGCCAACTTGCAAGTCcAGCTTCTCCACATCATCTCCATACAC
ATCAtAGAGAGCTTCGATGACTTCTTCATCATCCGTCAAATCTCCCCACTTgCTAATAGG
AATCATCATCAAGTTCCTCCGgAACTcATTGTACCTGGGAACTTCCCTCTCTCTATCTCT
ATAAATTTCCAAGCTGGCCATATCAACAGGATCTGGTCTATCTTCTCCATTAATATCATG
GGCTACAAGGTTCCTCATCCATGATGGATAGTTCCATAATGTGAGTGCCCCACAAGACTG
ATGACCCAATGAtACCAgCATTTGCTCCATTCCAATtGTTGACAGTTTTCTCTCTCCTTC
AATACCCACCAATTCCCTCATAGGCACCTCATGTAGTATGGGAGGATGTTTGTCTTCTGA
AGTTGAAGAtGTGATGTCCCTAAGGACAAGTGTTTCAGGTAGAAGTGAATGCATTCTGTA
GGCGCTTACAAACTCTTCAGTTAgTGAATAGGGAACTCCATGATCTCTcGGCTTTTtAAG
ACCAACCAATCCACTCAGTATTGATCCCAATATATGTCCAAGtAACTCCTTAAATTTCTT
CCCCAAAAGtCCATACCAGTTTACcCTCAtCCCTACTAGAAGAGTATCgGTCTTCAgAaG
TTCAACaGTCCAGTCAATGGTGTGGATTTTAGCAATGACAGCTGCAGTCACCAATCTTGC
GTGCCTATAGAGCTGCTCATCATCCAAATCAGGGTAATATACTTTTAGCATATCACATAC
AGCATTGTGCTCTTTGACAAATAAGGCTTGTAGgAGGGAAAAGCCAGCCCAGCAATTTCG
AACATCACCTGAgATAGGAATGCCGTTCTCATTATGCtGAAGCAGCCCATCTTCTGAGaT
CTTCAATTTTCCgTCTTTGAATGTCCTTACTCTTCTCATGCCCTCCTTGTCATTCCCATA
AATTACACTCCCATCCCACCAAGGAGTCCTTGTATTCGGAGAGCCATTCTTGAGATGACA
CAAATCAATAG
>QSDrought_00193
CTAAATAGATGAATATTAGGTGGATAGTCGCAGGTACAGGGGtATGcAATTCACTGGATT
TGGCATTGAATCCCACaCTGAGAATGCACTTGAACATGTCATCCATTTCCTCGTCATTTC
AGGGAAATGCCGATCAATCACATCCTTCAAAGCcTCAGTCTTGTTAACCCATTCTAGGCC
TTTCTGTGTGTATGTtTTGGAGTTGAAACTGGACGTGAAAAAGCGATCAGCTTCTAGCCT
CCtTGAAgCAatTAGTATGAAGAGAAAGAAAGCAGTCTCACTGATTGCAAAGCCTTTGAT
CTTCTTCTCTGCCATTAAGCCAACTTGCAAGTCcAGCTTCTCCACATCATCTCCATACAC
ATCAtAGAGAGCTTCGATGACTTCTTCATCATCCGTCAAATCTCCCCACTTgCTAATAGG
AATCATCATCAAGTTCCTCCGgAACTcATTGTACCTGGGAACTTCCCTCTCTCTATCTCT
ATAAATTTCCAAGCTGGCCATATCAACAGGATCTGGTCTATCTTCTCCATTAATATCATG
GGCTACAAGGTTCCTCATCCATGATGGATAGTTCCATAATGTGAGTGCCCCACAAGACTG
ATGACCCAATGAtACCAgCATTTGCTCCATTCCAATtGTTGACAGTTTTCTCTCTCCTTC
AATACCCACCAATTCCCTCATAGGCACCTCATGTAGTATGGGAGGATGTTTGTCTTCTGA
AGTTGAAGAtGTGATGTCCCTAAGGACAAGTGTTTCAGGTAGAAGTGAATGCATTCTGTA
GGCGCTTACAAACTCTTCAGTTAgTGAATAGGGAACTCCATGATCTCTcGGCTTTTtAAG
ACCAACCAATCCACTCAGTATTGATCCCAATATATGTCCAAGtAACTCCTTAAATTTCTT
CCCCAAAAGtCCATACCAGTTTACcCTCAtCCCTACTAGAAGAGTATCgGTCTTCAgAaG
TTCAACaGTCCAGTCAATGGTGTGGATTTTAGCAATGACAGCTGCAGTCACCAATCTTGC
GTGTGTTATATCTCTGTCCATTGAtctCTCCGACCGGCAATAGATTATAACGTTGGTGCA
GGTGTCTTCTAATTCCCAGATAAGCAGCTCCAATAATTACTGGTAGTCTGTGCCATGCAT
CCAGCTTGTCCACCAGGTGTACAACACAGAACAATATGGTGTCTAGGAGAGTCATTTTGG
CCaCCATATACTTAAGTTGGGGGTGGATGAAGTGTGACAAGAAAAGATGGAATATTGTCA
TCG
>QSDrought_00194
CTTCTCTGCCATTAAGCCAACTTGCAAGTCTAGCTTCTCCACATCATCTCCATACACATC
ACAGAGAGCTTCGATGACTTCTTCATCATCCGTCAAATCTCCCCACTTCCTAATAGGAAT
CATCATCAAGTTCCTCCGAAACTCATTGTACCTGGGAACTTCCCTCTCTCTATCTCTATA
ACCTAATGGTCCAGCATTGTAAAATTAGATTTGGACTATGAAAGTGGAAATAAAATGAGA
GTTGCAAATAGAAACTAAAGAATGAGATGATATACTTTCCAAGCTGGCCACATCAACAGG
ATCTGGTCTATCTTCTCCATTAATATCATGGGCTACAAGGTTCCTCATCCATGATGGATA
GTTCCATAATGTGAGTGCCCCACAAGACTGATGACCCAATGAtACCAgCATTTGCTCCAT
TCCAATtGTTGACAGTTTTCTCTCTCCTTCAATACCCACCAATTCCCTCATAGGCACCTC
ATGTAGTATGGGAGGATGTTTGTCTTCTGAAGTTGAAGAtGTGATGTCCCTAAGGACAAG
TGTTTCAGGTAGAAGTGAATGCATTCTGTAGGCGCTTACAAACTCTTCAGTTAgTGAATA
GGGAACTCCATGATCTCTcGGCTTTTtAAGACCAACCAATCCACTCAGTATTGATCCCAA
TATATGTCCAAGtAACTCCTTAAATTTCTTCCCCAAAAGtCCATACCAGTTTACcCTCAt
CCCTACTAGAAGAGTATCgGTCTTCAgAaGTTCAACaGTCCAGTCAATGGTGTGGATTTT
AGCAATGACAGCTGCAGTCACCAATCTTGCGTGCCTATAGAGCTGCTCATCATCCAAATC
AGGGTAATATACTTTTAGCATATCACATACAGCATTGTGCTCTTTGACAAATAAGGCTTG
TAGgAGGGAAAAGCCAGCCCAGCAATTTCGAACATCACCTGAgATAGGAATGCCGTTCTC
ATTATGCtGAAGCAGCCCATCTTCTGAGaTCTTCAATTTTCCgTCTTTGAATGTCCTTAC
TCTTCTCATGCCCTCCTTGTCATTCCCATAAATTACACTCCCATCCCACCAAGGAGTCCT
TGTATTCGGAGAGCCATTCTTGAGATGACACAAATCAATAG
>QSDrought_00195
CTTCTCTGCCATTAAGCCAACTTGCAAGTCTAGCTTCTCCACATCATCTCCATACACATC
ACAGAGAGCTTCGATGACTTCTTCATCATCCGTCAAATCTCCCCACTTCCTAATAGGAAT
CATCATCAAGTTCCTCCGAAACTCATTGTACCTGGGAACTTCCCTCTCTCTATCTCTATA
ACCTAATGGTCCAGCATTGTAAAATTAGATTTGGACTATGAAAGTGGAAATAAAATGAGA
GTTGCAAATAGAAACTAAAGAATGAGATGATATACTTTCCAAGCTGGCCACATCAACAGG
ATCTGGTCTATCTTCTCCATTAATATCATGGGCTACAAGGTTCCTCATCCATGATGGATA
GTTCCATAATGTGAGTGCCCCACAAGACTGATGACCCAATGAtACCAgCATTTGCTCCAT
TCCAATtGTTGACAGTTTTCTCTCTCCTTCAATACCCACCAATTCCCTCATAGGCACCTC
ATGTAGTATGGGAGGATGTTTGTCTTCTGAAGTTGAAGAtGTGATGTCCCTAAGGACAAG
TGTTTCAGGTAGAAGTGAATGCATTCTGTAGGCGCTTACAAACTCTTCAGTTAgTGAATA
GGGAACTCCATGATCTCTcGGCTTTTtAAGACCAACCAATCCACTCAGTATTGATCCCAA
TATATGTCCAAGtAACTCCTTAAATTTCTTCCCCAAAAGtCCATACCAGTTTACcCTCAt
CCCTACTAGAAGAGTATCgGTCTTCAgAaGTTCAACaGTCCAGTCAATGGTGTGGATTTT
AGCAATGACAGCTGCAGTCACCAATCTTGCGTGTGTTATATCTCTGTCCATTGAtctCTC
CGACCGGCAATAGATTATAACGTTGGTGCAGGTGTCTTCTAATTCCCAGATAAGCAGCTC
CAATAATTACTGGTAGTCTGTGCCATGCATCCAGCTTGTCCACCAGGTGTACAACACAGA
ACAATATGGTGTCTAGGAGAGTCATTTTGGCCaCCATATACTTAAGTTGGGGGTGGATGA
AGTGTGACAAGAAAAGATGGAATATTGTCATCG
>QSDrought_00196
GCTGGGAGTGCATTCGGATCTGGGCGCAGCATATGCTGTTGGTATTGTCAATATTATCAA
AGCCTTCTACCACAGGAATATCTCGTTTTTtGCTGCTTGGCTACTTATTATCACTACTCA
GGTATTAGGATATGGTTGGGCTGGACTATTACGGAAGTACGTAGTGGAGCCGGCAcATAT
GTGGTGGCCTGCTACTCTTGTTCAAGTTTCACTTTTCCGGGCTTTGCATGAAAATGAAAT
GCGGCGCATGTCACGAGCAAaGTTCTTccTAATTGCACTAATTTGCAGTTTCTCATGaTA
TCTGGTCCCAGGGTACCTCTTCACAACACTCACAAGCATATCATGGGTCTGCTGGGTATT
ccccAAGTCAGTCACAGCCCAGCAGATAGGTTCAGGCATGAGAGGcCTTGGACTTGGAGC
CCTAACACTTGACTGGTCTGtTGTggCATCTTTCTTATttAGCCCCCTCGTCAGCCCTTT
CTTTTCTATTGTCAACGTTTTTGCTGGCTACTTTTTGgTAGTCTATATTGCAATCCCAAT
AGGATACTGGGGGTTAGACTTGTaCGGTGCAAGGAGATTTCCTATTTTTTCATCACACTT
GTTTACAGCCCAAGGTCAAGCCTACAACATATCAGCTATTGTAAATGACAAGTTTGAGTT
AAAtCTATCCAACTATGAGGAGCAAGGACGGATTCATTTAAGCATGCTTTTTtCTCTCAc
ttATGGCTTTGGATTTGCCACAATTGCATCCACGCTCACACATGTGGCCCTATTCTACGG
CAGGGAAATCTATGAGAGGTATCATGCTTCTTATAAGGGCAAGgAGGATATCCATACCAA
ATTGATGAAGAGATACAAGGACATACCTTCCTGGTGGTTTTACtTGTTGCTTGTTGTGAC
AATGGCAGttTcCCTTGcACTCTGCATATTTTTAAATAATCAAGTTCAGATGCCATGGTG
GGGACTTcTCTTTGCTGCAGCTATGGCCTTTACTTTtACTCTTCCAATCAGCATTATAAC
TGCCACAACAAACCAGACACCAGGGCTAAACATTATCACAGAGTATGCAATGGGTTTGAT
ATACCCgGGAAGACCAATAGCCAATGTGTGCTTCAAAACCTTTGGTTATATGAGCATGgC
TCAAGCTGTCTCCTTCCTCAGTGATTTCAAGCTAGGACATTACATGAAGATTCCCCCAAG
ATCAATGTTCCTAGTTCAGTTCATcGGAACAATTCTGGCTGGAACCATCAATCTTGCAGT
GGCATGGTGGTTGTTGACCTCTATTACGAATATATGCCAGGATGAACTTCTtCCCACTGA
CAGTCCCTGGACATGCCCTGGAGACCGAGTCTTCTTTGATGCATCTGTTATTTGGGGTCT
AGTAGGACCGAGACGTATCTTTGGACCTCTTGGAAACTATGAGGCAATGAATTGGTTCTT
CCTTGGAGGTGCAATAGGGCCAGTGATTGTTTGGCTATTGCATAAATCATTCCCCAAGCA
ATCTTGGATTCCCCTGATCAACCTTCCAGTCCTTCTGGGAGCAACAGGAAGTATGCCGGC
AGCAACACCAGTGAACTACAGTGCATGGATTATTTTCGGAACAATTTTCAATTTTTTCAT
CTTTCGTTACCGAAAGCAATGGTGGCAGAGGTACAATTACATTCTtTCAGCAGCACTGGA
TGCTGGAGTGGCTTTCATGGGAGTGCTATTGTATTTTTCAGTGGACATgGA
>QSDrought_00197
GCTGGGAGTGCATTCGGATCTGGGCGCAGCATATGCTGTTGGTATTGTCAATATTATCAA
AGCCTTCTACCACAGGAATATCTCGTTTTTtGCTGCTTGGCTACTTATTATCACTACTCA
GGTATTAGGATATGGTTGGGCTGGACTATTACGGAAGTACGTAGTGGAGCCGGCAcATAT
GTGGTGGCCTGCTACTCTTGTTCAAGTTTCACTTTTCCGGGCTTTGCATGAAAATGAAAT
GCGGCGCATGTCACGAGCAAaGTTCTTccTAATTGCACTAATTTGCAGTTTCTCATGaTA
TCTGGTCCCAGGGTACCTCTTCACAACACTCACAAGCATATCATGGGTCTGCTGGGTATT
ccccAAGTCAGTCACAGCCCAGCAGATAGGTTCAGGCATGAGAGGcCTTGGACTTGGAGC
CCTAACACTTGACTGGTCTGtTGTggCATCTTTCTTATttAGCCCCCTCGTCAGCCCTTT
CTTTTCTATTGTCAACGTTTTTGCTGGCTACTTTTTGgTAGTCTATATTGCAATCCCAAT
AGGATACTGGGGGTTAGACTTGTaCGGTGCAAGGAGATTTCCTATTTTTTCATCACACTT
GTTTACAGCCCAAGGTCAAGCCTACAACATATCAGCTATTGTAAATGACAAGTTTGAGTT
AAAtCTATCCAACTATGAGGAGCAAGGACGGATTCATTTAAGCATGCTTTTTtCTCTCAc
ttATGGCTTTGGATTTGCCACAATTGCATCCACGCTCACACATGTGGCCCTATTCTACGG
CAGGGAAATCTATGAGAGGTATCATGCTTCTTATAAGGGCAAGgAGGATATCCATACCAA
ATTGATGAAGAGATACAAGGACATACCTTCCTGGTGGTTTTACtTGTTGCTTGTTGTGAC
AATGGCAGttTcCCTTGcACTCTGCATATTTTTAAATAATCAAGTTCAGATGCCATGGTG
GGGACTTcTCTTTGCTGCAGCTATGGCCTTTACTTTtACTCTTCCAATCAGCATTATAAC
TGCCACAACAAACCAGACACCAGGGCTAAACATTATCACAGAGTATGCAATGGGTTTGAT
ATACCCgGGAAGACCAATAGCCAATGTGTGCTTCAAAACCTTTGGTTATATGAGCATGgC
TCAAGCTGTCTCCTTCCTCAGTGATTTCAAGCTAGGACATTACATGAAGATTCCCCCAAG
ATCAATGTTCCTAGTTCAGTTCATcGGAACAATTCTGGCTGGAACCATCAATCTTGCAGT
GGCATGGTGGTTGTTGACCTCTATTACGAATATATGCCAGGATGAACTTCTtCCCACTGA
CAGTCCCTGGACATGCCCTGGAGACCGAGTCTTCTTTGATGCATCTGTTATTTGGGGTCT
AGTAGGACCGAGACGTATCTTTGGACCTCTTGGAAACTATGAGGCAATGAATTGGTTCTT
CCTTGGAGGTGCAATAGGGCCAGTGATTGTTTGGCTATTGCATAAATCATTCCCCAAGCA
ATCTTGGATTCCCCTGATCAACCTTCCaGTCCTTCTgggagCAACAGCAATGATGCCGCC
aaCAACACCAGTGAACTACAATGCATGGATTATTGTCGGAACAATTTTCAATTTTTTCAT
CCTTCGTTACCGAGAGCAATGGTGGCAGAGGTACAATTACATTCTTTCAGCAGCACTGGA
TGCTGGAGTGGCTTTCATGGGAGTGCTATTGTA
>QSDrought_00198
CTTCGGTACATTAGAATCACAATTTAATGATCCTTAACCATCCAATATCTATAAACTATT
TTTGAACACTTCCCGCCGCATAATTACTAACATTTTCTACTCTGCTGCTGCATTGGCCCA
TGTGTTTGTCTAGTTCATcGGAACAATTCTGGCTGGAACCATCAATCTTGCAGTGGCATG
GTGGTTGTTGACCTCTATTACGAATATATGCCAGGATGAACTTCTtCCCACTGACAGTCC
CTGGACATGCCCTGGAGACCGAGTCTTCTTTGATGCATCTGTTATTTGGGGTCTAGTAGG
ACCGAGACGTATCTTTGGACCTCTTGGAAACTATGAGGCAATGAATTGGTTCTTCCTTGG
AGGTGCAATAGGGCCAGTGATTGTTTGGCTATTGCATAAATCATTCCCCAAGCAATCTTG
GATTCCCCTGATCAACCTTCCAGTCCTTCTGGGAGCAACAGGAAGTATGCCGGCAGCAAC
ACCAGTGAACTACAGTGCATGGATTATTTTCGGAACAATTTTCAATTTTTTCATCTTTCG
TTACCGAAAGCAATGGTGGCAGAGGTACAATTACATTCTtTCAGCAGCACTGGATGCTGG
AGTGGCTTTCATGGGAGTGCTATTGTATTTTTCAGTGGACATgGA
>QSDrought_00199
CTTCGGTACATTAGAATCACAATTTAATGATCCTTAACCATCCAATATCTATAAACTATT
TTTGAACACTTCCCGCCGCATAATTACTAACATTTTCTACTCTGCTGCTGCATTGGCCCA
TGTGTTTGTCTAGTTCATcGGAACAATTCTGGCTGGAACCATCAATCTTGCAGTGGCATG
GTGGTTGTTGACCTCTATTACGAATATATGCCAGGATGAACTTCTtCCCACTGACAGTCC
CTGGACATGCCCTGGAGACCGAGTCTTCTTTGATGCATCTGTTATTTGGGGTCTAGTAGG
ACCGAGACGTATCTTTGGACCTCTTGGAAACTATGAGGCAATGAATTGGTTCTTCCTTGG
AGGTGCAATAGGGCCAGTGATTGTTTGGCTATTGCATAAATCATTCCCCAAGCAATCTTG
GATTCCCCTGATCAACCTTCCaGTCCTTCTgggagCAACAGCAATGATGCCGCCaaCAAC
ACCAGTGAACTACAATGCATGGATTATTGTCGGAACAATTTTCAATTTTTTCATCCTTCG
TTACCGAGAGCAATGGTGGCAGAGGTACAATTACATTCTTTCAGCAGCACTGGATGCTGG
AGTGGCTTTCATGGGAGTGCTATTGTA
>QSDrought_00200
ACTTtGGTCCTCCAAATTTGTTCATCATCTTTGCAATTACAGGAGCCACCTTGGGATTTG
CTTGATGCTTCGCAAGATTAGCAGGGTCCTTCATTACATCTTGAAGAGCAGCCATGACTT
CTGGATCACTAAATGCTGCCATCAGTTCAGGGTCATTCAATATTTTGCTAAAATCAACAT
TTCCAGGCACACCACCAGGCATGCCTCCAGGCATGCCACCTGGGAAACCTCCAGGCATGC
CTCCTGGAAAGCCTCCAGGCATACCTCCGGGGAAGCCTCCAGGCATACCTCCGGGGAAGC
CTCCAGGCATCCCACCTGGAAACCCACCTGGCATGCCTCCAGGTTTACTGGAAGATGACT
GCTCTTGCTTCTTGGCCTTCTCATATGCAGCCTGAGCTTCAGCACGACGACGTTGTCTTT
CACGTTCAATCTTTCTCTCCTCTCTTTCCTTGTGCAGCCTTTCATACTTCCGACGGTGTT
CctCAATCCTGTGTGCATTTGGTTCAACCTTCTTAAGAACAGCTTTGATTTCATCATCGT
AATCTATTGTTGATGCTAGATGAAGATCCTTAGCAGCCTCTTCCCAATGACCAAGCATTG
ATCGTGCAATGCCACGGGACTTGTAGCCTTTAGCAGAATCTGGGTTAATCTCCAAAGCTG
CATTGGCATCTCGTATAGCTGCATTTGGTTTCTTCATCTTGATATAGACACTAGCTCTCG
TCCCATACATAATAGCTGAAGTCGGATTGAGCAAAATCGCCTCCGTGAGATTCTCAATCG
CTTCCTCCAACTTACCTTCAGAAATGGCTTCCATGGCTTTGGCCTTAGCTAACTGCGAGG
CATCGCGGCTCTCTTCAGTGACCTCGATCGATGGaTCTCCCATCTTTTGTGCAGGATCAT
TGTCAGCCTCAACAATCTCGCCCTCAAGCTCAACATCAGACTCGATTATCTCGTCCTCCT
CGTCTGCCTCATCGTCGGCATTTCCTTTCCCGGCATCCATGTCCTCGTCGCTCTCCTCCA
CCACATAGCTCCTAGATTTGGAGTCGCTGTGGTCATCCGCAGACGAAGGAATCTTAGCGC
CGAGACTGTCGAGGTAGTCGCGGAAAAAAGAGAGAGAAGGATCGTTGAGAAGGGAGGGAT
TGGACTTGCACTGCTCGATGAATTGCTTCAACTGGTTCAGTTTCGCCGCCTCCATTTCTC
TCTTACTCTGTGTGATTGTGTGTGTGTGTGTGT
>QSDrought_00201
TCATCATCTTTGCAATTACAGGAGCCACCTTGggATTTGCTTGATGCTTCGCAAGATTAG
CAGGGTCCTccATTACATCTTGAAGAGCAGCCATGACTTCTGGATCACTAAATGCtGCCA
TCAGTTCAGGGTCATTCAATATTTTGCTAAAATCAACATTTCCAGGCACACCACCAGGCA
TGCCACCTGGGAAACCTCCAGGCATGCCTCCTGGAAAGCCTCCAGGCATAcCTCCGGGGA
AGCCTCCAGGCAtCCCACCTGGAAACCCACCTGGCATGCCTCCAGGTTTACTGGAAGATG
ACTGCTCTTGCTTCTTGGCCTTCTCATATGCAGCCTGAGCTTCAGCACGACGACGTTGTC
TTTCACGTTCAATCTTTCTCTCCTCTCTTTCCTTGTGCAGCCTTTCATACTTCCGACGGT
GTTCCTCAATCCTGTGTGCATTTGGTTCAACCTTCTTAAGAACAGCTTTGATTTCATCAT
CGTAATCTATTGTTGATGCTAGGTGAAGATCCTTAGCAGCCTCTTCCCAATGACCAAGCA
TTGATCGTGCAATGCCACGGGACTTGTAGCCTTTAGCAGAATCTGGGTTAATCTCCAAAG
CTGCATTGGCATCTCGTATAGCTGCATTTGGTTTCTTCATCTTGATATAGACACTAGCTC
TCGTCCCATACATAATAGCTGAAGTCGGATTGAGCAAAATCGCCTCCGTGAGATTCTCAA
TCGCTTCCTCCAACTTACCTTCAGAAATGGCTTCCATGGCTTTGGCCTTAGCTAACTGCG
AGGCATCGCGGCTCTCTTCAGTGACCTCGATCGATGGaTCTCCCATCTTTTGTGCAGGAT
CATTGTCAGCCTCAACAATCTCGCCCTCAAGCTCAACATCAGACTCGATTATCTCGTCCT
CCTCGTCTGCCTCATCGTCGGCATTTCCTTTCCCGGCATCCATGTCCTCGTCGCTCTCCT
CCACCACATAGCTCCTAGATTTGGAGTCGCTGTGGTCATCCGCAGACGAAGGAATCTTAG
CGCCGAGACTGTCGAGGTAGTCGCGGAAAAAAGAGAGAGAAGGATCGTTGAGAAGGGAGG
GATTGGACTTGCACTGCTCGATGAATTGCTTCAACTGGTTCAGTTTCGCCGCCTCCATTT
CTCTCTTACTCTGTGTGATTGTGTGTGTGTGTGTGT
>QSDrought_00202
ACTTtGGTCCTCCAAATTTGTTCATCATCTTTGCAATTACAGGAGCCACCTTGGGATTTG
CTTGATGCTTCGCAAGATTAGCAGGGTCCTTCATTACATCTTGAAGAGCAGCCATGACTT
CTGGATCACTAAATGCTGCCATCAGTTCAGGGTCATTCAATATTTTGCTAAAATCAACAT
TTCCAGGCACACCACCAGGCATGCCTCCAGGCATGCCACCTGGGAAACCTCCAGGCATGC
CTCCTGGAAAGCCTCCAGGCATACCTCCGGGGAAGCCTCCAGGCATACCTCCGGGGAAGC
CTCCAGGCATCCCACCTGGAAACCCACCTGGCATGCCTCCAGGTTTACTGGAAGATGACT
GCTCTTGCTTCTTGGCCTTCTCATATGCAGCCTGAGCTTCAGCACGACGACGTTGTCTTT
CACGTTCAATCTTTCTCTCCTCTCTTTCCTTGTGCAGCCTTTCATACTTCCGACGGTGTT
CctCAATCCTGTGTGCATTTGGTTCAACCTTCTTAAGAACAGCTTTGATTTCATCATCGT
AATCTATTGTTGATGCTAGATGAAGATCCTTAGCAGCCTCTTCCCAATGACCAAGCATTG
ATCGTGCAATGCCACGGGACTTGTAGCCTTTAGCAGAATCTGGGTTAATCTCCAAAGCTG
CATTGGCATCTCGTATAGCTGCATTTGGTTTCTTCATCTTGATATAGACACTAGCTCTCG
TCCCATACATAATAGCTGAAGTCGGATTGAGCAAAATCGCCTCCGTGAGATTCTCAATCG
CTTCCTCCAACTTACCTTCAGAAATGGCTTCCATGGCTTTGGCCTTAGCTAACTGCGAGG
CATCGCGGCTCTCTTCAGTGACCTCGATCGATGGaTCTCCCATCTTTTGTGCAGGATCAT
TGTCAGCCTCAACAATCTCGCCCTCAAGCTCAACATCAGACTCGATTATCTCGTCCTCCT
CGTCTGCCTCATCGTCGGCATTTCTTTCCCGGCATCCATGTCCTCGTCGCTCTCCTCCAC
CACATAGCTCCTCTGCAATCGCATTCATGAAAACACACATACATATAGCTATATATATAA
ATACATAATTTGTGCGCGTGATAAACCCTAGAAAACCCCC
>QSDrought_00203
TCATCATCTTTGCAATTACAGGAGCCACCTTGggATTTGCTTGATGCTTCGCAAGATTAG
CAGGGTCCTccATTACATCTTGAAGAGCAGCCATGACTTCTGGATCACTAAATGCtGCCA
TCAGTTCAGGGTCATTCAATATTTTGCTAAAATCAACATTTCCAGGCACACCACCAGGCA
TGCCACCTGGGAAACCTCCAGGCATGCCTCCTGGAAAGCCTCCAGGCATAcCTCCGGGGA
AGCCTCCAGGCAtCCCACCTGGAAACCCACCTGGCATGCCTCCAGGTTTACTGGAAGATG
ACTGCTCTTGCTTCTTGGCCTTCTCATATGCAGCCTGAGCTTCAGCACGACGACGTTGTC
TTTCACGTTCAATCTTTCTCTCCTCTCTTTCCTTGTGCAGCCTTTCATACTTCCGACGGT
GTTCCTCAATCCTGTGTGCATTTGGTTCAACCTTCTTAAGAACAGCTTTGATTTCATCAT
CGTAATCTATTGTTGATGCTAGGTGAAGATCCTTAGCAGCCTCTTCCCAATGACCAAGCA
TTGATCGTGCAATGCCACGGGACTTGTAGCCTTTAGCAGAATCTGGGTTAATCTCCAAAG
CTGCATTGGCATCTCGTATAGCTGCATTTGGTTTCTTCATCTTGATATAGACACTAGCTC
TCGTCCCATACATAATAGCTGAAGTCGGATTGAGCAAAATCGCCTCCGTGAGATTCTCAA
TCGCTTCCTCCAACTTACCTTCAGAAATGGCTTCCATGGCTTTGGCCTTAGCTAACTGCG
AGGCATCGCGGCTCTCTTCAGTGACCTCGATCGATGGaTCTCCCATCTTTTGTGCAGGAT
CATTGTCAGCCTCAACAATCTCGCCCTCAAGCTCAACATCAGACTCGATTATCTCGTCCT
CCTCGTCTGCCTCATCGTCGGCATTTCTTTCCCGGCATCCATGTCCTCGTCGCTCTCCTC
CACCACATAGCTCCTCTGCAATCGCATTCATGAAAACACACATACATATAGCTATATATA
TAAATACATAATTTGTGCGCGTGATAAACCCTAGAAAACCCCC
>QSDrought_00204
GGGGgAATGTCGACTGCTTCAATCAACGGGTGGTGCATTTCATCTATCTCTCCTGCTTCC
CAATCTTCTCTTATCAAGAAAACTACATTACGTCCATCTGTCTTTGCTAgGCTTAACTCT
TCTCCCTCTCCTCCTTCCCTCATCCAAAACAAGCCTGTTTTCGCTGCCCCTGCTCCCATC
ATCACCCCTACTTGGAGAGAAGACATGGGGAAGGACTCGTACGAGGAAGCTATTGATGGT
CTCAAGAAACTTCTCAGTGAGAAAGGAGAGTTGAAAGCTGCTGCAGCTGCAAAAGTGGAG
CAGATAACAGCAGAGTTACAAtCACCAAGTTCTGATGGCACGTTTAACCCaGTTGAGAGG
ATCAAAACTGGTTTCGTTCACTTCAAGAAAGAGAAATACGACAAGAACCCTGCTTTGTAT
GGTGAACTGGCCAAAGGCCAAAGCCCCAAGTTTATGGTGTTTGCATGCTCGGACTCCCGg
GtTTGTCCATCACaTGTGCTTGATTTCCaACCAGGAGaGGCTTTtGTGGTCCGAAATGTT
GCTAATTTGGTTCCACCATATGATAAGACTAAATATGCTGGAGTTGGTTCTGCAGTTGAA
TACGCAGTTTTGCATCTCAAGGTGGAATACATTGTGGTGATTGGACACAGTGCTTGTGGT
GGAATTAAGGGGCTTCTTtCCTTTCCCTTCGATGGAACCAGCACTACTGACTTTATTGAA
GACTGGGTCAAAATTGCTTTGCCTGCCAAGAACAAGGTGAAATCAGAATTCGCTGGTGCT
TCTGTCCCAGAACTATGTGGACATTGTGAAAAGGAGGCAGTGAATGTGTCACTGGGAAAC
CTGTTGTCCTATCCATTTGTAAGAGAAGGCTTGGTGAACAAGACCCTAGGATTGAAGGGT
GGTTATTATGACTTTGTTAAAGGAACCTTTGAGCTTTGGGGGCTTGAGTTTGGACTGAAT
CCTTCTTTCTCCGTaaaAGACGTGGCCACGATACTGCATTGGAAGCTCTAGGATACGCTT
AGAGGCCATTCATTCCTGCAAAGATGAGGCTCTTCTTCATATGTATATGATAAATTGAGC
TGGTTTATGTAGACAAGCCTCTTTTATTTAGTCTCCTGAGACTGAATTTCATTGCTCATC
TCAACTTCCTTGACATATGCCTAAcTTCTTAAGTATCCGGCcTCATCCAATTaTATACTT
GATAATTTCT
>QSDrought_00205
ACGGTGGGACAAAACCCATTATATATAGATATATATATATATCTACATGCTTTCTCTAAG
TTCcTCTAAACATTTCTAATTCGATTTTTCTCAAACTTGAAGAGTTTGATAATAAGAGAG
AGAAGACATGGGGAAGGACTCGTACGAGGAAGCTATTGATGGTCTCAAGAAACTTCTCAG
TGAGAAAGGAGAGTTGAAAGCTGCTGCAGCTGCAAAAGTGGAGCAGATAACAGCAGAGTT
ACAAtCACCAAGTTCTGATGGCACGTTTAACCCaGTTGAGAGGATCAAAACTGGTTTCGT
TCACTTCAAGAAAGAGAAATACGACAAGAACCCTGCTTTGTATGGTGAACTGGCCAAAGG
CCAAAGCCCCAAGTTTATGGTGTTTGCATGCTCGGACTCCCGgGtTTGTCCATCACaTGT
GCTTGATTTCCaACCAGGAGaGGCTTTtGTGGTCCGAAATGTTGCTAATTTGGTTCCACC
ATATGATAAGACTAAATATGCTGGAGTTGGTTCTGCAGTTGAATACGCAGTTTTGCATCT
CAAGGTGGAATACATTGTGGTGATTGGACACAGTGCTTGTGGTGGAATTAAGGGGCTTCT
TtCCTTTCCCTTCGATGGAACCAGCACTACTGACTTTATTGAAGACTGGGTCAAAATTGC
TTTGCCTGCCAAGAACAAGGTGAAATCAGAATTCGCTGGTGCTTCTGTCCCAGAACTATG
TGGACATTGTGAAAAGGAGGCAGTGAATGTGTCACTGGGAAACCTGTTGTCCTATCCATT
TGTAAGAGAAGGCTTGGTGAACAAGACCCTAGGATTGAAGGGTGGTTATTATGACTTTGT
TAAAGGAACCTTTGAGCTTTGGGGGCTTGAGTTTGGACTGAATCCTTCTTTCTCCGTaaa
AGACGTGGCCACGATACTGCATTGGAAGCTCTAGGATACGCTTAGAGGCCATTCATTCCT
GCAAAGATGAGGCTCTTCTTCATATGTATATGATAAATTGAGCTGGTTTATGTAGACAAG
CCTCTTTTATTTAGTCTCCTGAGACTGAATTTCATTGCTCATCTCAACTTCCTTGACATA
TGCCTAAcTTCTTAAGTATCCGGCcTCATCCAATTaTATACTTGATAATTTCT
>QSDrought_00206
GGGGgAATGTCGACTGCTTCAATCAACGGGTGGTGCATTTCATCTATCTCTCCTGCTTCC
CAATCTTCTCTTATCAAGAAAACTACATTACGTCCATCTGTCTTTGCTAgGCTTAACTCT
TCTCCCTCTCCTCCTTCCCTCATCCAAAACAAGCCTGTTTTCGCTGCCCCTGCTCCCATC
ATCACCCCTACTTGGAGAGAAGACATGGGGAAGGACTCGTACGAGGAAGCTATTGATGGT
CTCAAGAAACTTCTCAGTGAGAAAGGAGAGTTGAAAGCTGCTGCAGCTGCAAAAGTGGAG
CAGATAACAGCAGAGTTACAAtCACCAAGTTCTGATGGCACGTTTAACCCaGTTGAGAGG
ATCAAAACTGGTTTCGTTCACTTCAAGAAAGAGAAATACGACAAGAACCCTGCTTTGTAT
GGTGAACTGGCCAAAGGCCAAAGCCCCAAGTTTATGGTGTTTGCATGCTCGGACTCCCGg
GtTTGTCCATCACaTGTGCTTGATTTCCaACCAGGAGaGGCTTTtGTGGTCCGAAATGTT
GCTAATTTGGTTCCACCATATGATAAGACTAAATATGCTGGAGTTGGTTCTGCAGTTGAA
TACGCAGTTTTGCATCTCAAGGTGGAATACATTGTGGTGATTGGACACAGTGCTTGTGGT
GGAATTAAGGGGCTTCTTtCCTTTCCCTTCGATGGAACCAGCACTACTGACTTTATTGAA
GACTGGGTCAAAATTGCTTTGCCTGCCAAGAACAAGGTGAAATCAGAATTCGCTGGTGCT
TCTGTCCCAGAACTATGTGGACATTGTGAAAAGGAGGCAGTGAATGTGTCACTGGGAAAC
CTGTTGTCCTATCCATTTGTAAGAGAAGGCTTGGTGAACAAGACCCTAGGATTGAAGGGT
GGTTATTATGACTTTGTTAAAGGAACCTTTGAGCTTTGGGGGCTTGAGTTTGGACTGAAT
CCTTCTTTCTCCGtaTGAACATCAACCATTATCAGTGACCTAATCTTGGTTCCCTAATTA
CTTTTTCTAAGTACAATGTACTCTACAGTTGGTTTGATGAGTTAGTAGTTTATAATATGA
AATGGAGATCACCTGTGGGCTG
>QSDrought_00207
ACGGTGGGACAAAACCCATTATATATAGATATATATATATATCTACATGCTTTCTCTAAG
TTCcTCTAAACATTTCTAATTCGATTTTTCTCAAACTTGAAGAGTTTGATAATAAGAGAG
AGAAGACATGGGGAAGGACTCGTACGAGGAAGCTATTGATGGTCTCAAGAAACTTCTCAG
TGAGAAAGGAGAGTTGAAAGCTGCTGCAGCTGCAAAAGTGGAGCAGATAACAGCAGAGTT
ACAAtCACCAAGTTCTGATGGCACGTTTAACCCaGTTGAGAGGATCAAAACTGGTTTCGT
TCACTTCAAGAAAGAGAAATACGACAAGAACCCTGCTTTGTATGGTGAACTGGCCAAAGG
CCAAAGCCCCAAGTTTATGGTGTTTGCATGCTCGGACTCCCGgGtTTGTCCATCACaTGT
GCTTGATTTCCaACCAGGAGaGGCTTTtGTGGTCCGAAATGTTGCTAATTTGGTTCCACC
ATATGATAAGACTAAATATGCTGGAGTTGGTTCTGCAGTTGAATACGCAGTTTTGCATCT
CAAGGTGGAATACATTGTGGTGATTGGACACAGTGCTTGTGGTGGAATTAAGGGGCTTCT
TtCCTTTCCCTTCGATGGAACCAGCACTACTGACTTTATTGAAGACTGGGTCAAAATTGC
TTTGCCTGCCAAGAACAAGGTGAAATCAGAATTCGCTGGTGCTTCTGTCCCAGAACTATG
TGGACATTGTGAAAAGGAGGCAGTGAATGTGTCACTGGGAAACCTGTTGTCCTATCCATT
TGTAAGAGAAGGCTTGGTGAACAAGACCCTAGGATTGAAGGGTGGTTATTATGACTTTGT
TAAAGGAACCTTTGAGCTTTGGGGGCTTGAGTTTGGACTGAATCCTTCTTTCTCCGtaTG
AACATCAACCATTATCAGTGACCTAATCTTGGTTCCCTAATTACTTTTTCTAAGTACAAT
GTACTCTACAGTTGGTTTGATGAGTTAGTAGTTTATAATATGAAATGGAGATCACCTGTG
GGCTG
>QSDrought_00208
TACGTGGGACGAAGAGACAGTCACAGATAGATAGACACACAAAAACGCAAGTCTGCAATT
GGGCACGGAATCCATATTTTCAGCTACATTTGAGAAGTGGGTACCCTACTTTTAGCAGTA
GCAATGAACAATGAATTCATTAGGGCTCTTTATTCCAACTAACACCACCATTGGCATTGC
CATAAATACAACAAATACTCTCTCTTCACTCTCCCATCTTCAACTCCTCCACTTTCCCAT
TCCTTCATTTTCCAACAATTTCACCTCCTCAGGAAGGAAGAAATTGGTGCTACGTGCGCA
TAGTCTTGGTTatAAGAgTGACTGTGATCATCAGCTAATTGATTCGAtGGAGTCTGAGAA
GGAGGTTGTGGAGTTGAACAGAAACCTCTATCCGAATATTGAGCTGTATAGTACTGGCTT
TTTGAAGGTTTCTGACATTCACACAATCTATTGGGAGCAATCTGGAAACCCCAGTGGGCa
TCCAGtTGTCTTTCTTCATgGGGGCCCaGGAGGAGGAACCaCGCCgagTAATCGAAGATT
CTTTGATCCTGAGTTTTACCGGATCATTCTATTTGATCAGAGAGGTTCAGGACAAAGTAC
TCCTCAtGcTTGcTTGGAAGAAAACACGACaCaGCaCCTCatTGAtgaTaTTGaAAAGCT
AAGAGAACACTTGGAAATTCCTGAATGGCAGGTGTTTGGTGGGTCATGGGGAAGTACACT
AGCTCTTGCATACAGCCAAGCACACCCTGACAAGGTCACTggCATTGTCCTTAGaGGGAT
cTTTCTTGTaCGAAAGAAAgaGATTGATTGgTTttaTGAGGGTGGTGCTGCTGCCATATT
CCCTGATGCTTGGGAGCCATTTAGAGATCTCATTCCAGAAAATGAAaGGGAAagCTtcAT
TCATGCCtACAAAAAgAgAttAAACtCTGATGATTTGGAAACACAATATGCAGCTGCTAG
AGCTTGGACCAAATGGGAAATGATGACAGCCCATCTACTCCCaAATGaAGAgAACATCaA
GAgaggtGAtGATgATAAaTTTTCATTGGCATTTGCAAGAATCGAAAATCATTACTTCGT
GAACCAGGGTTTCTTTCCTTCAGATTCATTCCTGTTAGATAATGTTGAtAAgaTAAGgCA
TATTAACACtACTATTgTACAGGGaagATaTGaTGTTTGCtGTCCAATgATGtCAGCATG
GGATCTCCATaaaGTATGGCCaGAGGCAGATTTTAAGGTTGTCCCAGATGCTGGACATTC
TGCTAATGAACCAGGAATAGCTGCAGAACTTGTGGCTGCAAATGAGAGGCTGAAAAACaT
CaTCaAGAATgGAcTTTgAAAGGAcTTGCaCATGAGAAACAAGCTTCTTGtTTGAtGTTc
CTAGatGaTGACAtCTaGGaGAAAtAAGGTTtCAAaTAaTTGAAGCCAGTTAAGAGGAAT
ATTATGTATGTTGGGTTTAATGTGTTTTGAGTTTATATTTAAGATTGTgTaTTGCCCTGC
GTTGACACTGCTCCTTTCACTGGAATGAAGACCTTGCTAGTCAACAGAGCAATGGTTTGC
CCATCCCACCAGCCTTATTTCTTGAAACTCGTAATTTGTGGTTCCATACACTGCAGGAAT
GTGCAGGGGCTATAATTTTATTCGAAATTATTCCTCAGCTGCAACCTAGGTGAGCACAAG
AAATGGTCATTTGACCGATGGACTTGAGGAGATCTCTTGAAGATAATAATGCATTAATCT
>QSDrought_00209
TACGCGGGGACAGtcACAGATAGATAGACACACAAAAACGCAAGTCTGCAATTGGGCACG
GAATCCATATTTTCAGCTACATTTGAGAAGAAGGAAGAAATTGGTGCTACGTGCGCATAG
TCTTGGTTatAAGAgTGACTGTGATCATCAGCTAATTGATTCGAtGGAGTCTGAGAAGGA
GGTTGTGGAGTTGAACAGAAACCTCTATCCGAATATTGAGCTGTATAGTACTGGCTTTTT
GAAGGTTTCTGACATTCACACAATCTATTGGGAGCAATCTGGAAACCCCAGTGGGCaTCC
AGtTGTCTTTCTTCATgGGGGCCCaGGAGGAGGAACCaCGCCgagTAATCGAAGATTCTT
TGATCCTGAGTTTTACCGGATCATTCTATTTGATCAGAGAGGTTCAGGACAAAGTACTCC
TCAtGcTTGcTTGGAAGAAAACACGACaCaGCaCCTCatTGAtgaTaTTGaAAAGCTAAG
AGAACACTTGGAAATTCCTGAATGGCAGGTGTTTGGTGGGTCATGGGGAAGTACACTAGC
TCTTGCATACAGCCAAGCACACCCTGACAAGGTCACTggCATTGTCCTTAGaGGGATcTT
TCTTGTaCGAAAGAAAgaGATTGATTGgTTttaTGAGGGTGGTGCTGCTGCCATATTCCC
TGATGCTTGGGAGCCATTTAGAGATCTCATTCCAGAAAATGAAaGGGAAagCTtcATTCA
TGCCtACAAAAAgAgAttAAACtCTGATGATTTGGAAACACAATATGCAGCTGCTAGAGC
TTGGACCAAATGGGAAATGATGACAGCCCATCTACTCCCaAATGaAGAgAACATCaAGAg
aggtGAtGATgATAAaTTTTCATTGGCATTTGCAAGAATCGAAAATCATTACTTCGTGAA
CCAGGGTTTCTTTCCTTCAGATTCATTCCTGTTAGATAATGTTGAtAAgaTAAGgCATAT
TAACACtACTATTgTACAGGGaagATaTGaTGTTTGCtGTCCAATgATGtCAGCATGGGA
TCTCCATaaaGTATGGCCaGAGGCAGATTTTAAGGTTGTCCCAGATGCTGGACATTCTGC
TAATGAACCAGGAATAGCTGCAGAACTTGTGGCTGCAAATGAGAGGCTGAAAAACaTCaT
CaAGAATgGAcTTTgAAAGGAcTTGCaCATGAGAAACAAGCTTCTTGtTTGAtGTTcCTA
GatGaTGACAtCTaGGaGAAAtAAGGTTtCAAaTAaTTGAAGCCAGTTAAGAGGAATATT
ATGTATGTTGGGTTTAATGTGTTTTGAGTTTATATTTAAGATTGTgTaTTGCCCTGCGTT
GACACTGCTCCTTTCACTGGAATGAAGACCTTGCTAGTCAACAGAGCAATGGTTTGCCCA
TCCCACCAGCCTTATTTCTTGAAACTCGTAATTTGTGGTTCCATACACTGCAGGAATGTG
CAGGGGCTATAATTTTATTCGAAATTATTCCTCAGCTGCAACCTAGGTGAGCACAAGAAA
TGGTCATTTGACCGATGGACTTGAGGAGATCTCTTGAAGATAATAATGCATTAATCT
>QSDrought_00210
TACGTGGGACGAAGAGACAGTCACAGATAGATAGACACACAAAAACGCAAGTCTGCAATT
GGGCACGGAATCCATATTTTCAGCTACATTTGAGAAGTGGGTACCCTACTTTTAGCAGTA
GCAATGAACAATGAATTCATTAGGGCTCTTTATTCCAACTAACACCACCATTGGCATTGC
CATAAATACAACAAATACTCTCTCTTCACTCTCCCATCTTCAACTCCTCCACTTTCCCAT
TCCTTCATTTTCCAACAATTTCACCTCCTCAGGAAGGAAGAAATTGGTGCTACGTGCGCA
TAGTCTTGGTTatAAGAgTGACTGTGATCATCAGCTAATTGATTCGAtGGAGTCTGAGAA
GGAGGTTGTGGAGTTGAACAGAAACCTCTATCCGAATATTGAGCTGTATAGTACTGGCTT
TTTGAAGGTTTCTGACATTCACACAATCTATTGGGAGCAATCTGGAAACCCCAGTGGGCa
TCCAGtTGTCTTTCTTCATgGGGGCCCaGGAGGAGGAACCaCGCCgagTAGTCAAAGATT
CTTTGATCCTGAGTTTTACCGGATCATTCTAatttGATCAGAGAGGTTCAGGACAAAGTA
CTCCTCATGCTTGCTTGGAAGAAAACACGACACAGCACCTCATTGATGATATTaGAAAAa
GCTaaaGAAcAAAC
>QSDrought_00211
TACGCGGGGACAGtcACAGATAGATAGACACACAAAAACGCAAGTCTGCAATTGGGCACG
GAATCCATATTTTCAGCTACATTTGAGAAGAAGGAAGAAATTGGTGCTACGTGCGCATAG
TCTTGGTTatAAGAgTGACTGTGATCATCAGCTAATTGATTCGAtGGAGTCTGAGAAGGA
GGTTGTGGAGTTGAACAGAAACCTCTATCCGAATATTGAGCTGTATAGTACTGGCTTTTT
GAAGGTTTCTGACATTCACACAATCTATTGGGAGCAATCTGGAAACCCCAGTGGGCaTCC
AGtTGTCTTTCTTCATgGGGGCCCaGGAGGAGGAACCaCGCCgagTAGTCAAAGATTCTT
TGATCCTGAGTTTTACCGGATCATTCTAatttGATCAGAGAGGTTCAGGACAAAGTACTC
CTCATGCTTGCTTGGAAGAAAACACGACACAGCACCTCATTGATGATATTaGAAAAaGCT
aaaGAAcAAAC
>QSDrought_00212
TTAATTTACATTCGGCTACcAACCATATTGAGAAGACATTTATTCGTTCCACAGACTACA
AGGCATTTCAAATGGATAAACCGATAAGATAATTGGAAGGACTTACTGAATGATACCTTA
tGGTATCAGCACAACGGATCCAGTtGTCTTCCTACtTTCAAGGTCTGCATGTGCCTGAGC
CGCCTGAGAcAAaGGGTAGGTATGATTTACTCGAACTCGCAAGATACCAGATTCgACATT
AGCAAATACCTCGCCAGCAGTTGCCAGTAGCTCATCCCGAGTTGCAGTGTATTGCATGAG
GGAAGGTCTGGTCAAGAACAGGGATTTTGCAGCAAGAGCTGACAATGgAAgTGGATCTGG
TGTACCTGaTGACTGACCAAAATTCACCATATACCCACGAGGCTTTAAGCATGCCAATGA
TCCCTGGAAGGTATCTTTTCCTACAGCATCATAGACAACATCAACCCCATTGcCTGATGt
TATCTCATTGACacGAGCAACAAAaTCCTCTTCCTTATAGATTATAACATGGTGGCATCC
ATCATCCTTGGCTTGAACtGCCTTCTCTTTCGTTGAGACAGTTCCAATGACAGTGGCACC
TAGGGCATTAGCCCACTGGCTTAATATAGAACCAACTCCACCAGCTGCTGCATGAACAAG
GATTGTGTGTCCAGGTTCAACCTTGAAGCAACGGCGGAGTAGAAATTGAGCTGTCATACC
CTTGAGGATGACGGATGCTGCAACGATAGGATCAATAGAGGGAGGAACAGGCACAACCTT
GTTTGCAGGAAGGATCTGCTCTTCAGCATATGAGCCCATTGGATCACCAGCATAAGCTAC
AAGGTCTCCAACTTGCCTGCCAGTTAGTCCGGGTCCCACAGCTGTCACTACCCCAGCAGC
CTCCCTACCAGGGGTATAGGGCAATGTGGGGGTCTTATAAACTCCTTTGCGGAAATAAAC
ATCGATAAAATTAAGGCCAATGGCCTTATTTTTGACaCGAATCTCGCCTTCCTTTGGTTC
TCCTAATTCCACATCTTCCCAttttAGGACTTCCGGACCACCAAGTTCGTGAACTCTAAT
AGCTTTGACCATTTTTttGGgTGCTGCTTCTGCAAGTGtTCGCACTGTTTGCGATgCtCT
TCtGGCACGtGcAGGTGTAAATGgTAGTgggTTTGGATTTTGATGGGAATGGAAATcGGA
AATTTTTGGTTTTATAAGTACCGGTAATA
>QSDrought_00213
TATTCGTTCCACAGACTACAAGGCATTTCTAAATGGATAAACCGATAAGATAATTGGAAG
GACTTACTGAATGATACCTTATGgTATCAGCACAACGGATCCAGTTGTCTTCCTACTTTC
AAGGTCTGCATGTGCCTGAGCCGCCTCGCCAGCAGTTGCCAGTAGCTCATCCCGAGTTGC
AGTGTATTGCATGAGGGAAGGTCTGGTCAAGAACAGGGATTTTGCAGCAAGAGCTGACAA
TGgAAgTGGATCTGGTGTACCTGaTGACTGACCAAAATTCACCATATACCCACGAGGCTT
TAAGCATGCCAATGATCCCTGGAAGGTATCTTTTCCTACAGCATCATAGACAACATCAAC
CCCATTGcCTGATGtTATCTCATTGACacGAGCAACAAAaTCCTCTTCCTTATAGATTAT
AACATGGTGGCATCCATCATCCTTGGCTTGAACtGCCTTCTCTTTCGTTGAGACAGTTCC
AATGACAGTGGCACCTAGGGCATTAGCCCACTGGCTTAATATAGAACCAACTCCACCAGC
TGCTGCATGAACAAGGATTGTGTGTCCAGGTTCAACCTTGAAGCAACGGCGGAGTAGAAA
TTGAGCTGTCATACCCTTGAGGATGACGGATGCTGCAACGATAGGATCAATAGAGGGAGG
AACAGGCACAACCTTGTTTGCAGGAAGGATCTGCTCTTCAGCATATGAGCCCATTGGATC
ACCAGCATAAGCTACAAGGTCTCCAACTTGCCTGCCAGTTAGTCCGGGTCCCACAGCTGT
CACTACCCCAGCAGCCTCCCTACCAGGGGTATAGGGCAATGTGGGGGTCTTATAAACTCC
TTTGCGGAAATAAACATCGATAAAATTAAGGCCAATGGCCTTATTTTTGACaCGAATCTC
GCCTTCCTTTGGTTCTCCTAATTCCACATCTTCCCAttttAGGACTTCCGGACCACCAAG
TTCGTGAACTCTAATAGCTTTGACCATTTTTttGGgTGCTGCTTCTGCAAGTGtTCGCAC
TGTTTGCGATgCtCTTCtGGCACGtGcAGGTGTAAATGgTAGTgggTTTGGATTTTGATG
GGAATGGAAATcGGAAATTTTTGGTTTTATAAGTACCGGTAATA
>QSDrought_00214
TTAATTTACATTCGGCTACcAACCATATTGAGAAGACATTTATTCGTTCCACAGACTACA
AGGCATTTCAAATGGATAAACCGATAAGATAATTGGAAGGACTTACTGAATGATACCTTA
tGGTATCAGCACAACGGATCCAGTtGTCTTCCTACtTTCAAGGTCTGCATGTGCCTGAGC
CGCCTGAGAcAAaGGGTAGGTATGATTTACTCGAACTCGCAAGATACCAGATTCgACATT
AGCAAATACCTCGCCAGCAGTTGCCAGTAGCTCATCCCGAGTTGCAGTGTATTGCATGAG
GGAAGGTCTGGTCAAGAACAGGGATTTTGCAGCAAGAGCTGACAATGgAAgTGGATCTGG
TGTACCTGaTGACTGACCAAAATTCACCATATACCCACGAGGCTTTAAGCATGCCAATGA
TCCCTGGAAGGTATCTTTTCCTACAGCATCATAGACAACATCAACCCCATTGcCTGATGt
TATCTCATTGACacGAGCAACAAAaTCCTCTTCCTTATAGATTATAACATGGTGGCATCC
ATCATCCTTGGCTTGAACtGCCTTCTCTTTCGTTGAGACAGTTCCAATGACGGTGGCACC
TAGGGCATTAGCCCACTGGCTTAATAGtGAACCAACTCCACCAGCTGCTGCATGAACAAG
GATTGTGTGTCCAGGTTCAACCTTGAAGCAACGGCGGAGTAGAAATTGAGCTGTCATACC
CTTGAGGATGACGGATGCTGCAACGATAGGATCAATAGAGGGAGGAACAGGCACAACTTT
GTTTGCAGGAAGAATCTGCTCTTCAGCATATGAGCCCATTGGATCACCAGCATAAGCTAC
AAGGTCTCCAACTTGCCTGCCAGTTAGTCCAGGACCCACAGCTGTCACCACCCCAGCAGC
CTCCCTACCAGGGGTATAGGGCAATGTGGGGGTCTTATAAACTCCTTTGCgGAAATAAAC
ATCGATAAAATTAAGGCCACCCCCTTGCTCT
>QSDrought_00215
TATTCGTTCCACAGACTACAAGGCATTTCTAAATGGATAAACCGATAAGATAATTGGAAG
GACTTACTGAATGATACCTTATGgTATCAGCACAACGGATCCAGTTGTCTTCCTACTTTC
AAGGTCTGCATGTGCCTGAGCCGCCTCGCCAGCAGTTGCCAGTAGCTCATCCCGAGTTGC
AGTGTATTGCATGAGGGAAGGTCTGGTCAAGAACAGGGATTTTGCAGCAAGAGCTGACAA
TGgAAgTGGATCTGGTGTACCTGaTGACTGACCAAAATTCACCATATACCCACGAGGCTT
TAAGCATGCCAATGATCCCTGGAAGGTATCTTTTCCTACAGCATCATAGACAACATCAAC
CCCATTGcCTGATGtTATCTCATTGACacGAGCAACAAAaTCCTCTTCCTTATAGATTAT
AACATGGTGGCATCCATCATCCTTGGCTTGAACtGCCTTCTCTTTCGTTGAGACAGTTCC
AATGACGGTGGCACCTAGGGCATTAGCCCACTGGCTTAATAGtGAACCAACTCCACCAGC
TGCTGCATGAACAAGGATTGTGTGTCCAGGTTCAACCTTGAAGCAACGGCGGAGTAGAAA
TTGAGCTGTCATACCCTTGAGGATGACGGATGCTGCAACGATAGGATCAATAGAGGGAGG
AACAGGCACAACTTTGTTTGCAGGAAGAATCTGCTCTTCAGCATATGAGCCCATTGGATC
ACCAGCATAAGCTACAAGGTCTCCAACTTGCCTGCCAGTTAGTCCAGGACCCACAGCTGT
CACCACCCCAGCAGCCTCCCTACCAGGGGTATAGGGCAATGTGGGGGTCTTATAAACTCC
TTTGCgGAAATAAACATCGATAAAATTAAGGCCACCCCCTTGCTCT
>QSDrought_00216
TCACCAAGCCCAAATGCATGCTTATGgTATGACAGCATGATACTTGAATTTGATGAACCA
TTCCCATCATTGGATTTGTACTcTTTCCCATCTCTACATCAGGGAAGGACCCCGaTAATA
TCATGATATGTTTTCTAaGGCAGTGAGTTAAAGCACCGAGCTCTAGTTGGCcTCCCCATG
CCGCAGTTGACTCCACTTCTTTGCAGTAATTCTCAAATCTCTCTGTAACTGAATTATCAG
AATCACCCTCTAACACATTCTCTGACAGGAAAAaTGGGATGAAATCAGATACATGTTTCC
TCATATAAGAAGCCACCATTTCTCGAAGCTCTTGGTATGTATAAGGAGATGAACCACCAG
AGAGGAGGGCTAACTGATTCTCAACTGCTCGGTAGAGGCAGTGCCCATCTGGCTTTATTT
CAGTAACAGTCAAACCAAGGGGTTCAAGCTTTCTTTCCAGTTTCTCATTTTCAATCATTC
GATCACTTATAATGTTGCTCTGCTCTTCTTGGATTCTTTGCTCTCTTGCTGCTTCTTCCT
GAGCTCTTTTTTCTCGCCTCTTTGCACCCTTGCTGGGCTTTGAATCCTTTAATTGGTCAG
GTTGACTGGTAACAGAAACCCCAGCTATGGCTTTCACCAAAGTGTCAATATTGCCTTTTC
CATTTCCATTACTGCCACTATAGCCTAATGAAGCAAGTTCTTTGGCATGTTTTTCTTtAA
GCTTAGCAGAAAGTTGAGAAACCTCTTCCTCCACCTGCTTCTTCTTAGCTTTCTGTTCAG
CCTTGCTACCTTTGGCTGCTGCCTTTTTCAGCCCAAtTTCCTTGTTCTGCAGCTGTGATA
TCTCTTTCCTGTGCCTAGCAAGCATTTCATCACGAGTTTCCTCTTTCTTTTGTGATGCAT
TATCTGAAATTGCTTCAGATGTTTTATCCTCTATTTCTTGAGTGTCCTCCATTTAAGCAA
CCCAAGCAATCAAAGGGTTTGAAGAAGAAGAGCCTCAAGTATCGATAATGAGAGAGaGAC
AACATAGAATAATATTTAAGGTTAGGGTTTACCGTTTGCGCGTGAAACAACCTCCCC
>QSDrought_00217
ATCGGATTTGTACTCCTTCCCCATCTCTACATCAGGGAAGGACCCCGATAATATCAaTGA
TATGTTTTCTAAGGCAGTGAGTTAAAGCACCGAGCTCTAGTTGGCCTCCCCATGCCGAAG
TTGACTCCACTTCTTTGCAGTAATTCTCAAATCTCTCTGTAACTGAATTATCAGTATCAC
CCTCTAACACAGTCTCTGTAACTGAATTATCAGTATCACCCTCTAACacATTCTCTGACA
GGAAAAATGGGATGAAATCAGATGCATGTTTCCTCATATAAGCAGCCACCATTTCTCGAA
GCTCTTGGTATGTATAAGGAGATGAACCACCAGAGAGGAGGGCTAACTGGTCCTCAACAG
CTCGGTAGAGGCAGTGCCCGTCTGGCTTTATTTCAGTAACAGTCAAACCAAGGGGTTCAA
GCTTTCTTTCCAGTTTCTCATTTTCAACCATTCGATCACTTATAATGTTGCTCTGCTCTT
CTTGGATTCTTTGCTCTCTTGCTGCTTCTTCCTGAGCTCTTTTTTCTCGCCTCTTTGCAC
TCTTACTGGGCTTTGAATCCCTTGATTGGTCAGGTTGACTGGTAACAGAAACTCCAGCTA
TTGCTTTCACCAAAGTGTCAATAGTGCCtttTCCATTTCCACTACTGCCACTATAGCCTA
ATGAGGCAAGTTCTTTGGCATGTTTTTCTTtAAGCTTAGCAGAAAGTTGAGAAACCTCTT
CCTCCACCTGCTTCTTCTTAGCTTTCTGTTCAGCCTTGCTACCTTTGGCTGCTGCCTTTT
TCAGCCCAAtTTCCTTGTTCTGCAGCTGTGATATCTCTTTCCTGTGCCTAGCAAGCATTT
CATCACGAGTTTCCTCTTTCTTTTGTGATGCATTATCTGAAATTGCTTCAGATGTTTTAT
CCTCTATTTCTTGAGTGTCCTCCATTTAAGCAACCCAAGCAATCAAAGGGTTTGAAGAAG
AAGAGCCTCAAGTATCGATAATGAGAGAGaGACAACATAGAATAATATTTAAGGTTAGGG
TTTACCGTTTGCGCGTGAAACAACCTCCCC
>QSDrought_00218
TCACCAAGCCCAAATGCATGCTTATGgTATGACAGCATGATACTTGAATTTGATGAACCA
TTCCCATCATTGGATTTGTACTcTTTCCCATCTCTACATCAGGGAAGGACCCCGaTAATA
TCATGATATGTTTTCTAaGGCAGTGAGTTAAAGCACCGAGCTCTAGTTGGCcTCCCCATG
CCGCAGTTGACTCCACTTCTTTGCAGTAATTCTCAAATCTCTCTGTAACTGAATTATCAG
AATCACCCTCTAACACATTCTCTGACAGGAAAAaTGGGATGAAATCAGATACATGTTTCC
TCATATAAGAAGCCACCATTTCTCGAAGCTCTTGGTATGTATAAGGAGATGAACCACCAG
AGAGGAGGGCTAACTGATTCTCAACTGCTCGGTAGAGGCAGTGCCCATCTGGCTTTATTT
CAGTAACAGTCAAACCAAGGGGTTCAAGCTTTCTTTCCAGTTTCTCATTTTCAATCATTC
GATCACTTATAATGTTGCTCTGCTCTTCTTGGATTCTTTGCTCTCTTGCTGCTTCTTCCT
GAGCTCTTTTTTCTCGCCTCTTTGCACCCTTGCTGGGCTTTGAATCCTTTAATTGGTCAG
GTTGACTGGTAACAGAAACCCCAGCTATGGCTTTCACCAAAGTGTCAATATTGCCTTTTC
CATTTCCATTACTGCCACTATAGCCTAATGAAGCAAGTTCTTTGGCATGTTTTTCTTtAA
GCTTAGCAGAAAGTTGAGAAACCTCTTCCTCCACGTGCTTCTTCTTAGCTTTCTGTTCAG
CCTTGCTACCTTTGGCTGCTGCCTTTTTCAGCTCAATTTCCTTGTTCTGCAGCTGTGATA
TCTCTTTCCTGTGCCTAGCAAGCATTTCATCACGAGTTTCCTCTTTCTTTTGTGACGCAT
TATCTGAAATTGCTTCAGACATTTTATCCTCTATTTCTGGAGTGTCCTCCATTTGAGCAA
CCCGTTAGAGAGATTGAGACTTGAGAGACTGAGATTTATTTAGAGAGTTTGAGAGTGAGA
ATGAACGAGAACCCC
>QSDrought_00219
ATCGGATTTGTACTCCTTCCCCATCTCTACATCAGGGAAGGACCCCGATAATATCAaTGA
TATGTTTTCTAAGGCAGTGAGTTAAAGCACCGAGCTCTAGTTGGCCTCCCCATGCCGAAG
TTGACTCCACTTCTTTGCAGTAATTCTCAAATCTCTCTGTAACTGAATTATCAGTATCAC
CCTCTAACACAGTCTCTGTAACTGAATTATCAGTATCACCCTCTAACacATTCTCTGACA
GGAAAAATGGGATGAAATCAGATGCATGTTTCCTCATATAAGCAGCCACCATTTCTCGAA
GCTCTTGGTATGTATAAGGAGATGAACCACCAGAGAGGAGGGCTAACTGGTCCTCAACAG
CTCGGTAGAGGCAGTGCCCGTCTGGCTTTATTTCAGTAACAGTCAAACCAAGGGGTTCAA
GCTTTCTTTCCAGTTTCTCATTTTCAACCATTCGATCACTTATAATGTTGCTCTGCTCTT
CTTGGATTCTTTGCTCTCTTGCTGCTTCTTCCTGAGCTCTTTTTTCTCGCCTCTTTGCAC
TCTTACTGGGCTTTGAATCCCTTGATTGGTCAGGTTGACTGGTAACAGAAACTCCAGCTA
TTGCTTTCACCAAAGTGTCAATAGTGCCtttTCCATTTCCACTACTGCCACTATAGCCTA
ATGAGGCAAGTTCTTTGGCATGTTTTTCTTtAAGCTTAGCAGAAAGTTGAGAAACCTCTT
CCTCCACGTGCTTCTTCTTAGCTTTCTGTTCAGCCTTGCTACCTTTGGCTGCTGCCTTTT
TCAGCTCAATTTCCTTGTTCTGCAGCTGTGATATCTCTTTCCTGTGCCTAGCAAGCATTT
CATCACGAGTTTCCTCTTTCTTTTGTGACGCATTATCTGAAATTGCTTCAGACATTTTAT
CCTCTATTTCTGGAGTGTCCTCCATTTGAGCAACCCGTTAGAGAGATTGAGACTTGAGAG
ACTGAGATTTATTTAGAGAGTTTGAGAGTGAGAATGAACGAGAACCCC
>QSDrought_00220
CATTCGATGAGAGCAACGACGTCTCTTCAAACTCCAAGCCCAAATTTACTCAGCCATGGC
ACTTGAATGGAAGGTGCCCACAAGGAACCGTTCCCATAAGAAGAACTAAAGAAGAAGATT
TATTAAGGGCAGGCTCTGCAGCAAATTATGGAAGGAAAAAaCATCATAACATCTCTAATG
CTCAGTCTAAAATTGATCTATCTGCCCATGAGCATGCAGTGCTTATTGAGCAAGGAGATA
AGTACTATGGAATGATGGCAGAGATAAACGTGTGGAATCCCCATACCCAGGAAACAACAG
AGTTCAGCTTGTCTCAATTTTGGATGATAGCTGGTAGATATGGTCAAGATCTTAATACCA
TTGAAGCCGGCATGATGGTCTACGAACATCTATATGGAGATAGCAACACTAGACTGTTCA
CGTATTGGACTGATGATTCATATCAAAACACAGGTTGCTACAATCTGATCTGCTCTGGCT
TTGTTCAAGTCGACAACCAGATTGCGATTGGTGGAACCGTCACCCCTTATTCCATCTATG
GTGGTACCCAACGTTCAGTCAAATTCTATGTTTGGAAGGACATTAATGGAAAGGGAGACT
GGTGGATGAAAATTGCGGACAGAGACTTCGGATATTGGCCATCTTCCATATTCTCGATCC
TGTCTGATAGCGCTTCAGTGGTTGAATGGGGAGGAGAGGTGATAAACTCAAAGCATGATG
GGCAGCACACCACAACACAAATGGGCAGTGGCCATTTCCCTGAAGAAGGGCCTGGCAAGG
CTAGTTTCTTCAATAAACTCAAGGTTATTGATGGTTTAACAGTTCTCAGGGGTCCTCGGA
ACAGTCATACAATCATAACAAAACCCAATTGCTATAATCTCATAAGTTCTGGAGACTTCT
TTTATTTTGGTGGTCCTGGTAGAAACCCCAGTTGTCCATGATCATTTAGATTATTGTTTC
AAAATAAGGAGAAAGAGGGAAACATATGAAGAGGGGAA
>QSDrought_00221
CATTCGATGAGAGCAACGACGTCTCTTCAAACTCCAAGCCCAAATTTACTCAGCCATGGC
ACTTGAATGGAAGGTGCCCACAAGGAACCGTTCCCATAAGAAGAACTAAAGAAGAAGATT
TATTAAGGGCAGGCTCTGCAGCAAATTATGGAAGGAAAAAaCATCATAACATCTCTAATG
CTCAGTCTAAAATTGATCTATCTGCCCATGAGCATGCAGTGCTTATTGAGCAAGGAGATA
AGTACTATGGAATGATGGCAGAGATAAACGTGTGGAATCCCCATACCCAGGAAACAACAG
AGTTCAGCTTGTCTCAATTTTGGATGATAGCTGGTAGATATGGTCAAGATCTTAATACCA
TTGAAGCCGGCATGATGGTCTACGAACATCTATATGGAGATAGCAACACTAGACTGTTCA
CGTATTGGACTGTTGCTACAATCTGATCTGCTCTGGCTTTGTTCAAGTCGACAACCAGAT
TGCGATTGGTGGAACCGTCACCCCTTATTCCATCTATGGTGGTACCCAACGTTCAGTCAA
ATTCTATGTTTGGAAGGACATTAATGGAAAGGGAGACTGGTGGATGAAAATTGCGGACAG
AGACTTCGGATATTGGCCATCTTCCATATTCTCGATCCTGTCTGATAGCGCTTCAGTGGT
TGAATGGGGAGGAGAGGTGATAAACTCAAAGCATGATGGGCAGCACACCACAACACAAAT
GGGCAGTGGCCATTTCCCTGAAGAAGGGCCTGGCAAGGCTAGTTTCTTCAATAAACTCAA
GGTTATTGATGGTTTAACAGTTCTCAGGGGTCCTCGGAACAGTCATACAATCATAACAAA
ACCCAATTGCTATAATCTCATAAGTTCTGGAGACTTCTTTTATTTTGGTGGTCCTGGTAG
AAACCCCAGTTGTCCATGATCATTTAGATTATTGTTTCAAAATAAGGAGAAAGAGGGAAA
CATATGAAGAGGGGAA
>QSDrought_00222
GATACTGTTCATGGGCATTATAGCTGCCCTCTTAGCTACAGACCAGACAGATTTACTATC
TACTATAACgAAGGACTTAAATCGGCATTCACAACCTTTATATTTCTGATTGAGTTTCTA
GTATGcAGTGCTTATTGAGCAAGGAGATAAGTACTATGgAATGATGGCAGAGATAAACGT
GTGGAATCCCCATACCCAGGAAACAAATGAGTTCAGCTTGTCTCAATTTTGGATGACAGC
TGGTAGAAATGGTCAAGATCTTAATACCATTGAAGCCGGCATGATGGTCTACGAACATCT
ATATGGAGATAGCAACACTAGACTGTTCACGTATTGGACTGATGATTCATATCAAAACAC
AGGTTGCTACAATCTGATCTGCTCTGGCTTTGTTCAAGTCGACAACCAGATTGCGATTGG
TGGAACCGTCACCCCTTATTCCATCTATGGTGGTACCCAACGTTCAGTCAAATTCTATGT
TTGGAAGGACATTAATGGAAAGGGAGACTGGTGGATGAAAATTGCGGACAGAGACTTCGG
ATATTGGCCATCTTCCATATTCTCGATCCTGTCTGATAGCGCTTCAGTGGTTGAATGGGG
AGGAGAGGTGATAAACTCAAAGCATGATGGGCAGCACACCACAACACAAATGGGCAGTGG
CCATTTCCCTGAAGAAGGGCCTGGCAAGGCTAGTTTCTTCAATAAACTCAAGGTTATTGA
TGGTTTAACAGTTCTCAGGGGTCCTCGGAACAGTCATACAATCATAACAAAACCCAATTG
CTATAATCTCATAAGTTCTGGAGACTTCTTTTATTTTGGTGGTCCTGGTAGAAACCCCAG
TTGTCCATGATCATTTAGATTATTGTTTCAAAATAAGGAGAAAGAGGGAAACATATGAAG
AGGGGAA
>QSDrought_00223
GATACTGTTCATGGGCATTATAGCTGCCCTCTTAGCTACAGACCAGACAGATTTACTATC
TACTATAACgAAGGACTTAAATCGGCATTCACAACCTTTATATTTCTGATTGAGTTTCTA
GTATGcAGTGCTTATTGAGCAAGGAGATAAGTACTATGgAATGATGGCAGAGATAAACGT
GTGGAATCCCCATACCCAGGAAACAAATGAGTTCAGCTTGTCTCAATTTTGGATGACAGC
TGGTAGAAATGGTCAAGATCTTAATACCATTGAAGCCGGCATGATGGTCTACGAACATCT
ATATGGAGATAGCAACACTAGACTGTTCACGTATTGGACTGTTGCTACAATCTGATCTGC
TCTGGCTTTGTTCAAGTCGACAACCAGATTGCGATTGGTGGAACCGTCACCCCTTATTCC
ATCTATGGTGGTACCCAACGTTCAGTCAAATTCTATGTTTGGAAGGACATTAATGGAAAG
GGAGACTGGTGGATGAAAATTGCGGACAGAGACTTCGGATATTGGCCATCTTCCATATTC
TCGATCCTGTCTGATAGCGCTTCAGTGGTTGAATGGGGAGGAGAGGTGATAAACTCAAAG
CATGATGGGCAGCACACCACAACACAAATGGGCAGTGGCCATTTCCCTGAAGAAGGGCCT
GGCAAGGCTAGTTTCTTCAATAAACTCAAGGTTATTGATGGTTTAACAGTTCTCAGGGGT
CCTCGGAACAGTCATACAATCATAACAAAACCCAATTGCTATAATCTCATAAGTTCTGGA
GACTTCTTTTATTTTGGTGGTCCTGGTAGAAACCCCAGTTGTCCATGATCATTTAGATTA
TTGTTTCAAAATAAGGAGAAAGAGGGAAACATATGAAGAGGGGAA
>QSDrought_00224
GTACAGGATCCCCCGCCATCTTGTTGGGCCACCTAAAGAACGGCTCGTTCTTTAtcttCT
CCAgaACTCGCTGcACTGGTTCTCGGAACACGGCgCTAACCACCTGGGAGTTGGCAGGCC
CCGACTGccccacAAAGTCCCTCCgAGGTCGGTTGTTGTTGTACCGGTCCGGCCTGAAAT
CCCTCCTCTCTTGAGTTACCgCTTTAGACTTCCCTCTGCCTTGCATCTGATCTTCCTCTA
CTCTCCTATATTTaTCTATCCGATCCATAAGCTGACGTACACTAGTAACAGGCTTGCCAG
TCAGAGACTTCCTCAGACCGtGCTCAGTtGGAAGACCTTCCTTAAAAGTATTCATAGCCA
CgTCATCGTGAGCcCCATCCACCTCgTTgaaCATcTCCCAGTATCTGTCTGAgTAGGCTT
TTAGGGTTTCCCCTTCTCGCATAGACATGGATAGTAGCGACCCCAAGGGTTGAACAACCC
TTCTACAGGTAATAAAGCGAgCaCCAAAGGCCTGAGTGAGCTTCTCAAAAGAGTCAATAG
TATTAGTTCTCAAGcCATTAAACCATCTCATtGCCACTgGgCCCAGgCTAGACGGGAAAA
CCTTGCACATCAAGGCTTCATCCctGGCATGAATAGCCATTCTCTGGCTGTAGTGGCTAA
CATGTTCCACTGGGTCTGTTCGACCATTATAAATGGTGAACACAGGCTGGTGGAATCGgT
GAGGAAGACTAGCGTCTTCAATATGTCGCGTGAAAGGCGACTTAGAGACCTGATTCAAAG
CCTTGTTCAAGGCATCATTCTCCTGACCCTGGCGAGTCGGGCTCTTATTTCTTCGCCCAC
GGTGGTACTCCTCCTCACACAAAAAAGATTCGCTGGGTGGAGTTCTCGACCTTTGCCTGT
AACTGGTGTCTTCCGaCTCCTCaGAGGAGTGCCTAGAGTTATGAGCCCTACGCCTTCTTC
GCTCATATCGCAATTCCCT
>QSDrought_00225
GAGTCCCTAGACTCTGCCTGGTGCTGATTAGCATCTGCCTGTTGCAGGCCCGTCAATGGT
TGTTGCGGTACTCCCTCTTCCATCGTGAGTATCACACCTGCCCTTCCTTCTCAACAGATC
AAGTTCTTCCCTCCGAGGTCGGTTGTTGTTATACCGGTcAGgCCTGAAATCCCTCATCTC
TTGAGTTACTGCTTTAGACTTTCCTCTaCCTTGCATCTGATCTTCCTCTACTCtTCTATA
TTTGTCTATCCGATCCATAAGCTGACGTACACTAGTAACAGGCTTGCCAGTCAGAGACTT
CCTCAGACCGTGCTCAGTTGGAAGACCTTCCTTAAAAGTGTTCATAGCCACGTCATCGTG
AGCCCCATCCACCTCGTTGAACATTTCCCAGTATCTGTCTGAGTAGGCTTTTAGGGTTTC
CCCTTCTTGCATAGACATGGATAGTAGCGACCCCAATGGTTGAACAACCCTTCTACATGT
AATAAAACGAGCACCAAAGGCCTGGGTGAGCTTCTCAAAAGAGTCAATAGTATTAGTTCT
CAAGcCATTAAACCATCTCATtGCCACTgGgCCCAGgCTAGACGGGAAAACCTTGCACAT
CAAGGCTTCATCCctGGCATGAATAGCCATTCTCTGGCTGTAGTGGCTAACATGTTCCAC
TGGGTCTGTTCGACCATTATAAATGGTGAACACAGGCTGGTGGAATCGgTGAGGAAGACT
AGCGTCTTCAATATGTCGCGTGAAAGGCGACTTAGAGACCTGATTCAAAGCCTTGTTCAA
GGCATCATTCTCCTGACCCTGGCGAGTCGGGCTCTTATTTCTTCGCCCACGGTGGTACTC
CTCCTCACACAAAAAAGATTCGCTGGGTGGAGTTCTCGACCTTTGCCTGTAACTGGTGTC
TTCCGaCTCCTCaGAGGAGTGCCTAGAGTTATGAGCCCTACGCCTTCTTCGCTCATATCG
CAATTCCCT
>QSDrought_00226
GTACAGGATCCCCCGCCATCTTGTTGGGCCACCTAAAGAACGGCTCGTTCTTTAtcttCT
CCAgaACTCGCTGcACTGGTTCTCGGAACACGGCgCTAACCACCTGGGAGTTGGCAGGCC
CCGACTGccccacAAAGTCCCTCCgAGGTCGGTTGTTGTTGTACCGGTCCGGCCTGAAAT
CCCTCCTCTCTTGAGTTACCgCTTTAGACTTCCCTCTGCCTTGCATCTGATCTTCCTCTA
CTCTCCTATATTTaTCTATCCGATCCATAAGCTGACGTACACTAGTAACAGGCTTGCCAG
TCAGAGACTTCCTCAGACCGtGCTCAGTtGGAAGACCTTCCTTAAAAGTATTCATAGCCA
CgTCATCGTGAGCcCCATCCACCTCgTTgaaCATcTCCCAGTATCTGTCTGAgTAGGCTT
TTAGGGTTTCCCCTTCTCGCATAGACATGGATAGTAGCGACCCCAAGGGTTGAACAACCC
TTCTACAGGTAATAAAGCGAgCaCCAAAGGCCTGAGTGAGCTTCTCAAAAGAGTCAATAG
TATTAGTTCTCAAGcCATTAAACCATCTCATtGCCACTgGgCCCAGgCTAGACGGGAAAA
CCTTGCACATCAAGGCTTCATCCctGGCATGAATAGCCATTCTCTGGCTGTAGTGGCTAA
CATGTTCCACTGGGTCTGTTCGACCATTATAAATGGTGAACACAGGCTGGTGGAATCGCC
GAGGAAGACTAGCGTCTTCAATATGTCGTGTGAAAGGCGACTTAGAGACCTGATTCAAAG
CCTTGTtCAAGGCATCATTCCCCTGACCCTGGCGAGTCGGACTCTTACTTCTTCGCCTAC
GGTGGTACTCTTCCTCACACGAAAAAG
>QSDrought_00227
GAGTCCCTAGACTCTGCCTGGTGCTGATTAGCATCTGCCTGTTGCAGGCCCGTCAATGGT
TGTTGCGGTACTCCCTCTTCCATCGTGAGTATCACACCTGCCCTTCCTTCTCAACAGATC
AAGTTCTTCCCTCCGAGGTCGGTTGTTGTTATACCGGTcAGgCCTGAAATCCCTCATCTC
TTGAGTTACTGCTTTAGACTTTCCTCTaCCTTGCATCTGATCTTCCTCTACTCtTCTATA
TTTGTCTATCCGATCCATAAGCTGACGTACACTAGTAACAGGCTTGCCAGTCAGAGACTT
CCTCAGACCGTGCTCAGTTGGAAGACCTTCCTTAAAAGTGTTCATAGCCACGTCATCGTG
AGCCCCATCCACCTCGTTGAACATTTCCCAGTATCTGTCTGAGTAGGCTTTTAGGGTTTC
CCCTTCTTGCATAGACATGGATAGTAGCGACCCCAATGGTTGAACAACCCTTCTACATGT
AATAAAACGAGCACCAAAGGCCTGGGTGAGCTTCTCAAAAGAGTCAATAGTATTAGTTCT
CAAGcCATTAAACCATCTCATtGCCACTgGgCCCAGgCTAGACGGGAAAACCTTGCACAT
CAAGGCTTCATCCctGGCATGAATAGCCATTCTCTGGCTGTAGTGGCTAACATGTTCCAC
TGGGTCTGTTCGACCATTATAAATGGTGAACACAGGCTGGTGGAATCGCCGAGGAAGACT
AGCGTCTTCAATATGTCGTGTGAAAGGCGACTTAGAGACCTGATTCAAAGCCTTGTtCAA
GGCATCATTCCCCTGACCCTGGCGAGTCGGACTCTTACTTCTTCGCCTACGGTGGTACTC
TTCCTCACACGAAAAAG
>QSDrought_00228
CTCTTTGCCcTTACTGGTATGAGTCATCATCGCCATGTcTAGTGCTAGCCTCACATCGGT
tAGCTTATCTATTTCTGCtTCTTCAATCACAGCATCAAcAaTTATTACCTTTCCTTTGTT
CTCCAGAACAGCCTCTcTGCATTTTTTAAGGATTTGGATGCAATCATTGTCTCCCCAATC
ATGCAGAATCcaTTTCAGGAAAGCAGCATCAGCCTTTGGAACACTTTCAAACATGTCACC
CCCAACATTTTCAACTCCACTGGTCACTGCTGCAACAGATACAACATGAGGTTGATCAAA
GTTGATGCCTCGAAGCCATGGAAATGCCTTAACCAACACCTTCAAAGTTGTTCCATTGCC
CCCACCCACATCGACCAAACTGCCAAGCCCATCAAACACCTCAGGGCAGCCGTGAATCAT
TGCAGGCACTAACACCCTCGCATCACAAGCCATTGCTTCATTGATAAGTTGGCCGTGAGC
AGGATTTGCAGCTGAATAGCTCCATATATCTTCACCATGTGCCACCTCAAATGATGAAGT
ATCATCCTCTAGAACACGTGCACTTAGACTAAGCCATGGTGTCAGCATCACTGGGCTACT
CTCTAGCAAAATCAAAGCAGCCATGCTATGTTCTCCATGTTTCATCAAACGACGAGATAG
AGGTGTTTGTGCATAACCTGGGGAGCCTTGGCGAGCGAGTTTCCCCTTGAATATTCCTCG
GCGCATTAGGAACCTCATAATGCGGTAAAGAGGGGAAGGAGCACATCCTAGAGTTGATGA
CAACTCATAGAGTGTCATGGGGCTTCCATGGCTTTCAATGGCATCAGCTATCCCAAGATC
AATGGCACACTTGACTACAGCCATTTCTGTGAACCCAAATATGTATTTCCAGATATCCAC
TTCTGCTTGTTC
>QSDrought_00229
CTCTTTGCCcTTACTGGTATGAGTCATCATCGCCATGTcTAGTGCTAGCCTCACATCGGT
tAGCTTATCTATTTCTGCtTCTTCAATCACAGCATCAAcAaTTATTACCTTTCCTTTGTT
CTCCAGAACAGCCTCTcTGCATTTTTTAAGGATTTGGATGCAATCATTGTCTCCCCAATC
ATGCAGAATCcaTTTCAGGAAAGCAGCATCAGCCTTTGGAACACTTTCAAACATGTCACC
CCCAACATTTTCAACTCCACTGGTCACTGCTGCAACAGATACAACATGAGGTTGATCAAA
GTTGATGCCTCGAAGCCATGGAAATGCCTTAACCAACACCTTCAAAGTTGTTCCATTGCC
CCCACCCACATCGACCAAACTGCCAAGCCCATCAAACACCTCAGGGCAGCCGTGAATCAT
TGCAGGCACTAACACCCTCGCATCACAAGCCATTGCTTCATTGATAAGTTGGCCGTGAGC
AGGATTTGCAGCTGAATAGCTCCATATATCTTCACCATGTGCCACCTCAAATGATGAAGT
ATCATCCTCTAGAACACGTGCACTTAGACTAAGCCATGATGTCAATAACACTGGGCTACT
CTCTAGCAAAATCAAAGCAGCCATGCTATGCTCTCCATGTTTCATCAAACGACGAGATAG
AGGTGTTTGAGCATAGCCTGGGGAGCCTTGGCTATTGAGTGTCCCTTTGAATATTCCCCG
GTGCATTAGGAACCTCATAATGCGGTAGAGAGGTGAAGGGGCACATCCTAGAGTTGATGA
CAACTCAGAGAGTGTCATGGGGCTTCCATGGCTTTCAATGGCATCAGGTATCCCAAGcTC
AATGGCACACCTGACTACAGCCATTTCTGTGAACCTAAGTATGTATTTCCAGATATCCA
>QSDrought_00230
AGCCATCATTGCCATGTCTAGTGCTAGCCTCACATCGGTTAGCCCATCTATTTCTGCTTC
TTCAATCACTGCATCAACAATTATTACCTTTCCTTTGTTCTCCAGAACAGCTTCTCTGCA
TTTTTTAAGGATTTGGATGCACTCATTGTCTCCCCAGTCATGCAGAATCCACTTCAGGAA
AGCAGCATCAGCCTTTGGAACACTTTCAAACATGTCGCCCCCAACATTTTCAACTCCGCT
GATCACTCCTGCAACAGATACAACATGAGGTTGATCAAAGTTGATGCCTCGAAGCCATGG
AAATGCCTTAACCAACACCTTCAAAGTTGTTCCATTGCCCCCACCCACATCGACCAAACT
GCCAAGCCCATCAAACACCTCAGGGCAGCCGTGAATCATTGCAGGCACTAACACCCTCGC
ATCACAAGCCATTGCTTCATTGATAAGTTGGCCGTGAGCAGGATTTGCAGCTGAATAGCT
CCATATATCTTCACCATGTGCCACCTCAAATGATGAAGTATCATCCTCTAGAACACGTGC
ACTTAGACTAAGCCATGGTGTCAGCATCACTGGGCTACTCTCTAGCAAAATCAAAGCAGC
CATGCTATGTTCTCCATGTTTCATCAAACGACGAGATAGAGGTGTTTGTGCATAACCTGG
GGAGCCTTGGCGAGCGAGTTTCCCCTTGAATATTCCTCGGCGCATTAGGAACCTCATAAT
GCGGTAAAGAGGGGAAGGAGCACATCCTAGAGTTGATGACAACTCATAGAGTGTCATGGG
GCTTCCATGGCTTTCAATGGCATCAGCTATCCCAAGATCAATGGCACACTTGACTACAGC
CATTTCTGTGAACCCAAATATGTATTTCCAGATATCCACTTCTGCTTGTTC
>QSDrought_00231
AGCCATCATTGCCATGTCTAGTGCTAGCCTCACATCGGTTAGCCCATCTATTTCTGCTTC
TTCAATCACTGCATCAACAATTATTACCTTTCCTTTGTTCTCCAGAACAGCTTCTCTGCA
TTTTTTAAGGATTTGGATGCACTCATTGTCTCCCCAGTCATGCAGAATCCACTTCAGGAA
AGCAGCATCAGCCTTTGGAACACTTTCAAACATGTCGCCCCCAACATTTTCAACTCCGCT
GATCACTCCTGCAACAGATACAACATGAGGTTGATCAAAGTTGATGCCTCGAAGCCATGG
AAATGCCTTAACCAACACCTTCAAAGTTGTTCCATTGCCCCCACCCACATCGACCAAACT
GCCAAGCCCATCAAACACCTCAGGGCAGCCGTGAATCATTGCAGGCACTAACACCCTCGC
ATCACAAGCCATTGCTTCATTGATAAGTTGGCCGTGAGCAGGATTTGCAGCTGAATAGCT
CCATATATCTTCACCATGTGCCACCTCAAATGATGAAGTATCATCCTCTAGAACACGTGC
ACTTAGACTAAGCCATGATGTCAATAACACTGGGCTACTCTCTAGCAAAATCAAAGCAGC
CATGCTATGCTCTCCATGTTTCATCAAACGACGAGATAGAGGTGTTTGAGCATAGCCTGG
GGAGCCTTGGCTATTGAGTGTCCCTTTGAATATTCCCCGGTGCATTAGGAACCTCATAAT
GCGGTAGAGAGGTGAAGGGGCACATCCTAGAGTTGATGACAACTCAGAGAGTGTCATGGG
GCTTCCATGGCTTTCAATGGCATCAGGTATCCCAAGcTCAATGGCACACCTGACTACAGC
CATTTCTGTGAACCTAAGTATGTATTTCCAGATATCCA
>QSDrought_00232
CATTTTCCATATCTAAGTTGTCGTCATCATCAAGCTCATCCAACccATCTAGTATTGACT
GGTTGATGCTCTTACGAGATTTTCGCCTATGCTTCTTAGGCTCCAAACGCGGTTCCGCTT
GCTTAACACCCATTTCTCCTACCTTAAACCTTACATCACCCTCTCTTTTGGTTCCAAATG
TCCTCAACTGGAATTCCTCCCTGATTCTGATCTCATCAAGAAGCTGAAAATAGTACGGGT
ATCTTTCCCAATCCCCTTTCACAACACACCCTGGTTCACCGAGATGCAAACAATTATTGA
ATGAgCATTTTGTgGgCTCATTGTCAATGAGCATCTTCCGGATCTCAGGGAAaGCTTGGG
CAAGGGATTGTTTTGTTACTTTCATCAAACTAGGCTGGTTAAATCCAGGAGTATCAGCAA
GATAACCCCCTCCTGATAATGGAAGCAAAGAAACGTGGCGAGTAGTATGCTtCCCTCTGC
CACTTCGAGTTGAAACTTCCCCGATACGCTGTTCCTCAAACCACTTGCTGCCCAGAATAG
GATCAAACCAGTTATCCCCTTCTTCTGCATCAGAAGCATGGTGGCTGCTTCTCAGAGTAT
TAATCAGACTAGACTTCCCAACCCCACTTGGACCAACAACTACAGTTGTCtGATCTTTCA
AAATAAATGCAAGAGCATCGAGCCCAGATTTGGATTCAACACTGCAAAACACTGGTTCAT
AGCCCCAACTCTGTAGCCTAGTCTTCCATCCAACTAGTGTCTCTTCATCAACAAGCTCCG
ACTTGTTCAATGCGAGCGTGAGCGGAATTCCAGTGGACTCgGCCTCAACgAGAAACCTAG
TGAGCGCAAAAGGCTCGAGATTGTGAAGCATCGGAGAGTCGAGAACCGGTAGAGGAGGTT
GTTGTGGTTGGAGGTGAAGAGAGAAGTGGCGGTCGGTGTAATGGCGCGGTGGTGGATGAG
TGAAATGGAAGCGATCGGCATATGGTGTTGTTTGGTTGCAGAATTTGGATGGACA
>QSDrought_00233
CATTTTCCATATCTAAGTTGTCGTCATCATCAAGCTCATCCAACccATCTAGTATTGACT
GGTTGATGCTCTTACGAGATTTTCGCCTATGCTTCTTAGGCTCCAAACGCGGTTCCGCTT
GCTTAACACCCATTTCTCCTACCTTAAACCTTACATCACCCTCTCTTTTGGTTCCAAATG
TCCTCAACTGGAATTCCTCCCTGATTCTGATCTCATCAAGAAGCTGAAAATAGTACGGGT
ATCTTTCCCAATCCCCTTTCACAACACACCCTGGTTCACCGAGATGCAAACAATTATTGA
ATGAgCATTTTGTgGgCTCATTGTCAATGAGCATCTTCCGGATCTCAGGGAAaGCTTGGG
CAAGGGATTGTTTTGTTACTTTCATCAAACTAGGCTGGTTAAATCCAGGAGTATCAGCAA
GATAACCCCCTCCTGATAATGGAAGCAAAGAAACGTGGCGAGTAGTATGCTtCCCTCTGC
CACTTCGAGTTGAAACTTCCCCGATACGCTGTTCCTCAAACCACTTGCTGCCCAGAATAG
GATCAAACCAGTTATCCCCTTCTTCTGCATCAGAAGCATGGTGGCTGCTTCTCAGAGTAT
TAATCAGACTAGACTTCCCAACCCCACTTGGACCAACAACTACAGTTGTCtGATCTTTCA
AAATAAATGCAAGAGCATCGAGCCCAGATTTGGATTCAACACTGCAAAACACTGGTTCAT
AGCCCCAACTCTGTAGCCTAGTCTTCCATCCAACTAGTGTCTCTTCATCAACAAGCTCCG
ACTTGTTCAATGCGAGCGTGAGCGGAATTCCAGTGGACTCgGCCTCAACgAGAAACCTAG
TGAGCGCAAAAGGCTCGAGCCGCGGCTGCTCCAACGAGAACAGCACCAAGAAATGGTCCA
CATTGGCCACCGGAGGGTCCAGAATCTCCGAGCTCCTCTGAAACACATTCTCAATCATGC
CCCTCCGGTC
>QSDrought_00234
TGGTTAAATCCAGGAGTATCAGCAAGATAACCCCCTCCTGATAATGGAAGCAAAGAAACG
TGGCGAGTAGTATGCTTCCCTCTGCCACTTCGAGTTGAAACTTCCCCGATACGCTGTTCC
TCAAACCACTTaCTGCCCAGAATCTGAAAGAAGTACATCAACAAAAGGTGAAAAaCATAC
CAAGATCACGAGCAAGCACAAACATAAGGTATTAAGAAAATGAAGATATGAAGCAGAAAG
ATATCAAACCTACAGGATCAAACCAGTTATCCCCTTCTTCTGCATCAGAAGCATGGTGGC
TGCTTCTCAGAGTATTAATCAGACTAGACTTCCCAACCCCACTTGGACCAACAACTACAG
TTGTCtGATCTTTCAAAATAAATGCAAGAGCATCGAGCCCAGATTTGGATTCAACACTGC
AAAACACTGGTTCATAGCCCCAACTCTGTAGCCTAGTCTTCCATCCAACTAGTGTCTCTT
CATCAACAAGCTCCGACTTGTTCAATGCGAGCGTGAGCGGAATTCCAGTGGACTCgGCCT
CAACgAGAAACCTAGTGAGCGCAAAAGGCTCGAGATTGTGAAGCATCGGAGAGTCGAGAA
CCGGTAGAGGAGGTTGTTGTGGTTGGAGGTGAAGAGAGAAGTGGCGGTCGGTGTAATGGC
GCGGTGGTGGATGAGTGAAATGGAAGCGATCGGCATATGGTGTTGTTTGGTTGCAGAATT
TGGATGGACA
>QSDrought_00235
TGGTTAAATCCAGGAGTATCAGCAAGATAACCCCCTCCTGATAATGGAAGCAAAGAAACG
TGGCGAGTAGTATGCTTCCCTCTGCCACTTCGAGTTGAAACTTCCCCGATACGCTGTTCC
TCAAACCACTTaCTGCCCAGAATCTGAAAGAAGTACATCAACAAAAGGTGAAAAaCATAC
CAAGATCACGAGCAAGCACAAACATAAGGTATTAAGAAAATGAAGATATGAAGCAGAAAG
ATATCAAACCTACAGGATCAAACCAGTTATCCCCTTCTTCTGCATCAGAAGCATGGTGGC
TGCTTCTCAGAGTATTAATCAGACTAGACTTCCCAACCCCACTTGGACCAACAACTACAG
TTGTCtGATCTTTCAAAATAAATGCAAGAGCATCGAGCCCAGATTTGGATTCAACACTGC
AAAACACTGGTTCATAGCCCCAACTCTGTAGCCTAGTCTTCCATCCAACTAGTGTCTCTT
CATCAACAAGCTCCGACTTGTTCAATGCGAGCGTGAGCGGAATTCCAGTGGACTCgGCCT
CAACgAGAAACCTAGTGAGCGCAAAAGGCTCGAGCCGCGGCTGCTCCAACGAGAACAGCA
CCAAGAAATGGTCCACATTGGCCACCGGAGGGTCCAGAATCTCCGAGCTCCTCTGAAACA
CATTCTCAATCATGCCCCTCCGGTC
>QSDrought_00236
TAATTCCTCTTCTTAATTCATGGACAGAAAGTGATAACATAGTTGGGTGCACCAGAGCAA
GTAAATGTGCTGTTCTGATCATCATAAGCATAGCTATAAGCTTGAGGGCATTGGTTCTCA
AAGATCCGAGAAtAGTCTGTGGGTGGGCAAGTTTGTGGAGTGTTATTTGCACCAGTGCAA
CAGTACTGTGGCTGATTGAAAGCAGTACAAGCACTCTTGCAAGCAATAACGCTTCCATCA
GACCCTTTCACTTGCAGCTCTGCTGGGCAAGCTGCATTCACATTGGCCGGACAGCTTGAG
GCCTTGCATTCACCAGTTCCGCCTTGTGTGGCTACTGAAACAGGCAAGTTGAACCCATCT
ACAAGACTAACATCATAAAAGTCCATTCCACCAGCGGCGGCTATGTTGATTTCTACCAAA
GAAGCTGGCGGAACTGCACCGTTACCATTGCATGAAACCTGACCAGAGCTACATTCTGCA
GTAGCACAGCTGAACCTTCCGGAGCTGTCTGTGGAGCATAGAGTTCGGGCCCAGAATCGG
CCTTTCCATGGAGCTTGGACATCTATTGCTGAGGATGCTGTAGATGCTAACTCAAACCCA
GTAGTTGATAATTGAGGTTTTTGATCCGAAGTTAAGGTTCCTGGCCAGACGGTATATGGA
CAGTTGTTTGTGAAAGTTATTCTAGCAGAGTGAGCACCAGATAGGAAAAAGAAGACCAAG
GTAAGGCTGTAGAGTGCCAGGGTTTTCGTCATTGTATGAAGTATGATATCGTTGCTTTAA
ATTaGTGGTATATAAGAACTAACAAGTATGATGAACTTGAATGTGGTATGGTCCCCC
>QSDrought_00237
TAATTCCTCTTCTTAATTCATGGACAGAAAGTGATAACATAGTTGGGTGCACCAGAGCAA
GTAAATGTGCTGTTCTGATCATCATAAGCATAGCTATAAGCTTGAGGGCATTGGTTCTCA
AAGATCCGAGAAtAGTCTGTGGGTGGGCAAGTTTGTGGAGTGTTATTTGCACCAGTGCAA
CAGTACTGTGGCTGATTGAAAGCAGTACAAGCACTCTTGCAAGCAATAACGCTTCCATCA
GACCCTTTCACTTGCAGCTCTGCTGGGCAAGCTGCATTCACATTGGCCGGACAGCTTGAG
GCCTTGCATTCACCAGTTCCGCCTTGTGTGGCTACTGAAACAGGCAAGTTGAACCCATCT
ACAAGACTAACATCATAAAAGTCCATTCCACCAGCGGCGGCTATGTTGATTTCTACCAAA
GAAGCTGGCGGAACTGCACCGTTACCATTGCATGAAACCTGACCAGAGCTACATTCTGCA
GTAGCACAGCTGAACCTTCCGGAGCTGTCTGTGGAGCATAGAGTTCGGGCCCAGAATCGG
CCTTTCCATGGAGCTTGGACATCTATTGCTGAGGATGCTGTAGATGCTAACTCAAACCCA
GTAGTTGATAATTGAGGTTTTTGATCCGAAGTTAAGGTTCCTGGCCAGACGGTATATGGA
CAGTTGTTTGTGAAAGTTATTCTAGCAGAGTGAGCACCAGATAGGAAAAAGAAGGCCAAG
GTGAGGCtGTAGAGTGCcAGgGTTTTCATCATTGTATGATATcGTTGCTTTAAATTGGTG
GTATATAAGAACTAACAAGTATGATGAACTTGAATGTGGTATGGTGATCCCC
>QSDrought_00238
ACCAGAaCaAGTAAATGTGCTGTTCTGATCATCATAAGCATAGCTATAAGCTTGAGGACA
TTGCTGCTCAAAGATCTGAGAGTAGCTTGTGGGTGGACATGTTTCAGGCTTGTCATATGC
GCCAGTGCAACAATATTGTGGTTCATTGAAAGCGGTACATGCACTCTTGCAAGCAATAAC
GcTCCCATCAGACCCTTTCACTTGCAGCTCTGCTGGGCAAGCCGCGTtCACGTTGGCTGG
ACAGCTTGAGGCCTTGCATTCGCCAGTTCCGCCTTGTGTGGCTACTGAAaCAGGCAAGTT
GAACCCATCTACAAGGCTAACATCATAGAAGTCCATTCCACCATCGGCGGCTATGTTGAT
TTCTACCAAAGAAGCTGGCGGAACTGCACCGTTACCATTGCATGAAACTTGACCAGAGCT
ACATTCTGCAGTGGCGCAGCTGAACCTTCCCGAGCTATCTGTGGAGCATAGGGTTCGGGC
CCAGAATCGGCCTTTCCATGGAGCTTGGACATCTATTGCTGAGGATGCTGTAGATGCTAA
CTCAAACCCAGTAGTTGATAATTGAGGTTTTTGATCCGAAGTTAAGGTTCCTGGCCAGAC
GGTATATGGACAGTTGTTTGTGAAAGTTATTCTAGCAGAGTGAGCACCAGATAGGAAAAA
GAAGACCAAGGTAAGGCTGTAGAGTGCCAGGGTTTTCGTCATTGTATGAAGTATGATATC
GTTGCTTTAAATTaGTGGTATATAAGAACTAACAAGTATGATGAACTTGAATGTGGTATG
GTCCCCC
>QSDrought_00239
ACCAGAaCaAGTAAATGTGCTGTTCTGATCATCATAAGCATAGCTATAAGCTTGAGGACA
TTGCTGCTCAAAGATCTGAGAGTAGCTTGTGGGTGGACATGTTTCAGGCTTGTCATATGC
GCCAGTGCAACAATATTGTGGTTCATTGAAAGCGGTACATGCACTCTTGCAAGCAATAAC
GcTCCCATCAGACCCTTTCACTTGCAGCTCTGCTGGGCAAGCCGCGTtCACGTTGGCTGG
ACAGCTTGAGGCCTTGCATTCGCCAGTTCCGCCTTGTGTGGCTACTGAAaCAGGCAAGTT
GAACCCATCTACAAGGCTAACATCATAGAAGTCCATTCCACCATCGGCGGCTATGTTGAT
TTCTACCAAAGAAGCTGGCGGAACTGCACCGTTACCATTGCATGAAACTTGACCAGAGCT
ACATTCTGCAGTGGCGCAGCTGAACCTTCCCGAGCTATCTGTGGAGCATAGGGTTCGGGC
CCAGAATCGGCCTTTCCATGGAGCTTGGACATCTATTGCTGAGGATGCTGTAGATGCTAA
CTCAAACCCAGTAGTTGATAATTGAGGTTTTTGATCCGAAGTTAAGGTTCCTGGCCAGAC
GGTATATGGACAGTTGTTTGTGAAAGTTATTCTAGCAGAGTGAGCACCAGATAGGAAAAA
GAAGGCCAAGGTGAGGCtGTAGAGTGCcAGgGTTTTCATCATTGTATGATATcGTTGCTT
TAAATTGGTGGTATATAAGAACTAACAAGTATGATGAACTTGAATGTGGTATGGTGATCC
CC
>QSDrought_00240
GAGTTAACGGGGGACGCAGCAGGGGCAGAAAGAACCAAATCAAAAaGAAAAATCACCACC
ACCTTTTAGCCGCCAAGAACCACCGCTTCAACCCCTTCTTTTGATAGAAATCTCTGTGGC
GAAGATGAAGACTACAACTCAGAATTTTTCTAGGTGTTCCTAGTACCCAGGATTGTGCTT
CTTCAAGTTTAGGCCTGCGTTTCTTCTGCTCTGAGATATATTTTCAAAAGTCTTAGTGAG
GTTTTTGAAGTAAAATACAACAATGGATTCATCACAGAGTGCTGTAACAGCAGGAACTGC
TGGTGGTGGCAATGGGATGATGATCTCCCAAACCAATGATACGGCAGCTACACCTGCTGT
GGACAATCCAAAGCAGAACCTGAACCATGTCATCAACTCTATTCAGAAAACTTTGGGCCT
TCTTCACCAGCTCTACCTTACTGTCTCTTCCTTCAATGCTGCCTCTCAGCTTCCTCTTCT
CCATCGCCTCAATTCTCTTGTCACGGAGCTTGACAACATGGTTAAATTAGCTGAGAAGTG
CAACATTCAAATTCCTATGGAAGTGCTAAATTTAATTGATGATGGAAAGAATCCAGATGA
ATTCACAAGGGATGTCATAAACAGCTGTATTGCCAAGAATCAGATCACCAAAGGCAAAAC
TGATGCCTTTAAGGGTTTACGCAAACATCTTCTGGAAGAACTTGAACAAACATTTCCTGA
TGAAGTTGAATCTTATAGAGAGATACGTGCAGCCTCTGCTGCTGAATCAAAGCGGCTTGC
GCAGGCACAAAGCATGTTACCAAATGGAGATATGAAGGTCAAATCCGAGCTGTAGGTGTT
CATgagTGTGAACTGAAAGAAATGTAATGAGGGaAGTGATGTAAAGAATATCTAAAGTGT
GGGCCTGAGGCTGGTCTTGATAGGAGCATTTTCtAATGTACTTGCTAGAGAGAAAACATC
CCACTAGCTGTTCCATGCGGACGCTTGTCAA
>QSDrought_00241
GAGTTAACGGGGGACGCAGCAGGGGCAGAAAGAACCAAATCAAAAaGAAAAATCACCACC
ACCTTTTAGCCGCCAAGAACCACCGCTTCAACCCCTTCTTTTGATAGAAATCTCTGTGGC
GAAGATGAAGACTACAACTCAGAATTTTTCTAGGTGTTCCTAGTACCCAGGATTGTGCTT
CTTCAAGTTTAGGCCTGCGTTTCTTCTGCTCTGAGATATATTTTCAAAAGTCTTAGTGAG
GTTTTTGAAGTAAAATACAACAATGGATTCATCACAGAGTGCTGTAACAGCAGGAACTGC
TGGTGGTGGCAATGGGATGATGATCTCCCAAACCAATGATACGGCAGCTACACCTGCTGT
GGACAATCCAAAGCAGAACCTGAACCATGTCATCAACTCTATTCAGAAAACTTTGGGCCT
TCTTCACCAGCTCTACCTTACTGTCTCTTCCTTCAATGCTGCCTCTCAGCTTCCTCTTCT
CCATCGCCTCAATTCTCTTGTCACGGAGCTTGACAACATGGTTAAATTAGCTGAGAAGTG
CAACATTCAAATTCCTATGGAAGTGCTAAATTTAATTGATGATGGAAAGAATCCAGATGA
ATTCACAAGGGATGTCATAAACAGCTGTATTGCCAAGAATCAGATCACCAAAGGCAAAAC
TGATGCCTTTAAGGGTTTACGCAAACATCTTATGGAAGAACTTgaACAAACATTTCCTGA
TGAAGTTGAATCTTATAGAGAGATACGTGCAGCCTCTGCTGCTGAATCAAAGCGGCTTGC
ACAAGCACAAAGCATGTTACCAAATGGAGATATGAAGGTCAAATCGGAACTTTAGGTGTT
TATGAAGTaGTGAACTGAAAGAAATGTAGTGAGGGTAGTGG
>QSDrought_00242
ACTGGTGGTGGTGGCAATGGGATGATGTATCTCTCAAACCAATGATACGGCAGCTACACC
TGCTGTGGACGAaTCCAAAGCAAAACCTGAACCATGTCATCAACTCTATTCAGAAAACTT
tAGGCCTTCTTCACCAGCTCTACCTTACTGTCTCTTCCTTCAATGCTGCCTCTCAGCTTC
CCCTTCTCCATCGCCTCAATTCTCTTGTTACAGAGCTTGACAACATGGTTAAATTAGCTG
AGaAGTGCAATGTTCAAATTCCTATGGAAGTGCTAAATTTGATTGATGATGGAAAGAATC
CAGATGAATTCACAAGGGATGTCATAAACAGCTGTATTGCCAAGAATCAGATCACCAAAG
GCAAAACTGATGCCTTTAAGGGTTTACGCAAACATCTTCTGGAAGAACTTGAACAAACAT
TTCCTGATGAAGTTGAATCTTATAGAGAGATACGTGCAGCCTCTGCTGCTGAATCAAAGC
GGCTTGCGCAGGCACAAAGCATGTTACCAAATGGAGATATGAAGGTCAAATCCGAGCTGT
AGGTGTTCATgagTGTGAACTGAAAGAAATGTAATGAGGGaAGTGATGTAAAGAATATCT
AAAGTGTGGGCCTGAGGCTGGTCTTGATAGGAGCATTTTCtAATGTACTTGCTAGAGAGA
AAACATCCCACTAGCTGTTCCATGCGGACGCTTGTCAA
>QSDrought_00243
ACTGGTGGTGGTGGCAATGGGATGATGTATCTCTCAAACCAATGATACGGCAGCTACACC
TGCTGTGGACGAaTCCAAAGCAAAACCTGAACCATGTCATCAACTCTATTCAGAAAACTT
tAGGCCTTCTTCACCAGCTCTACCTTACTGTCTCTTCCTTCAATGCTGCCTCTCAGCTTC
CCCTTCTCCATCGCCTCAATTCTCTTGTTACAGAGCTTGACAACATGGTTAAATTAGCTG
AGaAGTGCAATGTTCAAATTCCTATGGAAGTGCTAAATTTGATTGATGATGGAAAGAATC
CAGATGAATTCACAAGGGATGTCATAAACAGCTGTATTGCCAAGAATCAGATCACCAAAG
GCAAAACTGATGCCTTTAAGGGTTTACGCAAACATCTTATGGAAGAACTTgaACAAACAT
TTCCTGATGAAGTTGAATCTTATAGAGAGATACGTGCAGCCTCTGCTGCTGAATCAAAGC
GGCTTGCACAAGCACAAAGCATGTTACCAAATGGAGATATGAAGGTCAAATCGGAACTTT
AGGTGTTTATGAAGTaGTGAACTGAAAGAAATGTAGTGAGGGTAGTGG
>QSDrought_00244
TGAACCCATTAAACCACTAAATATGTGGAAGCATATTATAAATATAGCAAAATAGAAGAG
AATGCTACAATTTTATTTTCTTCTCCCTATACTACATGTTAAATAGATCCTATGCCATAA
AGCCAAAATGTAGCCAGGGTAGCAATCAGGAATGAGCAGAAGAAACTTCACCTTTCTGAC
CCAACAGAGCATCCCCTTCTGAAAGGTTGACTGATGCACCCGCGTTCAATGTCAGCATCT
CCAGTGTGGGTACTATGGGAGGTTTTATTCTCCTTGTGACTGTCATCTTCAACCCTTCTG
TTGTGTGAATTGTCGCTCCAGTAGTCATCTCAACAGGTGGAGCTCCAAGTGCTATTTGGA
AGTTAAATCGCCGGACAAGCATTGCAAGTGCTACTACAGTCTCGTATGAAGCGAACATGT
CACCTACGCATTTTCGGGGTCCTCCACCAAAGGGTAAATAACTGAAGTTTTGGTTTGTTT
CATTTGGATTGGGTCCATCTAAAGGCCATCTTTCAGGCTTAAACTTTTCTGCATCATCCC
AAATTTTTGGACTTCGATGCAAGTTCCAAACAGAAATAAAGATATCCTCACCCCTTTTTA
TGGGGTACCCTCCAAGCACATCATTCTCAAGTGAACGACGAATTAATACAGGTGGTTGTG
GATAAAGCCTCAAGGATTCGTTGATTACTCGAGTTGCATACTTGAGTTTCTTCATATCTT
CAATTGTTGGAAACCGATCTCCTAGGACAGAATCAACCtCCTCTTGAAGCTTGGACACGA
CACTAGGCTCCTTGGAGAGAAGATAAAAGGTCCATGTCAATACTGCGGCTGATGTTTCAT
GCCCAGCTATAAGCATCGTCATCAAGTCATCACGAAGTTGCTTGCTAGAAACATCATCTC
CTGATGCCAAAAGGAAGTGGAGAATACTAGGATCTTGTTCATTCACATATTcctcgtgaa
actgtagctcttcttcatctaccatcctcttgcatattgcaatcaaat
>QSDrought_00245
GAGTTATCAGATTTTtACTCCATTCAACAGTGGGGATTTGTTAAGATAACAAGTTTGAAA
CATGGCTCTAAAAATCTCAGGCTTGGACAGAAAACATGCAAAAAAAGAGCAGGTTACTTA
CAGGTGGAGCTCCAAGTGCTATTTGGAAGTTAAATCGCCGGACAAGCATTGCAAGTGCTA
CTACAGTCTCGTATGAAGCGAACATGTCACCTACGCATTTTCGGGGTCCTCCACCAAAGG
GTAAATAACTGAAGTTTTGGTTTGTTTCATTTGGATTGGGTCCATCTAAAGGCCATCTTT
CAGGCTTAAACTTTTCTGCATCATCCCAAATTTTTGGACTTCGATGCAAGTTCCAAACAG
AAATAAAGATATCCTCACCCCTTTTTATGGGGTACCCTCCAAGCACATCATTCTCAAGTG
AACGACGAATTAATACAGGTGGTTGTGGATAAAGCCTCAAGGATTCGTTGATTACTCGAG
TTGCATACTTGAGTTTCTTCATATCTTCAATTGTTGGAAACCGATCTCCTAGGACAGAAT
CAACCtCCTCTTGAAGCTTGGACACGACACTAGGCTCCTTGGAGAGAAGATAAAAGGTCC
ATGTCAATACTGCGGCTGATGTTTCATGCCCAGCTATAAGCATCGTCATCAAGTCATCAC
GAAGTTGCTTGCTAGAAACATCATCTCCTGATGCCAAAAGGAAGTGGAGAATACTAGGAT
CTTGTTCATTCACATATTcctcgtgaaactgtagctcttcttcatctaccatcctcttgc
atattgcaatcaaat
>QSDrought_00246
TGAACCCATTAAACCACTAAATATGTGGAAGCATATTATAAATATAGCAAAATAGAAGAG
AATGCTACAATTTTATTTTCTTCTCCCTATACTACATGTTAAATAGATCCTATGCCATAA
AGCCAAAATGTAGCCAGGGTAGCAATCAGGAATGAGCAGAAGAAACTTCACCTTTCTGAC
CCAACAGAGCATCCCCTTCTGAAAGGTTGACTGATGCACCCGCGTTCAATGTCAGCATCT
CCAGTGTGGGTACTATGGGAGGTTTTATTCTCCTTGTGACTGTCATCTTCAACCCTTCTG
TTGTGTGAATTGTCGCTCCAGTAGTCATCTCAACAGGTGGAGCTCCAAGTGCTATTTGGA
AGTTAAATCGCCGGACAAGCATTGCAAGTGCTACTACAGTCTCGTATGAAGCGAACATGT
CACCTACGCATTTTCGGGGTCCTCCACCAAAGGGTAAATAACTGAAAGAAGACAGTATCA
TATATATACTAATATACATATATAGAAAAAGTAACATTTGAGAAAAAGGGCCcAGAGTGG
AACAAGTAGAAATACACATGGAGTGGAAATAAATTTTAAGCAAGAACCAGCGCTAGGGCT
CACCTTCCCCCAAAAGGAAGCAATAAGCATTCTTTGAACGTAGTTTCATTTTCCAAATGC
AATTAGTATAAAAATTCAGCAAGACAAATTCTTAATCAAAAGGAAGAGAAAAGATGAACA
ACAATGAGCTTTGAAAAAATCCGAAGCAGGGTCTTGCTTGGCCTAACCCC
>QSDrought_00247
GAGTTATCAGATTTTtACTCCATTCAACAGTGGGGATTTGTTAAGATAACAAGTTTGAAA
CATGGCTCTAAAAATCTCAGGCTTGGACAGAAAACATGCAAAAAAAGAGCAGGTTACTTA
CAGGTGGAGCTCCAAGTGCTATTTGGAAGTTAAATCGCCGGACAAGCATTGCAAGTGCTA
CTACAGTCTCGTATGAAGCGAACATGTCACCTACGCATTTTCGGGGTCCTCCACCAAAGG
GTAAATAACTGAAAGAAGACAGTATCATATATATACTAATATACATATATAGAAAAAGTA
ACATTTGAGAAAAAGGGCCcAGAGTGGAACAAGTAGAAATACACATGGAGTGGAAATAAA
TTTTAAGCAAGAACCAGCGCTAGGGCTCACCTTCCCCCAAAAGGAAGCAATAAGCATTCT
TTGAACGTAGTTTCATTTTCCAAATGCAATTAGTATAAAAATTCAGCAAGACAAATTCTT
AATCAAAAGGAAGAGAAAAGATGAACAACAATGAGCTTTGAAAAAATCCGAAGCAGGGTC
TTGCTTGGCCTAACCCC
>QSDrought_00248
TCCCATTTGTATTCTTATCTCCTAAGCTACTAAATCAAGTAATTCAATGCATGTTACAAG
GAACCCACCTACATGTATATATATTCACACTAGCATTAACAAGATCCCTCATTTCCAAGT
CTCATCATTACATGGAGAACAACCCTCTTGTGCAATATCAGTGAATTGAACCCcTGAGTC
ATATATCACTCCTGACTTCCAGTCAGCAGGAAGGACATGTTGTGCCCAAATATACTTCCC
ATCATACCCTGCTGTGATCACAAATCGaaaTTGCAATGCCCCTAATGGCACTCTACTTGT
GTCCCAAACTGCCCCATAGTTGTGGCTCATGAAGCCCCAGTTTGAAGAACCGACCTGAGC
TACATCAACACCAACTATTTCTGTTTGACCTCCTTGATATAGAAATTTCACTGCCAAGTA
ATTTGGTTTTTGGCTTGATTCTTCCACTCGTACAGCCAAATTCTGATTTTTGTATTGACA
AGGTACCCTCTTGTATTCCACGTCGACAATCCCAAGTTTCAAAATGTCTTGGCCCATACC
CTTCTGAGCCATGGCCATGAATGCTCTGCTGCTGATAACAAAGTCTGTTTGGTTATTCCG
ATTGAGATCAGTCAAAGTCACTATAGTTCCTTCTTTGGTACAATGACTTGTGTTCTTGCA
TCTTATCTGAAAGCATGCACCACAGCCAGCTCCATCTTTGTAAAGAGAAGCCACACCAGC
AGCAAGGTGTCCACTGTTGAAGCCTAATGCCAAGGAACCATACCCACAAGCCCCAGATGA
AAGTGCTGAAGCTTTGGAGAAATAGGCAACCTTAGTTTTGTGGACACAACGATCACAAGC
AGTTGAAGATGAAACGAGAAGGAAGAGAAAGAAGAAGCAAACAAAAAaGCCATTGAGTTG
GAAACGTGTCAAGGATCCCCC
>QSDrought_00249
TCCCATTTGTATTCTTATCTCCTAAGCTACTAAATCAAGTAATTCAATGCATGTTACAAG
GAACCCACCTACATGTATATATATTCACACTAGCATTAACAAGATCCCTCATTTCCAAGT
CTCATCATTACATGGAGAACAACCCTCTTGTGCAATATCAGTGAATTGAACCCcTGAGTC
ATATATCACTCCTGACTTCCAGTCAGCAGGAAGGACATGTTGTGCCCAAATATACTTCCC
ATCATACCCTGCTGTGATCACAAATCGaaaTTGCAATGCCCCTAATGGCACTCTACTTGT
GTCCCAAACTGCCCCATAGTTGTGGCTCATGAAGCCCCAGTTTGAAGAACCGACCTGAGC
TACATCAACACCAACTATTTCTGTTTGACCTCCTTGATATAGAAATTTCACTGCCAAGTA
ATTTGGTTTTTGGCTTGATTCTTCCACTCGTACAGCCAAATTCTGATTTTTGTATTGACA
AGGTACCCTCTTGTATTCCACGTCGACAATCCCAAGTTTCAAAATGTCTTGGCCCATACC
CTTCTGAGCCATGGCCATGAATGCTCTGCTGCTGATAACAAAGTCTGTTTGGTTATTCCG
ATTGAGATCAGTCAAAGTCACTATAGTTCCTTCTTTGGTACAATGACTTGTGTTCTTGCA
TCTTATCTGCCAAACATGCCCCAATCGAAACAGAGTTTCCACAATCAGTTAAGTCCGCAA
AGCTTTTCTCTGTAAGTTGTAACCTCTTAAGTGTCATGTAGTGATTAGTACCCA
>QSDrought_00250
TCCTGAGTCATATATCACTCCTGACTTCCAGTCAGCAGGAAGGACATGTTGTGCCCAAAT
ATACTTCCCATCATACCCTGCTGTGATCACAAACCGTAATTGCAATGCCCCTAATGGCAA
TCTACTTGTGTCCCAAACTGCCCCATAGTTGCGGCTCATGAAGCCCCAGTTTGAGGAACC
GACTTGAGCTACATCAACACCAACTATTTCTGTTTGACCTCCTTGATATAGAAATTTCAC
TGCCAAGTaaTTTGGTTTTTGGCTTGATTCTTCCACTCGTACAGCCAAATTCTGATTTTT
GTATTGACAAGGTACCCTCTTGTATTCCACGTCGACAATCCCAAGTTTCAAAAGGTCTCG
GCCCATACCCTTCTGAGCCATGGCCATGAATGCTCTGCTGCTGACAACAAAGTCTGTTTG
GTTATTCCGATTGAGATCAGTCAAAGTCACTATAGTTCCTTCTTTGGTACAATGACTTGT
GTTCTTGCATCTTATCTGAAAGCATGCACCACAGCCAGCTCCATCTTTGTAAAGAGAAGC
CACACCAGCAGCAAGGTGTCCACTGTTGAAGCCTAATGCCAAGGAACCATACCCACAAGC
CCCAGATGAAAGTGCTGAAGCTTTGGAGAAATAGGCAACCTTAGTTTTGTGGACACAACG
ATCACAAGCAGTTGAAGATGAAACGAGAAGGAAGAGAAAGAAGAAGCAAACAAAAAaGCC
ATTGAGTTGGAAACGTGTCAAGGATCCCCC
>QSDrought_00251
TCCTGAGTCATATATCACTCCTGACTTCCAGTCAGCAGGAAGGACATGTTGTGCCCAAAT
ATACTTCCCATCATACCCTGCTGTGATCACAAACCGTAATTGCAATGCCCCTAATGGCAA
TCTACTTGTGTCCCAAACTGCCCCATAGTTGCGGCTCATGAAGCCCCAGTTTGAGGAACC
GACTTGAGCTACATCAACACCAACTATTTCTGTTTGACCTCCTTGATATAGAAATTTCAC
TGCCAAGTaaTTTGGTTTTTGGCTTGATTCTTCCACTCGTACAGCCAAATTCTGATTTTT
GTATTGACAAGGTACCCTCTTGTATTCCACGTCGACAATCCCAAGTTTCAAAAGGTCTCG
GCCCATACCCTTCTGAGCCATGGCCATGAATGCTCTGCTGCTGACAACAAAGTCTGTTTG
GTTATTCCGATTGAGATCAGTCAAAGTCACTATAGTTCCTTCTTTGGTACAATGACTTGT
GTTCTTGCATCTTATCTGCCAAACATGCCCCAATCGAAACAGAGTTTCCACAATCAGTTA
AGTCCGCAAAGCTTTTCTCTGTAAGTTGTAACCTCTTAAGTGTCATGTAGTGATTAGTAC
CCA
>QSDrought_00252
GGGGTGACAGCATAGGCATTAGGATGAGGAGTCTAATTTCAAGCGCGAGACTGGTGGTGG
GCAGggCGACATGGTGTCAACAACAGCTGCAGCAGCCAATGATGCGCAGCTACAGCCTGA
TCCCGATGGTCATAGAGCACTCGTCGCGAGGCGAACGCGCCTACGACATCTTCTCCCGTC
TCCTCAAGGAACGAATCGTCTGCATCaAcGGACCCATCTCCGACGACACATCCCACGTTG
TCGTCGCCCAGCTCCTATACCTCGAGTCCGAAAACCCTTCCAAACCCATCCACATGTACC
TCAACTCCCCCGGCGGCGCCGTCACCGCAGGTCTTGCAATTTATGATACGATGCAATACA
TTCGGTCTCCAATCAGTACAATTTGTTTGGGGCAAGCTGCTTCGATGGCTTCTCTCCTTT
TAGCCGCAGGAGCCAAGGGCGAGAGGCGGGCGCTTCCCAATGCCACGATGATGATTCATC
AGCCTTCCGGTGGATACAGTGGGCAGGCGAAGGATCTGACAATTCACACCAAGCAGATTG
TTCAGGTTTGGGATTCTCTGAATGCGCTGTATGCGaaGCACACGGGGCAGTCATTGGAGG
TaaTTCAGACGAACATGGACAGGGATTATTTCATGACACCGGGTGAGGCCAAGGAGTTTG
GGATTATCGATGAGGTTATTGATCAAAGACCGATGGCTCTGGTGGCTGATGCTGTTGGTG
GTAATGAAGGGAAGGACAAAGGTTCGGGTTGAGTTACGAGGGTAAGATTCTAATTAGCCC
TGCTATTTCTGGATTCAACATGATTCTCGCCTTGTTTATGAAGAGTTTTAGGTTTGTCTG
CGTAAATTATGACTATTATTTATTTGGTTTCGGTTTAACTTTAATGTGTAATGTCTTTTC
AATTGAACTGTGCTTCTAGACACTCAAAATTGAAGATGTTAATTATCTTGCAA
>QSDrought_00253
GGGGTGACAGCATAGGCATTAGGATGAGGAGTCTAATTTCAAGCGCGAGACTGGTGGTGG
GCAGggCGACATGGTGTCAACAACAGCTGCAGCAGCCAATGATGCGCAGCTACAGCCTGA
TCCCGATGGTCATAGAGCACTCGTCGCGAGGCGAACGCGCCTACGACATCTTCTCCCGTC
TCCTCAAGGAACGAATCGTCTGCATCaAcGGACCCATCTCCGACGACACATCCCACGTTG
TCGTCGCCCAGCTCCTATACCTCGAGTCCGAAAACCCTTCCAAACCCATCCACATGTACC
TCAACTCCCCCGGCGGCGCCGTCACCGCAGGTCTTGCAATTTATGATACGATGCAATACA
TTCGGTCTCCAATCAGTACAATTTGTTTGGGGCAAGCTGCTTCGATGGCTTCTCTCCTTT
TAGCCGCAGGAGCCAAGGGCGAGAGGCGGGCGCTTCCCAATGCCACGATGATGATTCATC
AGCCTTCCGGTGGATACAGTGGGCAGGCGAAGGATCTGACAATTCACACCAAGCAGATTG
TTCAGGTTTGGGATTCTCTGAATGCGCTGTATGCGaaGCACACGGGGCAGTCATTGGAGG
TaaTTCAGACGAACATGGACAGGGATTATTTCATGACACCGGGTGAGGCCAAGGAGTTTG
GGATTATCGATGAGGTTATTGATCAAAGACCGATGGCTCTaGTGGCTGATGCTGTTGGTG
GTAATGAAGGGAAGGACAAAGGTTCGGGTTAGAGTTACGAGGGTGATGAGAACGAGAACG
TGGACACTTGAGCTCATCTTATTGAAATCTCTCGCGTCTTCTGCTTTCAGTACACAGGTT
CTTTCCTGAAAGCAGTCAGAGTATTAGAGGTGACAAGGAATCTATGATTTTTCATTTGTT
AGAATGTATA
>QSDrought_00254
GCGGGGATGATGATTCATCAGCCTTCCGGTGGATACAGTGGGCAGGCGAAGGATCTGACA
ATTCACACCAAGCAGATTGTTCAGGTTTGGGATTCTCTGAATGCGCTGTATGCGAAGCAC
ACGGGGCAGTCATTGGAGGTaaTTCAGACGAACATGGACAGGGATTATTTCATGACACCG
GGTGAGGCCAAGGAGTTTGGGATTATCGATGAGGTTATTGATCAAAGACCGATGGCTCTG
GTGGCTGATGCTGTTGGTGGTAATGAAGGGAAGGACAAAGGTTCGGGTTGAGTTACGAGG
GTAAGATTCTAATTAGCCCTGCTATTTCTGGATTCAACATGATTCTCGCCTTGTTTATGA
AGAGTTTTAGGTTTGTCTGCGTAAATTATGACTATTATTTATTTGGTTTCGGTTTAACTT
TAATGTGTAATGTCTTTTCAATTGAACTGTGCTTCTAGACACTCAAAATTGAAGATGTTA
ATTATCTTGCAA
>QSDrought_00255
GCGGGGATGATGATTCATCAGCCTTCCGGTGGATACAGTGGGCAGGCGAAGGATCTGACA
ATTCACACCAAGCAGATTGTTCAGGTTTGGGATTCTCTGAATGCGCTGTATGCGAAGCAC
ACGGGGCAGTCATTGGAGGTaaTTCAGACGAACATGGACAGGGATTATTTCATGACACCG
GGTGAGGCCAAGGAGTTTGGGATTATCGATGAGGTTATTGATCAAAGACCGATGGCTCTa
GTGGCTGATGCTGTTGGTGGTAATGAAGGGAAGGACAAAGGTTCGGGTTAGAGTTACGAG
GGTGATGAGAACGAGAACGTGGACACTTGAGCTCATCTTATTGAAATCTCTCGCGTCTTC
TGCTTTCAGTACACAGGTTCTTTCCTGAAAGCAGTCAGAGTATTAGAGGTGACAAGGAAT
CTATGATTTTTCATTTGTTAGAATGTATA
>QSDrought_00256
GAGTTCAAGATCTCTATGTCGACTTCCGCTTGCCGCGAAAGTCGCAAAGAGACCGAAGGA
AAgTTTGGGTATATGAAAAAGCTTGTAAGAGCTAATTCAGTAAAGATACCCCCGCTTAGC
GCGGGGATACCTGGTACCCTTGGCAATTGGCTCTGGCCGGAGGCTCGTGAGAGACTCCGC
GAGGACCATGATGAAGTAATGTCTGTTAACGTCGCCGCCGTCCGTGAAAACGGGaGGCGA
GGATCGTTACATCTGGATCGTTTTGGAAGGAGGTGGCTTTACAACCGTACAGCCACGCCT
CTCTCCACGCAATAAAGACTTACGACAATCTGAAGTCTTCCCTCAAAGCTGCAAAGCTTG
GATGGAAGTTCATATCAGAAATCGAATGGGAAGTTGGGGGAAAAGACAATTGGATCTTTA
ATAAAGATACATTGCTTTACACCTCAGATTGGAAACGAGCTACAGATGGCCCCACACCGG
AATCGGGGTGGAGGCTAACTGGAAGGCTCTTCGAAGCGCTTGGTCTTGACCAGGACCACC
TTGACGTCGTCAAGGAGTACTGGCTAGGCAAGAAAAAGCTGTATTACAAAGGCGTACACG
TGGGATATCTCGTGAGAGGAATCCCAATGGGCGACCCGATCACAAAGACTAATTTGTGTC
TGGTGCACGTCGTGTGCGACATCTACGCGAAGGCTAAATCGGGGTCGCTATCCCACGAAA
GGGGTAACGGCGACGATACGGCCGCTTTCTGTCAAAGTAAAGAATACGCCAAATATCATT
TGGAGTGTGCTGAAATTCTTGGGTATGAGAGGTCACCCGAaGACGATGCCCC
>QSDrought_00257
GAGTTCAAGATCTCTATGTCGACTTCCGCTTGCCGCGAAAGTCGCAAAGAGACCGAAGGA
AAgTTTGGGTATATGAAAAAGCTTGTAAGAGCTAATTCAGTAAAGATACCCTTGGCAATT
GGCTCTGGCCGGAGGCTCGTGAGAGACTCCGCGAGGACCATGATGAAGTAATGTCTGTTA
ACGTCGCCGCCGTCCGTGAAAACGGGaGgCGAGGATCGTTACATCTGGATCGTTTTGGAA
GGAGGTGGCTTTACAACCGTACAGCCACGCCTCTCTCCACGCAATAAAGACTTACGACAA
TCTGAAGTCTTCCCTCAAAGCTGCAAAGCTTGGATGGAAGTTCATATCAGAAATCGAATG
GGAAGTTGGGGGAAAAGACAATTGGATCTTTAATAAAGATACATTGCTTTACACCTCAGA
TTGGAAACGAGCTACAGATGGCCCCACACCGGAATCGGGGTGGAGGCTAACTGGAAGGCT
CTTCGAAGCGCTTGGTCTTGACCAGGACCACCTTGACGTCGTCAAGGAGTACTGGCTAGG
CAAGAAAAAGCTGTATTACAAAGGCGTACACGTGGGATATCTCGTGAGAGGAATCCCAAT
GGGCGACCCGATCACAAAGACTAATTTGTGTCTGGTGCACGTCGTGTGCGACATCTACGC
GAAGGCTAAATCGGGGTCGCTATCCCACGAAAGGGGTAACGGCGACGATACGGCCGCTTT
CTGTCAAAGTAAAGAATACGCCAAATATCATTTGGAGTGTGCTGAAATTCTTGGGTATGA
GAGGTCACCCGAaGACGATGCCCC
>QSDrought_00258
GAGTTCAAGATCTCTATGTCGACTTCCGCTTGCCGCGAAAGTCGCAAAGAGACCGAAGGA
AAgTTTGGGTATATGAAAAAGCTTGTAAGAGCTAATTCAGTAAAGATACCCCCGCTTAGC
GCGGGGATACCTGGTACCCTTGGCAATTGGCTCTGGCCGGAGGCTCGTGAGAGACTCCGC
GAGGACCATGATGAAGTAATGTCTGTCAACGTCGCCGCCGTCCGTGAAAACGGGAaGGCG
AGGATCGTTACATCTGGATCGTTTTGGAAGGAGGTGGCTTTACAACCGTACAGCCACGCC
TCCCTCCATGCAATTAAGACTTATGATAATCTGAAGTCTTCCCTCAAAGCTGCAAAGCTT
GGATGGAAGTTCATATCAGAAATCGAATGGGAAGTTGGGGGAAAAGACAATTGGATCTTT
AATAAAGATACATTGCTCTACACCTCAGATTGGAAACGAGCCACAGATGGCCCCACACCC
CC
>QSDrought_00259
GAGTTCAAGATCTCTATGTCGACTTCCGCTTGCCGCGAAAGTCGCAAAGAGACCGAAGGA
AAgTTTGGGTATATGAAAAAGCTTGTAAGAGCTAATTCAGTAAAGATACCCTTGGCAATT
GGCTCTGGCCGGAGGCTCGTGAGAGACTCCGCGAGGACCATGATGAAGTAATGTCTGTCA
ACGTCGCCGCCGTCCGTGAAAACGGGAaGGCGAGGATCGTTACATCTGGATCGTTTTGGA
AGGAGGTGGCTTTACAACCGTACAGCCACGCCTCCCTCCATGCAATTAAGACTTATGATA
ATCTGAAGTCTTCCCTCAAAGCTGCAAAGCTTGGATGGAAGTTCATATCAGAAATCGAAT
GGGAAGTTGGGGGAAAAGACAATTGGATCTTTAATAAAGATACATTGCTCTACACCTCAG
ATTGGAAACGAGCCACAGATGGCCCCACACCCCC
>QSDrought_00260
GGGGAGTGATAAAAGGCCGTGGGGGAGCAGAGACGGGcAGGAGATCAAACTCACTTCACG
ACGTCTTGTGTTCGACAAAGCAGAAGACGGCAAGTGTGGAAGTTTTTGCAAAACTAGTGT
AGTGGTtACGGTGAAAAGCAATTAAATGAATACAACACTCCCTGAGTTGGATGAACCAGT
TCCTAACGAGAAGGCCATGGGTTTGTGCACAGAAGACCTTGGCTGTGTGGAGaGGATAAA
GGAGTTGCACGATTACCTCGACATGGTAAAGAAGATAGGgAAGCCAGGTTGCTCTGAAGA
AGTGCTGGAGGTTGCCTTGAGTTCTATATCCTCACTCATCAACCTCTTATCCGTTGCCTC
TACACCAAAACTCCATGCCTCACTTTGACAAGAGAGTATCTCTTCCAGTCTCATGCACCC
TATGTGAGACTGACATGTGGATCCTAAGCCTATGGGACCCGTATGTCAGTTTTACATAGG
ACGCATGAGATGAGCGT
>QSDrought_00261
GTGTAGTGGTTACGGTGAAAAGCAATTAAATGGTTTCAATTGATTTGGCTTCAGGTTTTG
TAACATAAACGGAATTAGATTCTGAAAAGTTTTTTATGGACGCTTCATATCAGAATACAA
CACTCCCTGAGTTGGATGAACCAGTTCCTAACGAGAAGGCCATaggTTTGTGCACAGAAG
ACCTTGGCTGTGTGGaGAGaGGATAAAGGAGTTGCACGATTACCTCGACATGGTAAAGAA
GATAGGgAAGCCAGGTTGCTCTGAAGAAGTGCTGGAGGTTGCCTTGAGTTCTATATCCTC
ACTCATCAACCTCTTATCCGTTGCCTCTACACCAAAACTCCATGCCTCACTTTGACAAGA
GAGTATCTCTTCCAGTCTCATGCACCCTATGTGAGACTGACATGTGGATCCTAAGCCTAT
GGGACCCGTATGTCAGTTTTACATAGGACGCATGAGATGAGCGT
>QSDrought_00262
GGGGAGTGATAAAAGGCCGTGGGGGAGCAGAGACGGGcAGGAGATCAAACTCACTTCACG
ACGTCTTGTGTTCGACAAAGCAGAAGACGGCAAGTGTGGAAGTTTTTGCAAAACTAGTGT
AGTGGTtACGGTGAAAAGCAATTAAATGAATACAACACTCCCTGAGTTGGATGAACCAGT
TCCTAACGAGAAGGCCATGGGTTTGTGCACAGAAGACCTTGGCTGTGTGGAGaGGATAAA
GGAGTTGCACGATTACCTCGACATGGCAAGCCAGAGACTGTGATTGAGCTCCTTGCATGT
TGGCAAGGAAATTTTGGTCATCATCGTAATGGTGTTATCTGGATGGCTGTCCCTCATTGC
TTGATGTGGTACATTTGGTGGGAGAGAAACAACTGGTGTTTTTTGAAAGGACAAGGGC
>QSDrought_00263
GTGTAGTGGTTACGGTGAAAAGCAATTAAATGGTTTCAATTGATTTGGCTTCAGGTTTTG
TAACATAAACGGAATTAGATTCTGAAAAGTTTTTTATGGACGCTTCATATCAGAATACAA
CACTCCCTGAGTTGGATGAACCAGTTCCTAACGAGAAGGCCATaggTTTGTGCACAGAAG
ACCTTGGCTGTGTGGaGAGaGGATAAAGGAGTTGCACGATTACCTCGACATGGCAAGCCA
GAGACTGTGATTGAGCTCCTTGCATGTTGGCAAGGAAATTTTGGTCATCATCGTAATGGT
GTTATCTGGATGGCTGTCCCTCATTGCTTGATGTGGTACATTTGGTGGGAGAGAAACAAC
TGGTGTTTTTTGAAAGGACAAGGGC
>QSDrought_00264
AGAATACATGATTTAGTATAATCATGGACAAATAGTTTTAAATCTCAAATGCACTGGCAT
TTTGAATTTACAGATTGGACAAGCtGtctttGCCtCAGTTCCTGCCGACTTTATGGACAA
GAACaGATGGAAATTTTACAATTATGTTCCGCTTACgATTGTAATGCCAGGAGTGAAATA
TGAATCTCACTTGGTGATAACATGATGAAACATTGAGCAGAGTTTTCAGTGCTACATGCC
ATACCCAGTGATTGCATGGGCATTAACTTGTGCTACATTGATGTCTTGGGACTTCATCTT
GGCTTCCCAAAGCAAAGACGCAGTATTTGAGTCCATGCTTAGCATCCTTCTCTTCCCTCC
ACAAGGAGATCCTTCCAGAGTCAATCCTCCAGGACTCTCATGTGAGGTTAGGCAGCTTTC
AGTGGAACAGTCGGCCCTCTGGGCATGGAGGCTAGGTGCAACTTCTTCTTCTGAGCCATG
TACTCCAGCCACCTCAGGAGAATGTAAGCAGTAGAAGCCAAGTGGATCTATGGAGGAATT
TCTTGGTGTCTTACTCACCAATCCTTGACCATTGCTGTCTGTGTCAATAACTGAACCTGA
AATAAATTGATCTGCAAGCATCTTACAAGCTCTTTCAAGCATAGCCATATATCTACGCTC
TGCATCCTGTCGGATCTGCAAGTGTTTCTCAGCCTCAACTTGCAGGTGTAATTTGCTTTG
CACTTCCATCTGTGCTCTCAAGGCCTCCTTGACTTCATAACCTTCATTATCAGAAGTTGG
CAAATTCGGAGAAGAATTACCAGTTCCAGGACTTTCTAAAAGGTAAGCAGATGGCATCCC
ATCTCTGGATGCCTCACCCATCTCCTTCCCTGATTGCTTACCTAGCCTGTATTTCTGGAG
ATGACTCTTTAAATGGAAGAGTGTCAGTCCCTTCACAtTCATTGTCCGCATGATGGCCTT
TGGCGTAGCTTTAGAGGCACCA
>QSDrought_00265
AGAATACATGATTTAGTATAATCATGGACAAATAGTTTTAAATCTCAAATGCACTGGCAT
TTTGAATTTACAGATTGGACAAGCtGtctttGCCtCAGTTCCTGCCGACTTTATGGACAA
GAACaGATGGAAATTTTACAATTATGTTCCGCTTACgATTGTAATGCCAGGAGTGAAATA
TGAATCTCACTTGGTGATAACATGATGAAACATTGAGCAGAGTTTTCAGTGCTACATGCC
ATACCCAGTGATTGCATGGGCATTAACTTGTGCTACATTGATGTCTTGGGACTTCATCTT
GGCTTCCCAAAGCAAAGACGCAGTATTTGAGTCCATGCTTAGCATCCTTCTCTTCCCTCC
ACAAGGAGATCCTTCCAGAGTCAATCCTCCAGGACTCTCATGTGAGGTTAGGCAGCTTTC
AGTGGAACAGTCGGCCCTCTGGGCATGGAGGCTAGGTGCAACTTCTTCTTCTGAGCCATG
TACTCCAGCCACCTCAGGAGAATGTAAGCAGTAGAAGCCAAGTGGATCTATGGAGGAATT
TCTTGGTGTCTTACTCACCAATCCTTGACCATTGCTGTCTGTGTCAATAACTGAACCTGA
AATAAATTGATCTGCAAGCATCTTACAAGCTCTTTCAAGCATAGCCATATATCTACGCTC
TGCATCCTGTCGGATCTGCAAGTGTTTCtCCCC
>QSDrought_00266
TCTGATTCGATCTCCTTGCTAAGACTTATTGATTTGGGTTTGTGATGATGTGATTGTGAC
TTGAACACAAAATATCCTttAATTTGGTTGAGGAATGGATCGAAGATTGTTGAAACGGAA
TTACAATGAATCTCTGGCTATGAGCTTGTTtAGAAATTCTTTGTTCTTCGTGTTCTTCGT
GTGTTCTTTGTGTTCTTGGATTTATGGTAGAAGTTCTTCGGGGCCTTAGAGGCTTGAATC
CGCAGAGCTTCACTGATTTGTGCTTTGTTGGTGTTTTTCGGACACTTTAGGCTTGATTCC
CGCAAACTTTTGGATCTAGGCGGATGATTTGGATGATTTCTCTTCGAATGTTCTTCGTAT
TCGAAGTTGAAGTTCTTGAAGTTCTTGGAGGCTTTAGAGCTTGGTTCCGGCAGAGCTTCT
GGACTTCTGAATCTTCTCTGATGCTGCTTGTGCTTCaaaTGGCTtgATGTGTGTaCCCCC
>QSDrought_00267
TGTGACTTGAACACAAAATATCCTTCAATTTTGGTTGAGGAATGGATCGAAGATTGCTAA
AACAGAATTACAATGAATCTCTGGCTATGAGCTTGTTAGAAATTCttggttcttcgtgTT
CTTCGTGTTCTTCGTGTGTTCTTCGTGTTCTTGGATTTATGGTGGAAGTTCTTCGGGGCT
TTAGATGCTTGAATCCGCAGAGCTTCACTGATTTGTGCTTTGTTGGTGTTTTCGGACACT
TTAGGCTTGATTCCCGCAAACTTTTGGATCTAGGCGGATGATTTGGATGATTTCTCTTCG
AATGTTCTTCGTATTCGAAGTTGAAGTTCTTGAAGTTCTTGGAGGCTTTAGAGCTTGGTT
CCGGCAGAGCTTCTGGACTTCTGAATCTTCTCTGATGCTGCTTGTGCTTCaaaTGGCTtg
ATGTGTGTaCCCCC
>QSDrought_00268
CTTTGTTCTTCACGTTCTTCGTATGTTCTTCGTGTTCTTGGTGCGTTCTTCGTCTTCGAA
GGTTTGTGGTGGAAGTTCTTCAGTGCTTTAGAGGCTTGAATCCGTAGAGCTTCGTTGATT
TGTGATTTGTTGATGTTTTTCGGACACTTTAGGCTTGATTCCCGCAAACTTTTGGATCTA
GGCGGATGATTTGGATGATTTCTCTTCGAATGTTCTTCGTATTCGAAGTTGAAGTTCTTG
AAGTTCTTGGAGGCTTTAGAGCTTGGTTCCGGCAGAGCTTCTGGACTTCTGAATCTTCTC
TGATGCTGCTTGTGCTTCaaaTGGCTtgATGTGTGTCCCCC
>QSDrought_00269
TTTGTTCTTCGTGTTCTTCGTGTTCTTCGTGTGTTCTTCGTGTTCTTGGATTTGTGGTGG
AAGTTCTTCGGGGgCTTTAGAGGCTTGAATCCGcAGAGCTTCACTGATTTGTGCTTTGTT
GGTGTTTTCGGACACTTTAGGCTTGATTCCCGCAAACTTTTGGATCTAGGCGGATGATTT
GGATGATTTCTCTTCGAATGTTCTTCGTATTCGAAGTTGAAGTTCTTGAAGTTCTTGGAG
GCTTTAGAGCTTGGTTCCGGCAGAGCTTCTGGACTTCTGAATCTTCTCTGATGCTGCTTG
TGCTTCaaaTGGCTtgATGTGTGTaCCCCC
>QSDrought_00270
AGTAAGCAGGGAAGAATTTGATCCCCCCTCGTATATCGTCAAAGATAGCATACTTGACGT
GGGGTGCCTTTAGGCACTCCTCTCCTGAGACTAAACCCACGTTGTATACGTGAGGTCCCA
AAGATCTGGCCCACAGAGTCTTTCCGGTCCGTGATTCTCCGTAAAGCACCAAGGACATAG
GTCTACCTGTTACCCCAAACAATTAGCATTGAATTTCGAAGGCCCACGCCTATGTGTTAA
ATTCGAGACCGAcCGGGGGGCATAGGGGCTTTAGCCCCGAGCCATTGccccccTCGAGGG
AGCGCTCAGCGAAAGGACTCACCTACCGGTGGGTCTCCCAGTCCGAGACCAGCTGATGAT
ACCCACTCATtTCGACCATCAGCATCTCCGCCAaCAAACTCAAATCCTCCTGGTGACTCA
TATTCGGCAGGCACCTCTGCAAATCTCCAGTCCGCATACTTGGCAAGCTGGCCGTATGAA
CATGCAGTACTTTTGGGATCCAGTTGaTGACAAAGCTCCCAAAATGATTCTCGATCCGGC
GCACTCGTAATTTCAGTCCATTtATCAAAAGTCGACCGAGTTCCAGTTCCGCTCGCCCCG
ATTGGTCGCTCGAGGCCTCCTGCAACAACATCGCCATCCTTGATTGCGTAGTCGTAGCCC
TTCTCTGGTGTTCCCGTAGAAGGTTCAATGTTCGGGTGGTGACCCCCCACATCGAATATA
TCAGTTTTTCGACTTCGAAACTTCCGTCCGAAATCTGCGAAACAGTGCAGATGAAGTCCT
CCATCCTCGTGAGACTCTCGAGCGACGATGCACTCAGCTCCCAGAGATGAAAAGCGTTCC
ATAACGCTGAATCCACAGAGGTCTCCGCATTGGGGATAGGTGACGAGAAAGTATCTGGCA
TTGCAAAAGAAGCTTGGCATTTGGAGTGCTCTGAAAAGTCCTGGGCAAACTAATATTATA
GCCCAGGACACAGAGCACAGCCTGTGTACTTATACCCAAGAGAGGCCGCCCCTCGGACGA
ACATCATGCCGcCcCAATCCCAACAAAAAATGGCGTACCGCACGAAACGCAGTTCGTACG
CGCGTCGACGTTACCCCGCACGCAAGTCTGGTGGCAGACCCACCCGGCGCTCATACGCGA
AGAAGCGAACCTATCGGAAaAAAGCCCCgTCGAAGATGTCCAAGAAAAGGATCCTCAACA
TAAGCTCAACGAAAAAGAGAGATGACATGTCTTCCTATTACAATACTTTTGATAGTACCG
GCAAGCCAATTGTCGGCGTTGGTGCGTACACCGCCAACGGcTCAAACACTGGTGCCTCGG
CTGCGAACAACCGCACTACTGGAGTCATTTGGTGTCCCACCGCCCGTGACTTCACCGCAG
CTAGTGCCGGACCCCGTGGCTCCATCCAAGATATTGCGACCCGTACCTCAACCgtGTGTT
ACATGCGAGGAATAAGCGAGCGCATTGAGATCCAGACGTCGTCAGGCGCCCCATGGCAGT
GGAGGCGCATTTGcTTCAAATACCGAGGTCAACTCTTCGGTGCCTCgGGAACCCCATCtC
AATCAGGCAACTACGCTACCCATATCGAAACTAGCAACGGATTtCAACGCTTGGTTCTCG
GCTTCACCGACGCTAGTACTAGCTCCAATTTGGTTGAGAACGCCCTGACAAATTTAATtt
tCCGCGGAGCTCCTGGCACAGGCGATTGGTTTGACTACATGACCGCTCCTCTTGACCCCA
CCCGTATCGACGTTGCCTACGACAAGTTTACCACGGTTTCATCAGGCAACACGAGCGGCA
AGGTTTTCCGAAAAAAGATTTGGCACCCAATGAATAAAAATATTGTGTACGATGACGACG
AAGCGGGAGGAGCTGAAACTAGCTACCCGTATTCCATGCATGGAAAACAGGGCATGGGAG
ATTATTACATAGTGGATTTTTTtAGATGCGGTCTTGGCGGTACATCTAGCGACCAGCTGT
CGTTcAACCCCCAGTCTACTCTGTACTGGCACGAAAAATAGGTACATTGACTTCAATGAA
GACGCAATTCATCTCCAACCATGACACATCTGAAGGGTCCATAGAGTGACGTGGGTCATC
GTTGCTGATCCAGATCGATGGTTTACCCCACGTGACAAGTTTCGGATCCCTGTACAATCT
CTTGACACACACAGTCTGTTGCCCCCCcAACCACTTCTTGAAAGCAGGGAAGAATTTGAT
A
>QSDrought_00271
AGTAAGCAGGGAAGAATTTGATCCCCCCTCGTATATCGTCAAAGATAGCATACTTGACGT
GGGGTGCCTTTAGGCACTCCTCTCCTGAGACTAAACCCACGTTGTATACGTGAGGTCCCA
AAGATCTGGCCCACAGAGTCTTTCCGGTCCGTGATTCTCCGTAAAGCACCAAGGACATAG
GTCTACCTGTTACCCCAAACAATTAGCATTGAATTTCGAAGGCCCACGCCTATGTGTTAA
ATTCGAGACCGAcCGGGGGGCATAGGGGCTTTAGCCCCGAGCCATTGccccccTCGAGGG
AGCGCTCAGCGAAAGGACTCACCTACCGGTGGGTCTCCCAGTCCGAGACCAGCTGATGAT
ACCCACTCATtTCGACCATCAGCATCTCCGCCAaCAAACTCAAATCCTCCTGGTGACTCA
TATTCGGCAGGCACCTCTGCAAATCTCCAGTCCGCATACTTGGCAAGCTGGCCGTATGAA
CATGCAGTACTTTTGGGATCCAGTTGaTGACAAAGCTCCCAAAATGATTCTCGATCCGGC
GCACTCGTAATTTCAGTCCATTtATCAAAAGTCGACCGAGTTCCAGTTCCGCTCGCCCCG
ATTGGTCGCTCGAGGCCTCCTGCAACAACATCGCCATCCTTGATTGCGTAGTCGTAGCCC
TTCTCTGGTGTTCCCGTAGAAGGTTCAATGTTCGGGTGGTGACCCCCCACATCGAATATA
TCAGTTTTTCGACTTCGAAACTTCCGTCCGAAATCTGCGAAACAGTGCAGATGAAGTCCT
CCATCCTCGTGAGACTCTCGAGCGACGATGCACTCAGCTCCCAGAGATGAAAAGCGTTCC
ATAACGCTGAATCCACAGAGGTCTCCGCATTGGGGATAGGTGACGAGAAAGTATCTGGCA
TTGCAAAAGAAGCTTGGCATTTGGAGTGCTCTGAAAAGTCCTGGGCAAACTAATATTATA
GCCCAGGACACAGAGCACAGCCTGTGTACTTATACCCAAGAGAGGCCGCCCCTCGGACGA
ACATCATGCCGcCcCAATCCCAACAAAAAATGGCGTACCGCACGAAACGCAGTTCGTACG
CGCGTCGACGTTACCCCGCACGCAAGTCTGGTGGCAGACCCACCCGGCGCTCATACGCGA
AGAAGCGAACCTATCGGAAaAAAGCCCCgTCGAAGATGTCCAAGAAAAGGATCCTCAACA
TAAGCTCAACGAAAAAGAGAGATGACATGTCTTCCTATTACAATACTTTTGATAGTACCG
GCAAGCCAATTGTCGGCGTTGGTGCGTACACCGCCAACGGcTCAAACACTGGTGCCTCGG
CTGCGAACAACCGCACTACTGGAGTCATTTGGTGTCCCACCGCCCGTGACTTCACCGCAG
CTAGTGCCGGACCCCGTGGCTCCATCCAAGATATTGCGACCCGTACCTCAACCgtGTGTT
ACATGCGAGGAATAAGCGAGCGCATTGAGATCCAGACGTCGTCAGGCGCCCCATGGCAGT
GGAGGCGCATTTGcTTCAAATACCGAGGTCAACTCTTCGGTGCCTCgGGAACCCCATCtC
AATCAGGCAACTACGCTACGCATATCGAAACTAGCAACGGATTTCAACGCTTGGTTCTCG
GCTTCACCGACGCTAGTACTAGCTCCAATCTaGTTGAGAACGCCTTGACAAATTTAAttt
tCCGCGGAGCTCCCGGCACAGGCGAtTGGTTCGACTACAtGACTGCTCCTCTTGACCCCA
CTCGTATCGACGTTGCCTACGACAAGTTTACGACTGTCTCATCAGGCAACACCAGCGGCA
AGGTTTTTCGAAAGAAGATCTGGCACCCAATGAATAAAAATATCGTGTACGATGACGACG
AAGCGGGAGGAGCTGAAACTAGCTACCCGTATTCCATGCATGGAAAACAGGGCATGGGAG
ATTATTACATAGTGGAtTTTTTTAGATGCGGTCTTGGCGGTACATCTAGCGACCAGCTGT
CGTTCAACCCCCAGTCTACCCTGTACTGGCACGAAAAATAGGTACATTGACTTCAATGAA
GACGCAATTCATCTCCAACCATGACACATCTGAAGGGTCCATAGAGTGACGTGGGTCATC
GTTGCTGATCCAGATCGATGGTTTACCCCACGTGACAAGTTTCGGATCCCTGTACAATCT
CTTGACACACACAGTCTGTTGCCCCCCcAACCACTTCTTGAAAGCAGGGAAGAATTTGAT
A
>QSDrought_00272
AGTAGGGCACCCAATGAATAAAAATATTGTGTACGATGACGACGAAGCGGGAGGAGCTGA
AACTAGCTACCCGTATTCCATGCATGGAAAACAGGGCATGGGAGATTATTACATAGTGGA
TCTTTTTAGATGCGGTCTTGGCGGTACATCTAGCGACCAGCTGTCGTTCAACCCCCAGTC
TACTCTGTACTGGCACGAAAAATAGGTACATTGACTTCAATGAAGACGCAATTCATCTCC
AACCATGACACATCTGAAGGGTCCATAGAGTGACGTGGGTCATCGTTGCTGATCCAGATC
GATGGTTTACCCCACGTGACAAGTTTCGGATCCCTGTACAATCTCTTGACACACACAGTC
TGTTGCCCCCCcAACCACTTCTTGAAAGCAGGGAAGAATTTGATA
>QSDrought_00273
TTATATAGGTACTGAAATTTCCATTTtACATCATCAAACTTCATAAGAAAAATTCAACAA
CACTTGAAGTATGCTTGAGTTCTATACTTCTATTTAGACGGACTAATCCATAAAGCTCGT
GAGGTGCAGGCGtGGTGTGATGAGAACTTCAAGTGGGGTGgCTTTCAAGTTTGTGAgTCC
AAAGCTCTCaGTCATATCAACCTTTgCATTcGAGGGAGTAGAAATGTCATACATGTGTAA
AAAACTAGCAAGTGCTAAGTGCAcCATTTGAACTCCAAAAGATGCTCCgGGGCAtaTTCT
TCTACCACTTCCAAATGGGATAAACTCAAAGTTTTGCCCCTTaAAAtCAACATCCTTGTG
GGTGGTGAGAAATCTTTCcGGCTTGAACgTTAATGGGTCTGACCATTTGTGATGGTCtGT
TTGGATTTTCCAAAGGTTTGGGATTAGCCGAGTGCCTTTTGGGACATGGTAACCACCTAT
GGTGCAGTCCTCAGTGAATTCACGTGGTCCTGATAGTGGTGCCCCGGGATACAAACGTAA
AGTCTCTTTAACTATGGCTTGGAGGTACACCAACTTATTTATGTCCGACTTGTTTACAAT
TCTTTCCTTGCCCACTTGATCGTCAAGCTCATCTTGGGCCTTTTTCAATACATGGCGGTT
ATTCAACAATAGTGACGTTGCCCAAGTTAAGGTTATTACAATGGTGTCATTTCCACCTGC
AATCAAATTCAAACATGTGGCTTTGTTGACTGTGTCAGGATCATAACCTCCTAGGTCTGC
TCCATCAGTGACtGAAAGCATTACGTCCATGAAATCTTGCTCTTTAGTTTCACCGGAGAC
TCTCTTTCGCTTATGCTCTTCCAACCATTCCCCAAGAATGTTGTCAATCTCTTTTGCAGT
TCTCTTCATGGCCTTTTCATGTCCACCCAAATCCAACCACCTGAGATATGGAATTGCATC
CGACACCAGAAACAAACCCATTAAATTAAAGAAATCCCGCACcGCCTTTTGGCAGCACCG
TGCCTCTTTTTCATGAACAACATCATGATTAACACCAAAGTACCGCTTTCCAGCGATCAT
TCTAAGAATCACGTTGAGACTCATGTCCCCAAACCATTGCTTCAACTCCACTAAAATTTG
GCCTGACCCGTTCTTTTCCTTGGTCCAAAGTTTGTATAGACCTTTCAAGAACATCTCAAC
TTCAGAGACTCgAaTATAGGCAAGCTGGTCAAGCCGaCGGGTTGATAGTAGCTCTAACGT
GATTATTTTACGCAATTCACGCCAATAGGGACCATGGGGTGCAAATCCAAACATGGCATA
GTTATAGCCCATGTGtTTTgCaGcTacTaTTGGGTCGCGATGACACGGCCAAGTCGTTGG
TGGTGAAGCACTCTTTGGCCATGTCCCAACTGCTCACCACCAAAGCTGGATGCAaTCcAa
GCTTGATAGTAAAAAGTGGTCCATACTTGTCAGCCATGGCTCCCAAAGTTAGGTGAGGAG
GTTGGGTTCCCCCTAACAGAGGGAGGTGACCAATTACAGGCCATGCACCAGGAGCAATAG
GTACTGTTTTGGCTAAGCCAACTCTTGACCTCTTTAGAAGATagTGGgAgAAAAGAATTA
tAGCaaTAAGTCCAGCTATaGcAGAATATAGgGAAGGTGAAAGAAAATCCATTTtAGGCT
AAGGTTCCCC
>QSDrought_00274
GGGGCAGGCGTGGAGTGATGAGAACTTCAAGTGGGGTGGCTTTCAAGTTTGTGAGTCCAA
AGCTCTCTGTCATATCAACCTTTACATTCGAGGGAGTAGAAATGTCATACATGTGCAAGT
GCTAAGTGCAACATTTGAACTCCaaaaGATGCTCCAGGgcATATTCTTCTACCACTTCCA
AATGGGATAAACTCAAAGTTTTGCCCCTTGAAATCAACATCCTTATGGGTGGtGAGAAAT
CTTTCCGGCTTGAAGTTTAATGGGTCTGACCATTTGTGTTGGTCTGTTTGGATTTTCCAA
AGGTTTGGGATTAGCCGGGTGCCTTTTGGGACATGGTAACCACCTATGGTGCAATCCTCG
GTGAATTCACGTGGTCCTGATAGTGGTGCCGCGGGATACAAACGTAAAGTCTCTTTAACT
ATGGCTTGGAGGTACACCAACTTATTTATGTCCGACTTGTTTACAATTCTTTCCTTGCCC
ACTTGATCGTCAAGCTCATCTTGGGCCTTTTTCAATACATGGCGGTTATTCAACAATAGT
GACGTTGCCCAAGTTAAGGTTATTACAATGGTGTCATTTCCACCTGCAATCAAATTCAAA
CATGTGGCTTTGTTGACTGTGTCAGGATCATAACCTCCTAGGTCTGCTCCATCAGTGACt
GAAAGCATTACGTCCATGAAATCTTGCTCTTTAGTTTCACCGGAGACTCTCTTTCGCTTA
TGCTCTTCCAACCATTCCCCAAGAATGTTGTCAATCTCTTTTGCAGTTCTCTTCATGGCC
TTTTCATGTCCACCCAAATCCAACCACCTGAGATATGGAATTGCATCCGACACCAGAAAC
AAACCCATTAAATTAAAGAAATCCCGCACcGCCTTTTGGCAGCACCGTGCCTCTTTTTCA
TGAACAACATCATGATTAACACCAAAGTACCGCTTTCCAGCGATCATTCTAAGAATCACG
TTGAGACTCATGTCCCCAAACCATTGCTTCAACTCCACTAAAATTTGGCCTGACCCGTTC
TTTTCCTTGGTCCAAAGTTTGTATAGACCTTTCAAGAACATCTCAACTTCAGAGACTCgA
aTATAGGCAAGCTGGTCAAGCCGaCGGGTTGATAGTAGCTCTAACGTGATTATTTTACGC
AATTCACGCCAATAGGGACCATGGGGTGCAAATCCAAACATGGCATAGTTATAGCCCATG
TGtTTTgCaGcTacTaTTGGGTCGCGATGACACGGCCAAGTCGTTGGTGGTGAAGCACTC
TTTGGCCATGTCCCAACTGCTCACCACCAAAGCTGGATGCAaTCcAaGCTTGATAGTAAA
AAGTGGTCCATACTTGTCAGCCATGGCTCCCAAAGTTAGGTGAGGAGGTTGGGTTCCCCC
TAACAGAGGGAGGTGACCAATTACAGGCCATGCACCAGGAGCAATAGGTACTGTTTTGGC
TAAGCCAACTCTTGACCTCTTTAGAAGATagTGGgAgAAAAGAATTAtAGCaaTAAGTCC
AGCTATaGcAGAATATAGgGAAGGTGAAAGAAAATCCATTTtAGGCTAAGGTTCCCC
>QSDrought_00275
GGGGCTCTCTTTCGCTTATGCTCTTCCAACCATTCCCCAAGAATGTTGTCAAgCTCTTTT
GCAGTTCTCTTCATGGCCTTTTCATGTCCACCCAAATCCAACcACCTAAGATATGGAATT
GCATCCGACACCACAAACAAACGTAAAGTCTCTTTAACTATGGCTtGGAGGTACACCAAC
TTATTTATGTCCGACTTGTTTACAATTCTTTCCTTGCCCACTTGGTCGTCAAGCTCATCT
TGGGCCTTTTTCAATACATGGCGGTTATTCAGCAATAGTGATATTGCCCAAGTTAAGGTT
ACTACAATGGTGTCATTTCCACCAATGATCATATTCAAACATGTGGCTTTGTTGACTGTG
TCAGGAtCATAACCTCCTAGGTCTGCTCCATCAGTGACTGAAAGCATAACGTCCATGAAA
TCTTGCTCTTTAGTTTTACCGGGGACTCTCTTTCGCTTATGCTCTTCCAACCATTCCCCA
AGAATGTTGTCAATCTCTTTTGCAGTTCTCTTCATGGCCTTTTCATGTCCACCCAAATCC
AACCACCTGAGATATGGAATTGCATCCGACACCAGAAACAAACCCATTAAATTAAAGAAA
TCCCGCACcGCCTTTTGGCAGCACCGTGCCTCTTTTTCATGAACAACATCATGATTAACA
CCAAAGTACCGCTTTCCAGCGATCATTCTAAGAATCACGTTGAGACTCATGTCCCCAAAC
CATTGCTTCAACTCCACTAAAATTTGGCCTGACCCGTTCTTTTCCTTGGTCCAAAGTTTG
TATAGACCTTTCAAGAACATCTCAACTTCAGAGACTCgAaTATAGGCAAGCTGGTCAAGC
CGaCGGGTTGATAGTAGCTCTAACGTGATTATTTTACGCAATTCACGCCAATAGGGACCA
TGGGGTGCAAATCCAAACATGGCATAGTTATAGCCCATGTGtTTTgCaGcTacTaTTGGG
TCGCGATGACACGGCCAAGTCGTTGGTGGTGAAGCACTCTTTGGCCATGTCCCAACTGCT
CACCACCAAAGCTGGATGCAaTCcAaGCTTGATAGTAAAAAGTGGTCCATACTTGTCAGC
CATGGCTCCCAAAGTTAGGTGAGGAGGTTGGGTTCCCCCTAACAGAGGGAGGTGACCAAT
TACAGGCCATGCACCAGGAGCAATAGGTACTGTTTTGGCTAAGCCAACTCTTGACCTCTT
TAGAAGATagTGGgAgAAAAGAATTAtAGCaaTAAGTCCAGCTATaGcAGAATATAGgGA
AGGTGAAAGAAAATCCATTTtAGGCTAAGGTTCCCC
>QSDrought_00276
TAAATTACTCTAAGATTGATATACAAGAAGTATGTTACACTTGGACAGAAAGCAAATTTT
CTTTCGTGCTAAACAGGAGACTTGGTTTATGTATGAGCAATAACAATAGAACTAATCAGA
CGAAAGCTACCGCAGAACCAGCATACCCCAATTCCTTTAATAGAGGCTTCAACTATGACT
AAAAATTTAGAGCCCAAAATTACAAGCCTGGATAAACTCCATTTCATAATCAACATACTT
TGTCCAAAGTGGCCGAAACTGaGTTATGGCAATGTCAAGCCATGGCTTCATGTTTCCGTT
AAAGTGCACCACTGCAGCGTTGCGAATCTCATCTGCGCTAATGCTTGGATTGTAACCAAG
TCCCAGAACATGCCATGACTTGTCCAATGGCTTCGTTGTCGAGTAAAATGTGATTAGACC
TGGGGGCAATGTACCCAACTTCCACAAGGTGCGGTTCTCATTCAGATTCTGCCAGTAGTG
ATACTCtTCCGTGCACTTCTCCCTCCTCCAAGcATCCAAATCAAAGAAGTTCATACCATA
AGCCCATGCGCAAGCTTTCGGGTTAAACTTCTCCTTAATCAAAGGGTGTGAGAAATtCAT
GTACTGTGCATATCGATGGAATGACCCAAAGCAAGTCTCTACCGCCCCATTCACTTTCCC
GTCCATATCTATCTCCCACAACCCTGTCAAGTCTTTCTGAACCACAATATCATCATCCAA
GAACAAaaTCCTATGCAATTTCGGGTACATCTCCGGCAAGTAAAACCTCAAGTGATTCAA
AATGGACAAATACTTTGGGTTCCTGAACTTCATGTTTGTGGCGTCTTTCGTTGCGTTCTC
GAGCTTACTATTGAAGTAAAACTGCTGCAATTTCGAAGACTCCAATTGCTTAAGTACAGG
CACATATGAAGAGTTCAAGAACTTGTAATCCTCAACTGCCTTCaCTTCAATGTgTGCTCC
ATTGTAaTCCTTCAATTTGAACaTCACTTGCATTGCACCGAGATTCATCTTATCAGTCAC
AACATGAAAAACATGcTTCCATGGCTCCTTCGAGTTCTTCACCAATGAgTTCACCACCAC
CGACGCgGCGAGCACGTTATCGGAGAAAATAGCGTAaTGGTAAAGATTCGGATCCTCAAA
CTCCGGTGGAGTCTCtTTCCCTTCGTCCGAATAATTCTCtGAATGCGCAATCCGCTCTTG
CATCAATCGCATTGCGAGGCAATGCAAGCTTTTCGGGATCGATTTtGCGGCAATCAAGCT
CGAGAAAGCTCCTTGCTTCTTCGCCTTcGTtAACTGCTCATTCAATCCGAAAATCGTGTC
CTTCaaCTTCTGGATCTTCAATTGATTATCGAAAGACTCCTTcGCGTCCGCaATCGCTTG
ccTcGTCaCTCTGATCCGCTCCTTCACTTCCTTCTCGAATTGCCGCAACACCGATTCATC
AATGGAGGCCGCATCGTTTCGAACAAAGCACGATAAGATTGTTTCGCAAGAAGATCGCTG
TAGTTCCTCGACAGATCTGTGAAGTTCCTGACGAGCTTCGTGTTTTCAGGCTTGAGCTTT
CGCATAGTGCGCGTATGCCAAAGCCAGAGATCGATGATCTTCAGCTTGCTTTCTGATCTG
ATCTAATCGAGGCTTGAGAGGATCCGATTTCAACGCTAGCACTGCTCTTCTAGTACTTCC
AAATCTCCCC
>QSDrought_00277
TGCTAAACAGAAAGACTTGGTTTACGTATGAGTAATGGTAATATAACTAATCAGATGAAA
GCTACTGCAGAACCAGCATACCCCAATTCCTTGAATGGAGGCTTTAACTATGACTATTAA
TTTAGAGCCCAAAATTACAAGCCTGGATAAACTCCATTTCATAATCAACATACTTTGTCC
AAAGTGGCCGGAACTGAGTTATGGCAATGTCAAGCCATGGCTTCATATTCCCATTAAAGT
GCACCACCGCAGCGTTGCGGATCTCATCCGCGCTAATGCTTGGATTGTAACCAAGTCCCA
GAACATGCCATGACTTGTCCAATGGCTTCGTTGTTGAGTAAAATGTGATCAGACCTGGGG
GCAATGTACCCAACTTCCACAAGGTGCGGTTCTCATTCAGATTCTGCCAGTAATGATACT
CTTCCGTGCACTTCTCCCTCCTCCAAGCATCCAAATCAAAGAAGTTCATGCCATAAGCCC
ATGCGCAAGCTTTCGGGTTAAACTTCTCCTTAATCAAAGGGTGTGAGAAATtCATGTACT
GTGCATATCGATGGAATGACCCAAAGCAAGTCTCTACCGCCCCATTCACTTTCCCGTCCA
TATCTATCTCCCACAACCCTGTCAAGTCTTTCTGAACCACAATATCATCATCCAAGAACA
AaaTCCTATGCAATTTCGGGTACATCTCCGGCAAGTAAAACCTCAAGTGATTCAAAATGG
ACAAATACTTTGGGTTCCTGAACTTCATGTTTGTGGCGTCTTTCGTTGCGTTCTCGAGCT
TACTATTGAAGTAAAACTGCTGCAATTTCGAAGACTCCAATTGCTTAAGTACAGGCACAT
ATGAAGAGTTCAAGAACTTGTAATCCTCAACTGCCTTCaCTTCAATGTgTGCTCCATTGT
AaTCCTTCAATTTGAACaTCACTTGCATTGCACCGAGATTCATCTTATCAGTCACAACAT
GAAAAACATGcTTCCATGGCTCCTTCGAGTTCTTCACCAATGAgTTCACCACCACCGACG
CgGCGAGCACGTTATCGGAGAAAATAGCGTAaTGGTAAAGATTCGGATCCTCAAACTCCG
GTGGAGTCTCtTTCCCTTCGTCCGAATAATTCTCtGAATGCGCAATCCGCTCTTGCATCA
ATCGCATTGCGAGGCAATGCAAGCTTTTCGGGATCGATTTtGCGGCAATCAAGCTCGAGA
AAGCTCCTTGCTTCTTCGCCTTcGTtAACTGCTCATTCAATCCGAAAATCGTGTCCTTCa
aCTTCTGGATCTTCAATTGATTATCGAAAGACTCCTTcGCGTCCGCaATCGCTTGccTcG
TCaCTCTGATCCGCTCCTTCACTTCCTTCTCGAATTGCCGCAACACCGATTCATCAATGG
AGGCCGCATCGTTTCGAACAAAGCACGATAAGATTGTTTCGCAAGAAGATCGCTGTAGTT
CCTCGACAGATCTGTGAAGTTCCTGACGAGCTTCGTGTTTTCAGGCTTGAGCTTTCGCAT
AGTGCGCGTATGCCAAAGCCAGAGATCGATGATCTTCAGCTTGCTTTCTGATCTGATCTA
ATCGAGGCTTGAGAGGATCCGATTTCAACGCTAGCACTGCTCTTCTAGTACTTCCAAATC
TCCCC
>QSDrought_00278
ATCAAAGAAGTTCATACCATAAGCCCATGCGCAAGCTTTTGGGTTAAACTTCTGTTTAAT
CAATGGATGTGAGAAATTCATGTACTGTGCATATCGATGGAATGACCCAAAACACGTCTC
CACTGCCCCATTCACTTTCCCATCCATATCTATCTCCCACAGCCCTGTCAAGTCTTTCTG
CACCACTATATCATCATCCAAGAACAAAATCCTATGCAATTTCGGGTACATTTCCGGCAA
GTAAAACCTCAAGTGATTCAGTATGGACAAATACTTTGGGTTCCTGAACTTCATGTTGGT
GGCATCTTTCGTTGCATTCTCAAGCTTACTATTGAAGTAAAACTGCTGCAGTTTTGACGA
CTCCAATTGCTTAAGTACAGGCACATATGAAGAGTTCAAGAACTTGTAATCCTCAACTGC
CTTCACTTCAATGTGTGCTCCATTGTAGTCCTTCAATTTGAACATCACTTGCATTGCACC
GAGATTCATCTTATCAGTCACAACATGAAAAACATGTTTCCATGGCTCCTTCGAGTTCTT
CACCAATGAATTCACCACCACCGACGCAGCGAGCACATTATCAGAGAAAATTGCGTAATG
GTAAAGATTCGGATCCTCAAACTCCGGTGGAGTTTCCTTCCCTTCGTCCGAATAATTCTC
tGAATGCGCAATCCGCTCTTGCATCAATCGCATTGCGAGGCAATGCAAGCTTTTCGGGAT
CGATTTtGCGGCAATCAAGCTCGAGAAAGCTCCTTGCTTCTTCGCCTTcGTtAACTGCTC
ATTCAATCCGAAAATCGTGTCCTTCaaCTTCTGGATCTTCAATTGATTATCGAAAGACTC
CTTcGCGTCCGCaATCGCTTGccTcGTCaCTCTGATCCGCTCCTTCACTTCCTTCTCGAA
TTGCCGCAACACCGATTCATCAATGGAGGCCGCATCGTTTCGAACAAAGCACGATAAGAT
TGTTTCGCAAGAAGATCGCTGTAGTTCCTCGACAGATCTGTGAAGTTCCTGACGAGCTTC
GTGTTTTCAGGCTTGAGCTTTCGCATAGTGCGCGTATGCCAAAGCCAGAGATCGATGATC
TTCAGCTTGCTTTCTGATCTGATCTAATCGAGGCTTGAGAGGATCCGATTTCAACGCTAG
CACTGCTCTTCTAGTACTTCCAAATCTCCCC
>QSDrought_00279
CCTTTTGTAATACGAGCAATAACCCAAGCATTGTTTTTAGCTCTAATGCAAACTTCCAAA
TCTTTCTCTTGACCTGCATTATCATGTTCCATTCGACCTTTTTCCAAATCAACTTCTTCT
CTAACTTTACTTAAGGCAAGCAAAGATTCCTTGGTTAGGGTTGTAACCTTTCCTGGTGGA
GAAGCTCTGGATACATCTCTGTCACCATCTACTAGTAAATAGCGATACCCACTGACATGA
TAAGCATTCTCACCAGCCCATCCTTTCGAAAGTTTTTCTTCAATTTTCAACAtCTTAAGT
GATGCATTTtCAAGAATTTGCTGCTTCACCACCGAAACACCTTGCTCCCCATTAAGAATG
GAGGCAACAGGAACAAGAAGGATTAAGGTAAGGCTCCTATACTGATAAGCGCAGACATAC
ACTCTCTCCTCTGTCTGCTGAAGCCAAATGGTTGGGGTGGCCGAAGTTGAACTACTAGCT
TCTGTACCCCATATATCAGTGACAAGAAAACCATCTTTGCCTTTGGACCACCTGTCCGGC
TGTAAGGGCCTTGCAATGTGATGGCTATTATCTCCACCAGGCaGAGAGGTATCCcGAGAa
CGAAAAGTTTGTTCTGAAaCAGAAGCAGACTGGGCCAAGATGGAGCCAGTGGCAACATTa
GATGCTGTACTTCCTTTGCGTAAATAGGACCAGaAACTAACTCCAGAGGATAGAGCACGT
GGTGTCAACCTTAGAACAGCATATGTAAATAAGTTTATGGTATCAACAGGAGAAAGAGTA
GTAGACACTAGCAGGTCCTGAAATAAAATCAGCGTGTAGAATTGTGTGTTCCCAGCAAAA
GACTCTAGCATCCTGACAAGCGACTGAACTTCAATTGCAGCCTCCCGACTTACAGTCAGC
ATCTGCACAGTTCCACGCTCCTTTAAACAGTCACGGAATGATGGTAGCTGGAGTTTCTTG
CCAAGAAGAAAATCACTTAGATAATCCATGATGAAAGGGTACAAATGAGATCGAATTAAT
CCTCCAGCAGGTTCTTTCTCAATCAATGTTCTAATGGATCCATGAAACATTAGAAACAGA
GAGTGAACTTCTTTAAGAACCTTcCGTAATGCATCAATCCGCCATATAGCTTCTGACTCA
TTCTTCTCCACTACCATAACCATCCAGATATCTGGTTCTGCCTCATAAAAGACATGAGAG
TGCCTCTCTGCTTCTATGACCTCACAGGCAGCCtCAGGAGAGAAAATTCTTGTAAACGTG
ATAAGTCCTTCgCTCAGCCCTATTACAGAAAGCTGTGCTGAAAAGGGCAAATCAGCAGGA
AAGAAAAACAAAATCTTGTCGAGCTCCTGCCCCTCTTGTTGTCCCCTTCTCAAATCAAAT
ATGCAAAATTTTATGCCTTCAGCAGCAGTAGTAGCAGCTGACATCCCCATTCTTTCACCC
ACAACTCATAAACCACAATTTTGAGTACTCaTTGTGTCAGCTGTGGGTTTGAGATTTTGT
AGATCTCGAAGGAGGGCAGCCAATTCGGATTCCTAAATTCCAATTGCAAAAAGCTAATTG
TGCAAAGAATGATTGAAaTTTCGGCGGGAGTAACTGTAAATTGATGGAAGTAATGCCTAT
TTGCAAAGGTATAGGGATTACTATTAGTGGTTGCGTTTGTAtTGGAGGGGAATTTGAGGC
GAGAGATGAAGTTTCGGAGACCTTAGGTACCATGTAGGTAGATCAGATGGGGGACCCACT
TCAGATCAGCCGGGTCATCTATCCCC
>QSDrought_00280
CCTTTTGTAATACGAGCAATAACCCAAGCATTGTTTTTAGCTCTAATGCAAACTTCCAAA
TCTTTCTCTTGACCTGCATTATCATGTTCCATTCGACCTTTTTCCAAATCAACTTCTTCT
CTAACTTTACTTAAGGCAAGCAAAGATTCCTTGGTTAGGGTTGTAACCTTTCCTGGTGGA
GAAGCTCTGGATACATCTCTGTCACCATCTACTAGTAAATAGCGATACCCACTGACATGA
TAAGCATTCTCACCAGCCCATCCTTTCGAAAGTTTTTCTTCAATTTTCAACAtCTTAAGT
GATGCATTTtCAAGAATTTGCTGCTTCACCACCGAAACACCTTGCTCCCCATTAAGAATG
GAGGCAACAGGAACAAGAAGGATTAAGGTAAGGCTCCTATACTGATAAGCGCAGACATAC
ACTCTCTCCTCTGTCTGCTGAAGCCAAATGGTTGGGGTGGCCGAAGTTGAACTACTAGCT
TCTGTACCCCATATATCAGTGACAAGAAAACCATCTTTGCCTTTGGACCACCTGTCCGGC
TGTAAGGGCCTTGCAATGTGATGGCTATTATCTCCACCAGGCaGAGAGGTATCCcGAGAa
CGAAAAGTTTGTTCTGAAaCAGAAGCAGACTGGGCCAAGATGGAGCCAGTGGCAACATTa
GATGCTGTACTTCCTTTGCGTAAATAGGACCAGaAACTAACTCCAGAGGATAGAGCACGT
GGTGTCAACCTTAGAACAGCATATGTAAATAAGTTTATGGTATCAACAGGAGAAAGAGTA
GTAGACACTAGCAGGTCCTGAAATAAAATCAGCGTGTAGAATTGTGTGTTCCCAGCAAAA
GACTCTAGCATCCTGACAAGCGACTGAACTTCAATTGCAGCCTCCCGACTTACAGTCAGC
ATCTGCACAGTTCCACGCTCCTTTAAACAGTCACGGAATGATGGTAGCTGGAGTTTCTTG
CCAAGAAGAAAATCACTTAGATAATCCATGATGAAAGGGTACAAATGAGATCGAATTAAT
CCTCCAGCAGGTTCTTTCTCAATCAATGTTCTAATGGATCCATGAAACATTAGAAACAGA
GAGTGAACTTCTTTAAGAACCTTcCGTAATGCATCAATCCGCCATATAGCTTCTGACTCA
TTCTTCTCCACTACCATAACCATCCAGATATCTGGTTCTGCCTCATAAAAGACATGAGAG
TGCCTCTCTGCTTCTATGACCTCACAGGCAGCCtCAGGAGAGAAAATTCTTGTAAACGTG
ATAAGTCCTTCgCTCAGCCCTATTACAGAAAGCTGTGCAAAGAATGATTGAATTTCGGCG
GGAGTAACTGTAAATTGATGGAAGTAATGCCTaTTTGCAAAGGTATAGGGATTACTATTA
GTGGTTGCGTTTGTACTGGAGGGGAATTTGAGGaCCCC
>QSDrought_00281
CCTTTTGTAATACGAGCAATAACCCAAGCATTGTTTTTAGCTCTAATGCAAACTTCCAAA
TCTTTCTCTTGACCTGCATTATCATGTTCCATTCGACCTTTTTCCAAATCAACTTCTTCT
CTAACTTTACTTAAGGCAAGCAAAGATTCCTTGGTTAGGGTTGTAACCTTTCCTGGTGGA
GAAGCTCTGGATACATCTCTGTCACCATCTACTAGTAAATAGCGATACCCACTGACATGA
TAAGCATTCTCACCAGCCCATCCTTTCGAAAGTTTTTCTTCAATTTTCAACAtCTTAAGT
GATGCATTTtCAAGAATTTGCTGCTTCACCACCGAAACACCTTGCTCCCCATTAAGAATG
GAGGCAACAGGAACAAGAAGGATTAAGGTAAGGCTCCTATACTGATAAGCGCAGACATAC
ACTCTCTCCTCTGTCTGCTGAAGCCAAATGGTTGGGGTGGCCGAAGTTGAACTACTAGCT
TCTGTACCCCATATATCAGTGACAAGAAAACCATCTTTGCCTTTGGACCACCTGTCCGGC
TGTAAGGGCCTTGCAATGTGATGGCTATTATCTCCACCAGGCaGAGAGGTATCCcGAGAa
CGAAAAGTTTGTTCTGAAaCAGAAGCAGACTGGGCCAAGATGGAGCCAGTGGCAACATTa
GATGCTGTACTTCCTTTGCGTAAATAGGACCAGaAACTAACTCCAGAGGATAGAGCACGT
GGTGTCAACCTTAGAACAGCATATGTAAATAAGTTTATGGTATCAACAGGAGAAAGAGTA
GTAGACACTAGCAGGTCCTGAAATAAAATCAGCGTGTAGAATTGTGTGTTCCCAGCAAAA
GACTCTAGCATCCTGACAAGCGACTGAACTTCAATTGCAGCCTCCCGACTTACAGTCAGC
ATCTGCACAGTTCCACGCTCCTTTAAACAGTCACGGAATGATGGTAGCTGGAGTTTCTTG
CCAAGAAGAAAATCCCAGCAGCAGTTATCCAATAGAGACCGCTTTTGACATGCACTTAGA
TAATCCATGATGAAAGGGTACAAATGAGATCGAATTAATCCTCCAGCAGGTTCTTTCTCA
ATCAATGTTCTAATGGATCCATGAAACATTAGAAACAGAGAGTGAACTTCTTTAAGAACC
TTTCGTAATGCATCAATCCGCCATATAGCTTCTGACTCATTCTTCTCCaCTaCCATAACC
ATCCAGATATCTGGTTCTGCCTCATAAAAGACATGAGAGTGCCTCTCTGCTTCTATGaCC
TCACAGGCAGCCCCAGGAGAGAAAATTCCCCTCGTA
>QSDrought_00282
TTCTGCAGTAGAAAGCTTTccTTGAAGACAGTTCTTATGCTTGCAGATCAAATGATTAAT
CGTGTCGAATTcGTTcATTCTAAATCATTTCTTCATCGAGATAtCAAGCCAGACAATTTT
CTTATGGGCTTGGGAAGGCGTGCAAATCAGGTCTATGTTATTGACTTTGGTCTGGCTAAG
AAATACAGAGATAGTACAACCCATCAGCATATTCCTTACAGAGAAAACAAGAATTTGACT
GGCACTGCAAGATACGCGAGCATGAACACTCATCTTGGTATAGAGCAAAGCCGGAGGGAT
GATTTAGAGTCTCTTGGATATGTCCTTATGTACTTTCTCAGAGGAAGGTGATTTTTGCTG
CATATCCTTCCTTTTTTTCTcGCACTTCATACATTGTTTAGTGATTCCCTTTTCTTTATA
GTCTTCCTTGGCAGGGACTGAAAGCAGGAACTAAGAAACAAAAGTATGACAAAATCAGTG
AAAAGAAAGTTTCTACTTCAATTGAGGCCTTGTGTCGAGGTTATCCAACAGAATTTGCAT
CATACTTCCACTACTGTCGTTCACTACGATTTGATGATAAGCCTGATTATGCTTATCTGA
AAAGAATATTTCGTGACCTTTTTATACGTGAAGGCTTCCAGTTTGATTACGTATTTGACT
GGACCATTTTGAAGTATCAACAATCACAGCTGGCAACTCCTCCGGCTCGTCCTCTTGGTC
CTGGTGTTGGAACTAGCTCTGGAATGCCCCCTGCTATTGCCAATGCTGATAGACAGACAG
GTGGGGAAGAAGGGCGACCAGCTGGTTTGACTTCAATGGATTCTTCACGGCGGAGAATAG
CAGGACCAACTTTAAATTCTGGAAACTATTCAAGGCAGAGAAGTCCAGTTGTTAATGATT
CTACAATTTCTAATGATACTGCGTTCATAAGCAACAACATTTTGGGCAGGCCAAGTGGAT
CATCAAGGCGTGCTGCTGTTTCTAGCAGCCGTGATGCATTCGTTGAGAGTGAGTCAGATC
CCCATCACTCGCGTACTACTGAGGCAAGCCCTGGAGCAGCACGCAGAATTTCAAGTGGCC
AAAGAAGTTCACCAGTTGGATCTTCAGACCCAAGGCGCGCATCATCTGGGAGAAATACCA
CTCACACAAGAAACTATGAAAATGCCCTCAAGGGCATTGAGACCCTGCAGTTGGACAAAT
GAAGAGAGGATTCAGTATTAAATGCTCACCTCAGTGCGTTCTTGTATAAGCTTAAATTGA
CTGGTGTGCTATTACGGTTGCAGTAGAATAGGTTTTGCTTGCAGTCGAGTTGTGAAGGAA
GtTGGAGTTGAGATGTCGGGTTGAAACCCAGAGAATCTTGGGTTTGGATTTGCaCACTTG
TAGCTTAAACCGGACATGTAGAATCAAATGTGAAAGCTGTGGTTCATCTGAACTTATCCC
AGGCTCGGCTGTCTATAAAGCTCAGGTTATATTCACATGGCTTCTCTGTTTTGGCTACAA
CGTTTCAACTTTTTTATCCCTGATAACTGTGGTCACTTTGTTGATTTTATGATCGTACGT
TTCAATGTTATTGAGACTTATGGGGCCAAAAGCTTGGCACTGTAAATTGGCGAATGTGTT
CATATTCCTGTTTAGGTT
>QSDrought_00283
TTCTGCAGTAGAAAGCTTTccTTGAAGACAGTTCTTATGCTTGCAGATCAAATGATTAAT
CGTGTCGAATTcGTTcATTCTAAATCATTTCTTCATCGAGATAtCAAGCCAGACAATTTT
CTTATGGGCTTGGGAAGGCGTGCAAATCAGGTCTATGTTATTGACTTTGGTCTGGCTAAG
AAATACAGAGATAGTACAACCCATCAGCATATTCCTTACAGAGAAAACAAGAATTTGACT
GGCACTGCAAGATACGCGAGCATGAACACTCATCTTGGTATAGAGCAAAGCCGGAGGGAT
GATTTAGAGTCTCTTGGATATGTCCTTATGTACTTTCTCAGAGGAaGTCTTCCTTGGCAG
GGACTGAAAGCAGGAACTAAGAAACAAAAGTATGACAAAATCAGTGAAAAGAAAGTTTCT
ACTTCAATTGAGGCCTTGTGTCGAGGTTATCCAACAGAATTTGCATCATACTTCCACTAC
TGTCGTTCACTACGATTTGATGATAAGCCTGATTATGCTTATCTGAAAAGAATATTTCGT
GACCTTTTTATACGTGAAGGCTTCCAGTTTGATTACGTATTTGACTGGACCATTTTGAAG
TATCAACAATCACAGCTGGCAACTCCTCCGGCTCGTCCTCTTGGTCCTGGTGTTGGAACT
AGCTCTGGAATGCCCCCTGCTATTGCCAATGCTGATAGACAGACAGGTGGGGAAGAAGGG
CGACCAGCTGGTTTGACTTCAATGGATTCTTCACGGCGGAGAATAGCAGGACCAACTTTA
AATTCTGGAAACTATTCAAGGCAGAGAAGTCCAGTTGTTAATGATTCTACAATTTCTAAT
GATACTGCGTTCATAAGCAACAACATTTTGGGCAGGCCAAGTGGATCATCAAGGCGTGCT
GCTGTTTCTAGCAGCCGTGATGCATTCGTTGAGAGTGAGTCAGATCCCCATCACTCGCGT
ACTACTGAGGCAAGCCCTGGAGCAGCACGCAGAATTTCAAGTGGCCAAAGAAGTTCACCA
GTTGGATCTTCAGACCCAAGGCGCGCATCATCTGGGAGAAATACCACTCACACAAGAAAC
TATGAAAATGCCCTCAAGGGCATTGAGACCCTGCAGTTGGACAAATGAAGAGAGGATTCA
GTATTAAATGCTCACCTCAGTGCGTTCTTGTATAAGCTTAAATTGACTGGTGTGCTATTA
CGGTTGCAGTAGAATAGGTTTTGCTTGCAGTCGAGTTGTGAAGGAAGtTGGAGTTGAGAT
GTCGGGTTGAAACCCAGAGAATCTTGGGTTTGGATTTGCaCACTTGTAGCTTAAACCGGA
CATGTAGAATCAAATGTGAAAGCTGTGGTTCATCTGAACTTATCCCAGGCTCGGCTGTCT
ATAAAGCTCAGGTTATATTCACATGGCTTCTCTGTTTTGGCTACAACGTTTCAACTTTTT
TATCCCTGATAACTGTGGTCACTTTGTTGATTTTATGATCGTACGTTTCAATGTTATTGA
GACTTATGGGGCCAAAAGCTTGGCACTGTAAATTGGCGAATGTGTTCATATTCCTGTTTA
GGTT
>QSDrought_00284
GCTCTGGAATGCCCCCTGCTATTGCCAATGCTGATAGACAGACAGGTATCTTAGCCCCAT
TCCTTACATTGATATCAATACCATAATTCTCATATATGGTCTTTCATTACATCGAACCAT
TTTGTTGGTGGTTTCCCAAGTTGCAGTCTTGTTGGTAGATTTTTCCTTGCTATCCTTTTC
TTGCTTGCTGTAAGGATATCACTTGGCTTCTTTTAATCCTTTCCAACCCCGACCGATTCC
TTCTTTCTTGTTGCCTTGTttGAAATAAGTTTTGTAACGtCATATACCCTtATTCCTCCG
AGCTGTAAATAGAaTCTGCGATTCAAtgtAAGCTTGGGTTTATGCTACTTCTCTCACTTT
GTTGCAGGTGGGGAAGAAGGGCGACCAGCTGGTTTGACTTCAATGGATTCTTCACGGCGG
AGAATAGCAGGACCAACTTTAAATTCTGGAAACTATTCAAGGCAGAGAAGTCCAGTTGTT
AATGATTCTACAATTTCTAATGATACTGCGTTCATAAGCAACAACATTTTGGGCAGGCCA
AGTGGATCATCAAGGCGTGCTGCTGTTTCTAGCAGCCGTGATGCATTCGTTGAGAGTGAG
TCAGATCCCCATCACTCGCGTACTACTGAGGCAAGCCCTGGAGCAGCACGCAGAATTTCA
AGTGGCCAAAGAAGTTCACCAGTTGGATCTTCAGACCCAAGGCGCGCATCATCTGGGAGA
AATACCACTCACACAAGAAACTATGAAAATGCCCTCAAGGGCATTGAGACCCTGCAGTTG
GACAAATGAAGAGAGGATTCAGTATTAAATGCTCACCTCAGTGCGTTCTTGTATAAGCTT
AAATTGACTGGTGTGCTATTACGGTTGCAGTAGAATAGGTTTTGCTTGCAGTCGAGTTGT
GAAGGAAGtTGGAGTTGAGATGTCGGGTTGAAACCCAGAGAATCTTGGGTTTGGATTTGC
aCACTTGTAGCTTAAACCGGACATGTAGAATCAAATGTGAAAGCTGTGGTTCATCTGAAC
TTATCCCAGGCTCGGCTGTCTATAAAGCTCAGGTTATATTCACATGGCTTCTCTGTTTTG
GCTACAACGTTTCAACTTTTTTATCCCTGATAACTGTGGTCACTTTGTTGATTTTATGAT
CGTACGTTTCAATGTTATTGAGACTTATGGGGCCAAAAGCTTGGCACTGTAAATTGGCGA
ATGTGTTCATATTCCTGTTTAGGTT
>QSDrought_00285
TTTCAAAAGCTTAATTTTGTAGCAGAGGGTGAAAATTTTAAGAGCAAATGGGTGACAACA
AGTGTAAAGATGGTAGTTCAACGTTGCTACATGGGAAATACGAGCTTGGTCGGCTTCTGg
GTCATGGTACTTTCGCCAAGGTGTACCATGCCAGGAACTTGAAGTCCGGGAAGAGCGTGG
CGATGAAGGTTGTGGGCAAAGAGAAAGTGATCCAAGTGGGTATGATGGAGCAGATCAAGA
GAGAAATCTCGGTGATGAAGATGGTACAGCATCCAAACATAGTCGAGCTCCACGAAGTTA
TGGCGAGCAAATCCAAGATCTACTTCGCCATGGAGCTCGTACGTGGAGGCGAGCTGTTTT
CGAAAATCGCTAAGGGTCGGCTAAGAGACGACGTGGCGAGAGTGTATTTCCAACAACTCA
TCTCCGCCATCGATTTCTGTCACAGCCGTGGAGTCTACCACCGAGATCTCAAGCCCGAGA
ACTTGCTCTTAGACGAAGAAGGCAATTTGAAaGTCACTGATTTCGGTCTCAGCGCTTTCA
CTGAGCATTTGAAGCAAGATGGGTTGCTACACaCAACGTGTGGCACGCCGGCTTATGTGG
CGCCTGAGGTGATTGGAAAGAAGGGCTACGATGGTGCTAAAGCAGATCTTTGGTCCTGTG
GAGTTATCCTGTATGTTCTTCTGGCTGGGTTTTTGCCATTTCAGGACGATAATATTGTGG
CCATGTATAGGAAGATTTACAGAGGTGACTTCAAGTGTCCGCCATGGTTTTCTTCAGAAG
CTAGGAGGCTGATTACAAAGCTTCTCGATCCGAATCCGATGACAAGAATCACAATCGCGA
AAATCATGGATTCTTCTTGGTTCAAAAAGTCAGCACCCAAGTCAATCcTAACTAAAGAGG
AGCAAGAGTATCAGGAGTACGAGAAATCGCCATTCAAACAGTCCGAGACTCTGAACGCGT
TCCACATAATATCGTTGTCCGAAGGGTTAAATTTGTCGCCGCTGTTCGAGGAGAAGAAGA
GGGAGGAGAAGGAGGAGCTGAGGTTCGTGACGACGAGGCCGGCGAGCAGTGTGATATCGA
CGCTGGAGGAGGTGGCGGCGAAGAGTGGGAATTTCAGTGTGAAGAAGAGCGAGTCGAGGG
TGAGACTTGAAGGAAACGAGTGTGGACGTAAAGGGAAGCTGGCTcTTGCGGCGGAGATTT
TCGCCGTGACGCCGTCGTTTCTGGTGGTGGAGGTGAAGAAAAACAATGGCGATACCTTGG
AATACAACCAGTTCTGCAGTAAaGAACTACGGCCGGCTCTTAAAGACATCGTTTGGACCT
CGCCGGCCGATAATTCCACACTACTGGCTTAATCCAAATCCAATGTATGTTGTGTGTGCG
TGTGTGTGGTTATTGTTGTTTAGACAATTGTTAATGTTGTCGTCGAGAGTTATTAGTTTG
TTAGTTCTATTTATTGACATCTGTCAGTAGCCTTGATTTGTTACAGAATTGTGGAGGGAa
GATCCGTATAGTTTGGAGAGTTACGCTCTTGTATAT
>QSDrought_00286
TTTCAAAAGCTTAATTTTGTAGCAGAGGGTGAAAATTTTAAGAGCAAATGGGTGACAACA
AGTGTAAAGATGGTAGTTCAACGTTGCTACATGGGAAATACGAGCTTGGTCGGCTTCTGg
GTCATGGTACTTTCGCCAAGGTGTACCATGCCAGGAACTTGAAGTCCGGGAAGAGCGTGG
CGATGAAGGTTGTGGGCAAAGAGAAAGTGATCCAAGTGGGTATGATGGAGCAGATCAAGA
GAGAAATCTCGGTGATGAAGATGGTACAGCATCCAAACATAGTCGAGCTCCACGAAGTTA
TGGCGAGCAAATCCAAGATCTACTTCGCCATGGAGCTCGTACGTGGAGGCGAGCTGTTTT
CGAAAATCGCTAAGGGTCGGCTAAGAGACGACGTGGCGAGAGTGTATTTCCAACAACTCA
TCTCCGCCATCGATTTCTGTCACAGCCGTGGAGTCTACCACCGAGATCTCAAGCCCGAGA
ACTTGCTCTTAGACGAAGAAGGCAATTTGAAaGTCACTGATTTCGGTCTCAGCGCTTTCA
CTGAGCATTTGAAGCAAGATGGGTTGCTACACaCAACGTGTGGCACGCCGGCTTATGTGG
CGCCTGAGGTGATTGGAAAGAAGGGCTACGATGGTGCTAAAGCAGATCTTTGGTCCTGTG
GAGTTATCCTGTATGTTCTTCTGGCTGGGTTTTTGCCATTTCAGGACGATAATATTGTGG
CCATGTATAGGAAGATTTACAGAGGTGACTTCAAGTGTCCGCCATGGTTTTCTTCAGAAG
CTAGGAGGCTGATTACAAAGCTTCTCGATCCGAATCCGATGACGAGAATCACAATCGCGA
AAATCATGGATTCTTCTTGGTTCAAAAAGTCAGCACCCAAGTCAATCCTAaCTAAAGAGG
AGCAAGAGTTTCAaGAGTACGAGAAGTCACCATTCAAACAGTCCGAGACTCTGAATGCGT
TCCACATAATATCGTTGTCTGAAGGGTTCGACTTGTCGCCGCTGTTCGAGGAGAAGAAgA
GGgAGGAGAAGAAGGAGCTGAGGTTCGCGACGACGAGGCCGGCGAGCAGTGTGATATCGA
CGCTGGAGGAGGTGGCGGCGAAGAGTGGGAATTTCAGTGTGAAGAAGAGCGAGTCGAGGG
TGAGGCTTCAAGGAAACGAGAGTGGACGTAAAGGGAAGCTGGCTATTGCGGCGGAGATTT
TCGCCGTGACGCCGTCGTTTCTGGTGGTGGAGGTGAAGAAAGACAATGGCGATACCTTGG
AATACAAACAGTTCTGCAGTAAGGtGCTCCGGCCGGCTCTTAAAGACATCGTTTGGACCT
CGCCGGCCGACGATTCCACACTACATGCTTAAATCtAATATTTGTGTGTGACTATTGTTG
TTGTTGTcgATGTTATTATTGTGATTATCA
>QSDrought_00287
TTTCAAAAGCTTAATTTTGTAGCAGAGGGTGAAAATTTTAAGAGCAAATGGGTGACAACA
AGTGTAAAGATGGTAGTTCAACGTTGCTACATGGGAAATACGAGCTTGGTCGGCTTCTGg
GTCATGGTACTTTCGCCAAGGTGTACCATGCCAGGAACTTGAAGTCCGGGAAGAGCGTGG
CGATGAAGGTTGTGGGCAAAGAGAAAGTGATCCAAGTGGGTATGATGGAGCAGATCAAGA
GAGAAATCTCGGTGATGAAGATGGTACAGCATCCAAACATAGTCGAGCTCCACGAAGTTA
TGGCGAGCAAATCCAAGATCTACTTCGCCATGGAGCTCGTACGTGGAGGCGAGCTGTTTT
CGAAAATCGCTAAGGGTCGGCTAAGAGACGACGTGGCGAGAGTGTATTTCCAACAACTCA
TCTCCGCCATCGATTTCTGTCACAGCCGTGGAGTCTACCACCGAGATCTCAAGCCCGAGA
ACTTGCTCTTAGACGAAGAAGGCAATTTGAAaGTCACTGATTTCGGTCTCAGCGCTTTCA
CTGAGCATTTGAAGCAAGATGGGTTGCTACACaCAACGTGTGGCACGCCGGCTTATGTGG
CGCCTGAGGTGATTGGAAAGAAGGGCTACGATGGTGCTAAAGCAGATCTTTGGTCCTGTG
GAGTTATCCTGTATGTTCTTCTGGCTGGGTTTTTGCCATTTCAGGACGATAATATTGTGG
CCATGTATAGGAAGATTTACAGAGGTGACTTCAAGTGTCCGCCATGGTTTTCTTCAGAAG
CTAGGAGGCTGATTACAAAGCTTCTCGATCCGAATCCGATGACAAGAATCACAATCGCGA
AAATCATGGATTCTTCTTGGTTCAAAAAGTCAGCACCCAAGTCAATCcTAACTAAAGAGG
AGCAAGAGTATCAGGAGTACGAGAAATCGCCATTCAAACAGTCCGAGACTCTGAACGCGT
TCCACATAATATCGTTGTCCGAAGGGTTAAATTTGTCGCCGCTGTTCGAGGAGAAGAAGA
GGGAGGAGAAGGAGGAGCTGAGGTTCGTGACGACGAGGCCGGCGAGCAGTGTGATATCGA
CGCTGGAGGAGGTGGCGGCGAAGAGTGGGAATTTCAGTGTGAAGAAGAGCGAGTCGAGGG
TGGGGCTTCAAGGAAACGAGAGTGGACGTAAAGGGAAGCTGGCTATTACGGCGGAGATTT
TCGCCGTGACGCCGTCGTTTCTGGTGGTGGAGGTGAAGAAAGACAATGGCGATACCTTGG
AATACAAACAGTTCTGCAGTAAGGAGCTCCGGCCGGCTCTTAAAGACATCGTTTGGACCT
CGCCGGCCGACGATTCCACACTACATGCTTAAATCCAATATTTGTGTGTGACTATTGTTG
TTGTTGTCGCTATTATTGTGATTATCATTAT
>QSDrought_00288
CgggggCGACAGTTTCATTTTTtAAGAAAAaGATACTGTATAAAATTAAAGCTGTGAGAG
TGTGTTATTTCCTGGTGTGAATCGAAAAaTGGCTACGATCAAGTTTATAAAGgCCCGTCA
GATCTTCGATAGCCGTGGAAATCCCACCGTAGAAGTTGATGTTGGTGTTGAAGTTCCTGA
ACATAAAGGTTCACCGATTTTGGCTAGAGCTGCTGTGCCAAGCGGTGCTTCTACAGGTAT
CTATGAAGCCTTGGAGTTGAGGGATGGTGGAAAAGACTACCTTGGTAAAGGTGTCTCCAA
GGCAGTGGAGAATGTGAATAAAATCATTGGACCTGCCTTGCTTGGCAAGGACCCAACAGA
GCAGACTAAAATTGACAATTACATGGTACAAGAGCTAGATGGAACTGTTAATGAATGGGG
TTGGTGCAAGCAAAAGCTTGGtGCAAATGCTATATTGGCAGTATCCCTtGCTGTTTGTAA
AGCTGGTGCTATGGTGAAGAAGATCCCCCTTTACCAGCACATTGCCAATCTTGCTGGGAA
CAAGACCTTAGTGCTtCCTGTAcctGCTTTCAATGTTATCAATGGAGGTTCCCATGCAGG
CAACAAACTAGCTATGCAGGAATTTATGATTCTTCCTGTTGGGGCATCTTCTTTCACGGA
AGCCATGAAGATGGGTGTAGAAGTATATCATCATCTGAAGGCTGTAATTAAGAAGAAGTA
TGGGCAAGATGCCACTAATGTTGGTGATGAAGGTGGCTTTGCTCCTAATATTCAGGAAAA
CAAAGAGGgTCTTGAATTGCTGAAGACTGCTATTGCAAAAGCTGGATATACAGGAAAGGT
TGTTATTGGCATGGATGTTGCTGCATCAGAATTCTATGATAGCAAGGATAAGACCTATGA
CTTGAATTtCAAGGAAGAGAACAATGATGGATCACAAAAAATATCTGGAGACAGCTTGAA
GAATGTTTACAAGTCATTTGTGTCTGATTATCCAATTGTGTCCATTGAGGATCCATTTGA
TCAAGATGACTGGGAACACTATGCCAAGTTGACAGCTGAAATTGGCCAGCATGTGCAGAT
TGTTGGTGATGATCTTCTGGTGACAAACCCCAAGCGTGTGGAAAAAGCAATTCGGGAGAA
GACCTGCAATGCCCTTCTGTTGAAGGTGAATCAAATTGGTTCAGTAACTGAAAGTATTGA
AGCAGTGAAAATGTCTAAACATGCTGGTTGGGGTGTCATGGCAAGCCACCGAAGTGGTGA
AACCGAGGATACCTTTATTGCAGACCTTTCAGTTGGATTGGCAACGGGCCAGATCAAGAC
TGGAGCTCCTTGCAGATCAGAACGCCTTGCTAAATACAACCAGCTTCTTAGGATAGAGGA
AGAGCTTGGACCCGCAGCTGTCTATGCTGGATCGAAGTTCAGAGCACCCGTGCAGCCATA
CTGAGGTGGTTATCAGAGTCACTGTGGAGCATAGCGTCTGTCAATAAGCTCCTTTATTAT
CTGGTTTTATGGGACGTGTAGTTTTGTGTTACTTTAAGCTTCTTTAAGAGCTGAGGATTT
TAACAGTTGGGTAAAGCTGAGAACTTTTGTcAAGAGTGAAGATTATAGTCGACTGGTTTG
TATGTCTATTATGGAAAATCTATTTTGTTGATCAGAACCCTATTATATGAA
>QSDrought_00289
AGTACggggAGTGTGATACGACAAACAAACCTGGTGTGAATCGAAAAATGGCTACGATCA
AGTTTATtAAGgCCCGTCAGATCTTCGATAGCCGTGGAAATCCCACCGTAGAAGTTGATG
TTGGTGTTGAAGTTCCTGAACATAAAGGTTCACCGATTTTGGCTAGAGCTGCTGTGCCAA
GCGGTGCTTCTACAGGTATCTATGAAGCCTTGGAGTTGAGGGATGGTGGAAAAGACTACC
TTGGTAAAGGTGTCTCCAAGGCAGTGGAGAATGTGAATAAAATCATTGGACCTGCCTTGC
TTGGCAAGGACCCAACAGAGCAGACTAAAATTGACAATTACATGGTACAAGAGCTAGATG
GAACTGTTAATGAATGGGGTTGGTGCAAGCAAAAGCTTGGtGCAAATGCTATATTGGCAG
TATCCCTtGCTGTTTGTAAAGCTGGTGCTATGGTGAAGAAGATCCCCCTTTACCAGCACA
TTGCCAATCTTGCTGGGAACAAGACCTTAGTGCTtCCTGTAcctGCTTTCAATGTTATCA
ATGGAGGTTCCCATGCAGGCAACAAACTAGCTATGCAGGAATTTATGATTCTTCCTGTTG
GGGCATCTTCTTTCACGGAAGCCATGAAGATGGGTGTAGAAGTATATCATCATCTGAAGG
CTGTAATTAAGAAGAAGTATGGGCAAGATGCCACTAATGTTGGTGATGAAGGTGGCTTTG
CTCCTAATATTCAGGAAAACAAAGAGGgTCTTGAATTGCTGAAGACTGCTATTGCAAAAG
CTGGATATACAGGAAAGGTTGTTATTGGCATGGATGTTGCTGCATCAGAATTCTATGATA
GCAAGGATAAGACCTATGACTTGAATTtCAAGGAAGAGAACAATGATGGATCACAAAAAA
TATCTGGAGACAGCTTGAAGAATGTTTACAAGTCATTTGTGTCTGATTATCCAATTGTGT
CCATTGAGGATCCATTTGATCAAGATGACTGGGAACACTATGCCAAGTTGACAGCTGAAA
TTGGCCAGCATGTGCAGATTGTTGGTGATGATCTTCTGGTGACAAACCCCAAGCGTGTGG
AAAAAGCAATTCGGGAGAAGACCTGCAATGCCCTTCTGTTGAAGGTGAATCAAATTGGTT
CAGTAACTGAAAGTATTGAAGCAGTGAAAATGTCTAAACATGCTGGTTGGGGTGTCATGG
CAAGCCACCGAAGTGGTGAAACCGAGGATACCTTTATTGCAGACCTTTCAGTTGGATTGG
CAACGGGCCAGATCAAGACTGGAGCTCCTTGCAGATCAGAACGCCTTGCTAAATACAACC
AGCTTCTTAGGATAGAGGAAGAGCTTGGACCCGCAGCTGTCTATGCTGGATCGAAGTTCA
GAGCACCCGTGCAGCCATACTGAGGTGGTTATCAGAGTCACTGTGGAGCATAGCGTCTGT
CAATAAGCTCCTTTATTATCTGGTTTTATGGGACGTGTAGTTTTGTGTTACTTTAAGCTT
CTTTAAGAGCTGAGGATTTTAACAGTTGGGTAAAGCTGAGAACTTTTGTcAAGAGTGAAG
ATTATAGTCGACTGGTTTGTATGTCTATTATGGAAAATCTATTTTGTTGATCAGAACCCT
ATTATATGAA
>QSDrought_00290
GGGGGttCATCTTCTTTCAAGGAAGCCATGATGATGGGTGTAGGAGTATGTCGCCACCTG
AAGGCTGTCATTAAGAAGAAGTATGGGCAAGATGCCACTAATGTTAGTGATGAAGGTGGC
TTTGCTCCTAATATTCAGGAAAACAAAGAGGgTCTTGAATTGCTGAAGACTGCTATTGCA
AAAGCTGGATATACAGGAAAGGTTGTTATTGGCATGGATGTTGCTGCATCAGAATTCTAT
GATAGCAAGGATAAGACCTATGACTTGAATTtCAAGGAAGAGAACAATGATGGATCACAA
AAAATATCTGGAGACAGCTTGAAGAATGTTTACAAGTCATTTGTGTCTGATTATCCAATT
GTGTCCATTGAGGATCCATTTGATCAAGATGACTGGGAACACTATGCCAAGTTGACAGCT
GAAATTGGCCAGCATGTGCAGATTGTTGGTGATGATCTTCTGGTGACAAACCCCAAGCGT
GTGGAAAAAGCAATTCGGGAGAAGACCTGCAATGCCCTTCTGTTGAAGGTGAATCAAATT
GGTTCAGTAACTGAAAGTATTGAAGCAGTGAAAATGTCTAAACATGCTGGTTGGGGTGTC
ATGGCAAGCCACCGAAGTGGTGAAACCGAGGATACCTTTATTGCAGACCTTTCAGTTGGA
TTGGCAACGGGCCAGATCAAGACTGGAGCTCCTTGCAGATCAGAACGCCTTGCTAAATAC
AACCAGCTTCTTAGGATAGAGGAAGAGCTTGGACCCGCAGCTGTCTATGCTGGATCGAAG
TTCAGAGCACCCGTGCAGCCATACTGAGGTGGTTATCAGAGTCACTGTGGAGCATAGCGT
CTGTCAATAAGCTCCTTTATTATCTGGTTTTATGGGACGTGTAGTTTTGTGTTACTTTAA
GCTTCTTTAAGAGCTGAGGATTTTAACAGTTGGGTAAAGCTGAGAACTTTTGTcAAGAGT
GAAGATTATAGTCGACTGGTTTGTATGTCTATTATGGAAAATCTATTTTGTTGATCAGAA
CCCTATTATATGAA
>QSDrought_00291
GGGGAGCAAACTTTATTATTCTCCTCTCAACTCTCAACGAGATTGACGTTAGCAACATAG
GCCCCGCCCAATcACTTCCACTACTAGTCTCTGCTTTCcTtCtaaaTaAACCCAAATCTC
TCACTATTCAGTCTAAACaaacaCACACACACACACCtcTCTATTTCTCTTTCTGAATCC
AGCTCTCTGATCTGAGGTCTGGATTCTCAAACAATGGCCTTTAACCCTTTCATCTTCGTT
GTTCTCACCGTCTCTCTCTTCCCTTCCTCCAGTCTCTCTCGCACCTTGTTGTCAGAGACT
ACCACTCACACTAACCTTGATGTCTCTGCTTCACTCCAACAAACCCAAGCTGTCCTCAAC
TTCGGCCCTCAAACTCTTAATTCCTTAGACCAACAACAACAACTAGAAGAAGAAGTGCAA
ACTCTCACATACCCAAATGCCTCTTACTTCTCAGTTCAACTTCACCCACGAGCGAGACTC
TACAAAACCCCACACAAGGACTACAAAACCCTCGTCCTCTCTCGTCTCGAGCGCGACGCG
GCCCGTGTCAACTCGCTCACCACCAAGCTCCAGCTCGCCCTCCACGGCGTCAAGAAGTCG
GATCTCCTGCCCGTGCAAACGGAGCTCCAACCCGAGGACTTGTCTACTCCTATCGTCTCC
GGCGTGAGCCAAGGCAGCGGCGAGTACTTCTCCCGTATCGGTGTCGGAAAGCCATCAAAG
CCTTTCtACATGGTCCTCGACACGGGAAGTGACGTCAACTGGCTCCAGTGTCAGCCTTGC
TCCGACTGTTACCAGCAATCCGACCCGATATTCAACCCGAGTGACTCCGCCTCCTACAAA
CCACTCTCCTGCGCGTCCTCACAATGCAGCTCGCTCGACGTGTCCGCGTGTCGCTCCAAC
AAGTGTCTTTACCAAGTGTCCTACGGAGACGGGTCCTTCACGGTCGGCGACTTCGTCACC
GAAACGCTGTCGTTCGGAAACTCCGGCTCCATAAACACCATCGCTCTGGGTTGCGGACAC
GACAACGAGGGACTCTTCGTAGGTGCCGCAGGTTTACTCGGACTCGGTGGGGGCCCACTA
TCgCTCACCTCACAGACCAAAGCGTCGTCGTTTTCTTACTGCCTGGTAGATCGCGACTCG
GGACGGTCCTCGACTCTCGAGTTCAACTCAGCCCCGCCCGCCGACTCGGTCACCACCAAT
CTCCTCAAAAACAGCAAACTCGACACGTTCTACTACGTCGGACTCACAGGTATGAGCGTC
GGAGGCCAAGCCGTTTCGATCCCAACCTCGCTGTTCCAGCTCGACGCGTCGGGAAACGGT
GGGATCATtGTCGACTCGGGCACCGCCATAACTCGGCTGCAAACTCAGGCCTACAACTCG
CTCCGCGACGCGTTCGTCAAGCTCACTCAGCACCTGCCGTCTACAAGCGGAGTCGCTCTG
TTCGACACGTGTTACGATCTATCGTCGCAGAGGTCCGTGAAGGTCCCAACGGTGTCGTTT
CAGTTCTCGGATGGGAAGTCTCTGCAGCTGCCAGCTAAGAaTTATTtGATTCCGGTGGAC
TCGTCGGGAACTTTCTGCTTTGCTTTCGCTCCAACGACGTCGTCTTTGTCTATTGTTGGG
AACGTGCAGCAACAGGGGACACGTGTCAGCTTCGATTTGGCAAACTCAAAGGTTGCTTTT
TCGTCGAATAAGTGTTAGTAGGTGTAAAACAGTGAATGTTTTCATT
>QSDrought_00292
GGGGAaaCAAACACACACACACACACCTCTCTATTTCTCTTTCTGAATCCAGCcCTCTGA
TCTGAGGTCTGGATTCTCAAACAATGGCCTTTAACCCTTTCATCTTCGTTGTTCTCACCG
TCTCTCTCTTCCCTtCCTTCAGTCTCTCTCGCACCTTGTTGTCAGAGACTACCACTCACA
CTAACCTTGATGTCTCTGCTTCACTCCAACAAACCCAAGCTGTCCTCAACTTCGGCCCTC
AAACTCTTAATTCCTTAGACCAACAACAACAACTAGAAGAAGAAGTGCAAACTCTCACAT
ACCCAAATGCCTCTTACTTCTCAGTTCAACTTCACCCACGAGCGAGACTCTACAAAACCC
CACACAAGGACTACAAAACCCTCGTCCTCTCTCGTCTCGAGCGCGACGCGGCCCGTGTCA
ACTCGCTCACCACCAAGCTCCAGCTCGCCCTCCACGGCGTCAAGAAGTCGGATCTCCTGC
CCGTGCAAACGGAGCTCCAACCCGAGGACTTGTCTACTCCTATCGTCTCCGGCGTGAGCC
AAGGCAGCGGCGAGTACTTCTCCCGTATCGGTGTCGGAAAGCCATCAAAGCCTTTCtACA
TGGTCCTCGACACGGGAAGTGACGTCAACTGGCTCCAGTGTCAGCCTTGCTCCGACTGTT
ACCAGCAATCCGACCCGATATTCAACCCGAGTGACTCCGCCTCCTACAAACCACTCTCCT
GCGCGTCCTCACAATGCAGCTCGCTCGACGTGTCCGCGTGTCGCTCCAACAAGTGTCTTT
ACCAAGTGTCCTACGGAGACGGGTCCTTCACGGTCGGCGACTTCGTCACCGAAACGCTGT
CGTTCGGAAACTCCGGCTCCATAAACACCATCGCTCTGGGTTGCGGACACGACAACGAGG
GACTCTTCGTAGGTGCCGCAGGTTTACTCGGACTCGGTGGGGGCCCACTATCgCTCACCT
CACAGACCAAAGCGTCGTCGTTTTCTTACTGCCTGGTAGATCGCGACTCGGGACGGTCCT
CGACTCTCGAGTTCAACTCAGCCCCGCCCGCCGACTCGGTCACCACCAATCTCCTCAAAA
ACAGCAAACTCGACACGTTCTACTACGTCGGACTCACAGGTATGAGCGTCGGAGGCCAAG
CCGTTTCGATCCCAACCTCGCTGTTCCAGCTCGACGCGTCGGGAAACGGTGGGATCATtG
TCGACTCGGGCACCGCCATAACTCGGCTGCAAACTCAGGCCTACAACTCGCTCCGCGACG
CGTTCGTCAAGCTCACTCAGCACCTGCCGTCTACAAGCGGAGTCGCTCTGTTCGACACGT
GTTACGATCTATCGTCGCAGAGGTCCGTGAAGGTCCCAACGGTGTCGTTTCAGTTCTCGG
ATGGGAAGTCTCTGCAGCTGCCAGCTAAGAaTTATTtGATTCCGGTGGACTCGTCGGGAA
CTTTCTGCTTTGCTTTCGCTCCAACGACGTCGTCTTTGTCTATTGTTGGGAACGTGCAGC
AACAGGGGACACGTGTCAGCTTCGATTTGGCAAACTCAAAGGTTGCTTTTTCGTCGAATA
AGTGTTAGTAGGTGTAAAACAGTGAATGTTTTCATT
>QSDrought_00293
TTCTTCACGGTCGGCGACCTCGCcACCGAAACGCTGTCGTTCGGAAACTCCGGCTCCATA
AACACCATCGCTCTGGGTTGCGGACACGACAACGAGGGACTCTTCGTAGGTGCCGCAGGT
TTACTCGGACTCGGTGGGGGCCCACTATCACTCACCTCACAGACCAAAGCGTCGTCGTTT
TCGTACTGCCTGGTAGATCGTGACTCGGGACGGTCCTCGACTCTCGAGTTCAACTCAGCC
CCGCCCGCCGACTCGGTCACCACCAATCTCCTCAAAAACAGCAAACTCGACACGTTCTAC
TACGTCGGACTCACAGGTATGAGCGTCGGAGGCCAAGCCGTTTCGATCCCAACCTCGCTG
TTCCAGCTCGACGaGTCGGGAAACGGTGGGATCATTGTCGACTCGGGCACCGCCATAACT
CGGCTGCAAACTCAGGCCTACAACTCGCTCCGCGACGCGTTCGTCAAGCTCACTCAGCAC
CTGCCGTCTACAAGCGGAGTCGCTCTGTTCGACACGTGTTACGATCCATCGTCGCAGAGG
TCCGTGAAGGTCCCAACGGTGTCGTTTCAGTTCTCGGATGGGAAGTCTCTGCAGCTGCCA
GCTAAGAaTTATTtGATTCCGGTGGACTCGTCGGGAACTTTCTGCTTTGCTTTCGCTCCA
ACGACGTCGTCTTTGTCTATTGTTGGGAACGTGCAGCAACAGGGGACACGTGTCAGCTTC
GATTTGGCAAACTCAAAGGTTGCTTTTTCGTCGAATAAGTGTTAGTAGGTGTAAAACAGT
GAATGTTTTCATT
>QSDrought_00294
GTAGCATGTACATTACAATTTGTTGTTTTTATACCTTTTATGTTCTTCACCACAGTTAAA
TCTTATTCTATGATGTGTTTTCATTGTGTTTTTGTGCTTTGTGATGGTTCTGATTTCATA
CTTATTTGCCGGAATCTTTGTAGTGATTTCACTAAGTTTAGCAAAAGATATTAAGCTTGG
TACTGTGTTCCATCATGTGGCAGCTTGTACGTAGCAACAGTCGTCGGTTTATGCCATCGC
AGACTGATGAAGAGGCTCATCAGTTGTCATATCTACAAAAGCACTTGGCTAACATTCTCT
CTCTCTTAGCGGAGCCTGTGGAAGGGGAAGGGGAAGGCGAAGAATCTTTGGTTTTGACCA
TGGAAAGATTCGAGCACCTTGGATTTTTGATTCAATTTGGTGACAAGGGATCTGAAGGAA
TTCCATTGAGCCAGTATGCTCCATTTTTTGCAAATTCAGATCCGGACATGCCTGCTGTAC
CTGTTCCTGCAACACAAGTTCATGaTTGGCTTCTGCAGAATATAGCTTCTGCTTTGGAAC
ATATTTCTGAAAGAGCTGCTCCGAAAGAAAATGGCCCACCAAGTGCCTCTGATCAGGACG
TAGCTATGGCCGATGCCTGTCCAACTTCAGTCAAGGCCTCACCAAGTGCTAGAGGTCCTA
GTTTTATTGAAGGGATTTCTAAATCATCACTTGTAAAGCAAGCATCCGATCTTAAAGGTC
CTTCTGTAAAGGTCCTAAATTGTCATGATTCTGTAATTTACCTTTTAGCACCTCTGAGAT
ATGCCACCATTTATGGATGCTCTGATGCTACTATAGTTGTTGGAGCAGTTGGCAAGGCTA
TAAGAGTTGAACACTGTGAACGAGTTCATGTGATTACTGCTGCAAAGCGAATCTGCATTG
CGAACTGCCGTGAATGCGCTTTCTTTCTGGGGGTAAACCAGCGACCACTTATTGTTGGTG
ATAACCATAAGCTTCAGGTGGCACCATACAATACATTTTACTCTCAGTTGGAAGAGCACA
TGAATGAAGTTGGTGTTGAGGCTACAATCAATAGATGGGATGAACCTCTTGCACTAGGAG
TGGTTGATCCACATGATTCATTATCTCATCCTGCAGGTGTGTCTGATGTGCAAGCTGAGA
CGGCTACACGCCTGGAACCTGACCAGTTGACTAATTTTTTGATTCCAGACTGGTTTGGAG
GTGAATCATCTGGGTCTACAAAAGACAACCCATTTCCATTACCAGATATTTATTTGGCAT
CTCAGCAGAGAAATCAAAAGAATTTAGGGGAGGTAAAACAACTATTGAGGGAAGCACCCC
TTGAAGAAAATCGAAAACGAGAGTTATCGTCGGCTCTCCATGTATATTTCAAAGACTGGT
TATATGCATCTGGAAACATCCGTCAGCTTTACTGTCTACAggaTGACTGATATAGTATGA
TGATGCTGTGGCACAATTAAGGATGGTACAGAAGTTCGTTCTCTAGTTTTCATTTCAACC
CTCACCAAGTTCCTCTTGCATTTCTGGTGGTACCACTGGTAGCTGAGTCAACCCTATGTA
CTCCAGAATGGTACAGCTACATATGCGTTGACACTGGTGCACAGAATGGAATTCAAGATA
CATTTTCTAATCTCATTGTAATATTTATTTTTGAAAAAGGAAAATCTTACTGTAATATTT
TGTTAACCTAGGTTCACAGCATTGCGATTCTTTTTtGTTCCCCTTGTTCAGCATGCTGAG
TTTCTCTAGGGGTATTATAAAGCTTTGCCTATTTGTT
>QSDrought_00295
GGGGATCCACGATCTGGTTCTGTTCCTCTACATCCAGTCCTACAAGAAGCTTCTCCCGAG
GACGCACAAGGACTCCGCTTCCGTCGCCGATGTTTGGCCCTCCACCTCCGCCTTCGATGG
CTACTTGTCCGCCCTCTCTCCTCTCcAGCTTGTACGTAGCAACAGTCGTCGGTTTATGCC
ATCGCAGACTGATGAAGAGGCTCATCAGTTGTCATATCTACAAAAGCACTTGGCTAACAT
TCTCTCTCTCTTAGCGGAGCCTGTGGAAGGGGAAGGGGAAGGCGAAGAATCTTTGGTTTT
GACCATGGAAAGATTCGAGCACCTTGGATTTTTGATTCAATTTGGTGACAAGGGATCTGA
AGGAATTCCATTGAGCCAGTATGCTCCATTTTTTGCAAATTCAGATCCGGACATGCCTGC
TGTACCTGTTCCTGCAACACAAGTTCATGaTTGGCTTCTGCAGAATATAGCTTCTGCTTT
GGAACATATTTCTGAAAGAGCTGCTCCGAAAGAAAATGGCCCACCAAGTGCCTCTGATCA
GGACGTAGCTATGGCCGATGCCTGTCCAACTTCAGTCAAGGCCTCACCAAGTGCTAGAGG
TCCTAGTTTTATTGAAGGGATTTCTAAATCATCACTTGTAAAGCAAGCATCCGATCTTAA
AGGTCCTTCTGTAAAGGTCCTAAATTGTCATGATTCTGTAATTTACCTTTTAGCACCTCT
GAGATATGCCACCATTTATGGATGCTCTGATGCTACTATAGTTGTTGGAGCAGTTGGCAA
GGCTATAAGAGTTGAACACTGTGAACGAGTTCATGTGATTACTGCTGCAAAGCGAATCTG
CATTGCGAACTGCCGTGAATGCGCTTTCTTTCTGGGGGTAAACCAGCGACCACTTATTGT
TGGTGATAACCATAAGCTTCAGGTGGCACCATACAATACATTTTACTCTCAGTTGGAAGA
GCACATGAATGAAGTTGGTGTTGAGGCTACAATCAATAGATGGGATGAACCTCTTGCACT
AGGAGTGGTTGATCCACATGATTCATTATCTCATCCTGCAGGTGTGTCTGATGTGCAAGC
TGAGACGGCTACACGCCTGGAACCTGACCAGTTGACTAATTTTTTGATTCCAGACTGGTT
TGGAGGTGAATCATCTGGGTCTACAAAAGACAACCCATTTCCATTACCAGATATTTATTT
GGCATCTCAGCAGAGAAATCAAAAGAATTTAGGGGAGGTAAAACAACTATTGAGGGAAGC
ACCCCTTGAAGAAAATCGAAAACGAGAGTTATCGTCGGCTCTCCATGTATATTTCAAAGA
CTGGTTATATGCATCTGGAAACATCCGTCAGCTTTACTGTCTACAggaTGACTGATATAG
TATGATGATGCTGTGGCACAATTAAGGATGGTACAGAAGTTCGTTCTCTAGTTTTCATTT
CAACCCTCACCAAGTTCCTCTTGCATTTCTGGTGGTACCACTGGTAGCTGAGTCAACCCT
ATGTACTCCAGAATGGTACAGCTACATATGCGTTGACACTGGTGCACAGAATGGAATTCA
AGATACATTTTCTAATCTCATTGTAATATTTATTTTTGAAAAAGGAAAATCTTACTGTAA
TATTTTGTTAACCTAGGTTCACAGCATTGCGATTCTTTTTtGTTCCCCTTGTTCAGCATG
CTGAGTTTCTCTAGGGGTATTATAAAGCTTTGCCTATTTGTT
>QSDrought_00296
GGACACTTTATTTGGGCCTCCGtACCCAtGTCGTACCCTGTATCTTACTGGTGTCATACC
CACTGTGTCATAGTATAACTTTTTAGAAATTGCTCGTGTCATACCCGTACTTGTATCCAT
ATCCGTGCTTCCTAGGTTATATCATTTAAATGCGATTTTAACCATTTTGTTTTATTATTA
TGGCAGCATCTGGAAACATCCGTCAGCTTTACTGTCTACAGGGTGACTGATATAGTATGA
TGATGCTGTGGCACAATTAAGGATGGTACAGAAGTTCGTTCTCTAGTTTTCATTTCAACC
CTCACCAAGTTCCTCTTGCATTTCTGGTGGTACCACTGGTAGCTGAGAGTCAACCCTATG
TACTCCAGAATGGTACAGCTACATATGCGTTGACACTGGTGCACAGAATGGAATTCAAGA
TACATTTTCTAATCTCATTGTAATATTTATTTTTGAAAAAGGAAAATCTTACTGTAATAT
TTTGTTAACCTAGGTTCACAGCATTGCGATTCTTTTTtGTTCCCCTTGTTCAGCATGCTG
AGTTTCTCTAGGGGTATTATAAAGCTTTGCCTATTTGTT
>QSDrought_00297
GAGCTTCCATTTACGGAAAATGAACATTATgTGAGTCCTTACTCCTTACAGGAATTCCTC
TGTAGCTTTGGGCCCATTACATACATTTTAACCTTTCTCAATACAAATATGAACATATTG
CCAGTTCAATTCAATTCTAGGCACTTCAAGTAACTTTCCAGTGCTACCCGTGAACAAGGC
AAAGCAAATTATGGTTAAATTTcCTGTGTAGATGAAAATATTAGGAGAAGGCTGCTTTGA
ATAAGGAtTGAGGGCTTCAAGGCAGAAAAaCTCACTTTTACAGCAAAAGATTTTAGAACA
ACTGGAAAAACAAACTAGTTGATCCATCGCCAAATGATCTAAGATCCGCAGGTTTGACCA
AAGCCCTGCATAATGGGCACGTTCGCTCCCTCTCAAACCACTCTGATACACAGTCTTCAC
AAAATATGTGTTTACAACGAAGTAGGATAGGGGCATGCATTTTCTCCTGGCAAATAGCAC
ACATGTCGCCTGCTGCGCTAACCTGCTCTGATGTTGCATAAGCCCCATAATGCACCTCTT
TACGTGATAATGCCTTCAATGCCGAAAAGAAGGATTGCACCTTCTCAACAACGGATGTGA
GCTTGAAAGTTAGATACAACCCTGTCATTAAGGATGAAAAGAGGCTTCCATATTCTTTGT
TCAAGAAGAAACGATACCAAACTGGGGTTGGCAGTAAGGCACGGTACAGCAGCAGCAAAT
ACTCAACCAAAGTAAGCATTTGACCCTGCCTACGATAATTTCGGCCTCTGCTGTTCTTGT
AATACATCAACAGAAAaCACTTGCATATCATTGCtGCCTGTCGAACCAATGTATCATTCA
CCATAATAATGAAAATAGCATGCCAGAAAGGTGGTATAGCTTTTGGAGGAAGCATCACCA
ACGGATACAAAAGATCATCATTCTGATACCACCAGTATACACCAACCACATGAATTGTGA
ATGCAAGAGAAATGCCAATCAGAATAGACATTTTCCTCTCTCCCTTAAGAGCTGTCTGTT
TCCGCAGAATATCATTTGACTTGAACATGACAGCAGCAATCCAAATAGTAACAAAGAAAC
CTTGTAAATGCTGaCGAATGAATACCACCAAGAGGAGCAAAGAGAAGGGCAGGACCTGCT
CAATCCACCTAGCAGCCTGCTGAATATCATATCTCTGGTAAGAAGAATCCCTcCCATTTG
CCCCACCTCCATCCACAGCTTCTCCCTCCGTATTCCCATTTGCAGATTGTGAAATTCCCT
aCgCTACACCACCACGCTCAATCCTCGAATCCCCTCCCTGAGCCTCAGCCGtTTGTGGAG
AAACATCAGTACGAGCaGCAGCAGCTACGTCACTCCCAAGCTGGTGCCCAACTACCAATC
CAGCAGCAGGTTCCCTATCATGTTCTTGTTCCGCGGCACCAATTATCCTAATaGAAACCT
CACCATCATTGGCAGTAGCAGCAGCTGCAGGTTGATcGAGCTGAGCAAGGTGAAAACCAG
AGCtCGAAGAGGATaGCCGCCCTCCGTGAATCGAAGAATCAGTCTACTGATGATTAGACC
TACTAGCATTGGTACGAAGAATCCCCGAATACTCCAACAACGCAGAGAGTGGCGCCTGAA
TGATATTCGAAGCCGATAACAATCCGTATCTTCTCGAATTCCCAATCACACCACTCCCCG
AACCCGAAGAATTACTCCGAAACCCCTCAGGACTGCTTCCAGACGCTTCCATTCGCGTCA
ATCCCCTAGCCCTAAACCTAACCCTTGGAAAGCGAAACTCCGTTGAGGACCTTGAAATTT
CAAATCATTGTGAGAACGCCAACCCTGACTGTAATAAAaCCATCGAATAAAGAAGACGTC
GAGCTTTGACTAAGCACAAAAAaCAaCGATTCTCTTTTATATTACAGAGTCCGTGAAATC
GAACCGATCAGAAGATTGGTGGTGGCTCCGATGGCCGCGTAGAAT
>QSDrought_00298
GAGCTTCCATTTACGGAAAATGAACATTATgTGAGTCCTTACTCCTTACAGGAATTCCTC
TGTAGCTTTGGGCCCATTACATACATTTTAACCTTTCTCAATACAAATATGAACATATTG
CCAGTTCAATTCAATTCTAGGCACTTCAAGTAACTTTCCAGTGCTACCCGTGAACAAGGC
AAAGCAAATTATGGTTAAATTTcCTGTGTAGATGAAAATATTAGGAGAAGGCTGCTTTGA
ATAAGGAtTGAGGGCTTCAAGGCAGAAAAaCTCACTTTTACAGCAAAAGATTTTAGAACA
ACTGGAAAAACAAACTAGTTGATCCATCGCCAAATGATCTAAGATCCGCAGGTTTGACCA
AAGCCCTGCATAATGGGCACGTTCGCTCCCTCTCAAACCACTCTGATACACAGTCTTCAC
AAAATATGTGTTTACAACGAAGTAGGATAGGGGCATGCATTTTCTCCTGGCAAATAGCAC
ACATGTCGCCTGCTGCGCTAACCTGCTCTGATGTTGCATAAGCCCCATAATGCACCTCTT
TACGTGATAATGCCTTCAATGCCGAAAAGAAGGATTGCACCTTCTCAACAACGGATGTGA
GCTTGAAAGTTAGATACAACCCTGTCATTAAGGATGAAAAGAGGCTTCCATATTCTTTGT
TCAAGAAGAAACGATACCAAACTGGGGTTGGCAGTAAGGCACGGTACAGCAGCAGCAAAT
ACTCAACCAAAGTAAGCATTTGACCCTGCCTACGATAATTTCGGCCTCTGCTGTTCTTGT
AATACATCAACAGAAAaCACTTGCATATCATTGCtGCCTGTCGAACCAATGTATCATTCA
CCATAATAATGAAAATAGCATGCCAGAAAGGTGGTATAGCTTTTGGAGGAAGCATCACCA
ACGGATACAAAAGATCATCATTCTGATACCACCAGTATACACCAACCACATGAATTGTGA
ATGCAAGAGAAATGCCAATCAGAATAGACATTTTCCTCTCTCCCTTAAGAGCTGTCTGTT
TCCGCAGAATATCATTTGACTTGAACATGACAGCAGCAATCCAAATAGTAACAAAGAAAC
CTTGTAAATGCTGaCGAATGAATACCACCAAGAGGAGCAAAGAGAAGGGCAGGACCTGCT
CAATCCACCTAGCAGCCTGCTGAATATCATATCTCTGGTAAGAAGAATCCCTcCCATTTG
CCCCACCTCCATCCACAGCTTCTCCCTCCGTATTCCCATTTGCAGATTGTGAAATTCCCT
aCgCTACACCACCACGCTCAATCCTCGAATCCCCTCCCTGAGCCTCAGCCGtTTGTGGAG
AAACATCAGTACGAGCaGCAGCAGCTACGTCACTCCCAAGCTGGTGCCCAACTACCAATC
CAGCAGCAGGTTCCCTATCATGTTCTTGTTCCGCGGCACCAATTATCCTAATaGAAACCT
CACCATCATTGGCAGTAGCAGCAGCTGCAGGTTGATcGAGCTGAGCAAGGTGAAAACCAG
AGCtCGAAGAGGATaGCCAACAAGATGGTTGATAAATTTCAACCTTACAACTCTGCTTCC
AAAGGAGTAGAAGCCTGCAAAATGGTGAGGCAAATGATGGTCAAAGACAAAGTGAGGACA
AGACAGCAAAGGGTGATCAAAGAAATTGAAGTTAAGCATCCATTAAGCAGGAGACACGAA
TTAAAATATTGTGAATACAATGCTAAGAAAGATGGCACATCAGTAATGATGGTGAAGATG
CTTGGTGTTGATCAAACAAGGTGAAAATATGT
>QSDrought_00299
GAGCTTCCATTTACGGAAAATGAACATTATgTGAGTCCTTACTCCTTACAGGAATTCCTC
TGTAGCTTTGGGCCCATTACATACATTTTAACCTTTCTCAATACAAATATGAACATATTG
CCAGTTCAATTCAATTCTAGGCACTTCAAGTAACTTTCCAGTGCTACCCGTGAACAAGGC
AAAGCAAATTATGGTTAAATTTCTTTTACAGCAAGAGaTTTTAGAAAAACTGGAAAAACA
AACTAGTTGATCCATCGCCAAATGATCTAAGATCCGCAGGTTTGACCAAAACCCTGCATA
AtGGGCACGTTCGCTCCCTCTCAAaCCACTC
>QSDrought_00300
TATATATATATATATTATATCGGTCGGTTCGGTTTCTCTTCGTTGTGCAAATCTTGCAGC
CGATCACTGGACCGGCCGACGTTGGTAACGGAAAAGGACTGCCGACACCGTACCTGAAAG
CTTCGGAGGAGCCTTCCGTCGGTCAGATGGGCATGGCTCTGGCCGGTTTCGTCGGCGCCG
TGAAGCTAAAGATATTTTTAGCTTTTTAGCACCGCTACTGCTAGTGCTGTTAACAACATT
TTCCACTTTAAAAGGACGtgAGAGACAGAGAGaGAGaGCTCAGACATGGCAAAAGATTCA
GACTATGGTGCGTTCATGGAGAAGTTCGTTCTACAACCgaGCCCATCAGCCCATGAGCTT
CCTTTGAGTGGACTCACCTTTGCCGTTAAAGACTTATATGATGTGGATGGATATGTGACT
GGGTTTGGAAATCCTGACTGGGCAAGGACTCATCCGGCTGCCACGTCGACAGCCCCAGCC
GTTTTGTCAGTCTTAAGGGCAGGTGCTACATGTATTGGTAAAACTgTCATGGATGAAATG
GCATACAGTATAgaaGGAGAAAATATACATTATGGCACACCtAGAAATCCATGTGCGCCT
GATCGGATACCTGGAGGATCTTCCAGTGGATCAGCTGTTGCTGTAGCCGCAAAGCTTGTT
GATTTTGCCTTAGGAAgTGACACTGGAGGAAGTGTAAGAGTACCTGCATCATACTGTGGA
ATTCTTGGCTTTCGGCCTTCACATGATGTCGTTtCTACAACTGGaGTTATTCCTATGGCA
CAGAGTTTTGATAGCATGGGATGGTTTGCTAGGGATCCTGTGATTTTGAACAGAGTTGGA
CGAGTACTAaTGCAATTACCTGATGTGGATCCTGTCAACCCCTCCCAGATAATTATTGCT
GAAGATTGTTTCCAGCTTTCAGCCATTCCAAGTGATCGTCTTACTGAACCGCTTTTaAAA
TCAGTGAACAAGCTCTTTGGAGGTGATCTTGTAAAGCATGCAATCCTTGGGGACTATGTC
AAGGAAAAAGTTCCAAGTTTAAAACAATTTATGACTGAGGAAACTGCAGATCAAGAGAAC
AATATACCATCTTTGGTAGCCCTTTCAAGTGCCAGGCAGCTGCTTCAAAGGTATGAATTC
AAGAAAAACCATGGTGAATGGGTCAGTACTGTCAAACCTGATTTGGGTCCTGGAATATCA
GAAACGATATGGAAAGCCGTTAGGACAACAGATGAAAATGTGGATGTcTGTCACTCTGTA
AGGACTGAACTACgTGCTGCTCTTAATGCTCTTCTTGGGGATTGTGGTGTCCTGGCAATT
CCCACGGTTTTAGAGCCTCCACCAAAACTACAATGTGATCCAATTCAATTAGAAGCTCTT
TTAGTCAAGACTTTTAGCTTGCTGTCAATGGCTGGATTAACCGGATTCTGCCAAGTGAGC
ATACCACTAGGGCTaTATGATAATCTTCCTGTGGCAATTTCCTTGTTGGCgAAACATGGT
TCAGATGGGTTCCTGCTTAATCTTGTTGAGTCTCTATACAAAAATATCCAAGAAGAGGTT
GGCATTGCTGAGAAAAAGGGTTACTAAATTCTCTCTCCCTAATGTTTTAATAAGTGTTAG
ATCCTACTCAAAGAAATAAAATTGGGATAGGGCTTTCTGCTTGCTCTTTGGTGCCACAGA
GGCCATTTAATCCCAAAACACTTTAATTCTCCAaGgTaaGACTC
>QSDrought_00301
TATATATATATATATTATATCGGTCGGTTCGGTTTCTCTTCGTTGTGCAAATCTTGCAGC
CGATCACTGGACCGGCCGACGTTGGTAACGGAAAAGGACTGCCGACACCGTACCTGAAAG
CTTCGGAGGAGCCTTCCGTCGGTCAGATGGGCATGGCTCTGGCCGGTTTCGTCGGCGCCG
TGAAGCTAAAGATATTTTTAGCTTTTTAGCACCGCTACTGCTAGTGCTGTTAACAACATT
TTCCACTTTAAAAGGACGtgAGAGACAGAGAGaGAGaGCTCAGACATGGCAAAAGATTCA
GACTATGGTGCGTTCATGGAGAAGTTCGTTCTACAACCgaGCCCATCAGCCCATGAGCTT
CCTTTGAGTGGACTCACCTTTGCCGTTAAAGACTTATATGATGTGGATGGATATGTGACT
GGGTTTGGAAATCCTGACTGGGCAAGGACTCATCCGGCTGCCACGTCGACAGCCCCAGCC
GTTTTGTCAGTCTTAAGGGCAGGTGCTACATGTATTGGTAAAACTgTCATGGATGAAATG
GCATACAGTATAgaaGGAGAAAATATACATTATGGCACACCtAGAAATCCATGTGCGCCT
GATCGGATACCTGGAGGATCTTCCAGTGGATCAGCTGTTGCTGTAGCCGCAAAGCTTGTT
GATTTTGCCTTAGGAAgTGACACTGGAGGAAGTGTAAGAGTACCTGCATCATACTGTGGA
ATTCTTGGCTTTCGGCCTTCACATGATGTCGTTtCTACAACTGGaGTTATTCCTATGGCA
CAGAGTTTTGATAGCATGGGATGGTTTGCTAGGGATCCTGTGATTTTGAACAGAGTTGGA
CGAGTACTAaTGCAATTACCTGATGTGGATCCTGTCAACCCCTCCCAGATAATTATTGCT
GAAGATTGTTTCCAGCTTTCAGCCATTCCAAGTGATCGTCTTACTGAACCGCTTTTaAAA
TCAGTGAACAAGCTCTTTGGAGGTGATCTTGTAAAGCATGCAATCCTTGGGGACTATGTC
AAGGAAAAAGTTCCAAGTTTAAAACAATTTATGACTGAGGAAACTGCAGATCAAGAGAAC
AATATACCATCTTTGGCAGCCCTTTCAAGTGtCATGCGGCTGCTTCAAAGGTATGAATTC
AAGAAAAACCATGGTGAATGGGTCAGCACTGTGAAACCTGATTTGGGTCCTGGAATATCA
GAAAGGGTATGGGAAGCCATTAGGACAACAGATGAAAATGTGGATGTCTGTCACTCTGTA
AAGACTGAACTACGTGCTGCTCTTAATGCTCTTCTTGGGGATTGTGGTGTCCTGGCAATT
CCCACAGTTCCAGGGCCTCCACCAAAACTACAATGTGATCCAATTCCATTAGAAGCTTTT
CGTGCCAAGGCTTTTAGCTTGCTATCAATTGCTGGAGTATCCGGATTCTGCCAAGTGAGT
ATACCACTAGGGCTCTATGATAATCTTCCTGTGGCAATTTCCTTGTTGGCAAAACATGGT
TCAGATGGGTTCCTGCTTAATCTTGTTGAGTCTCTGTACAAA
>QSDrought_00302
ATACCATCTTTGGCAGCCCTTTCAAGTGCCATGCGGCTGCTTCAAAGGTATGAaTTCAAG
AAACACCaTGGTGAATGGGTCAGtACTGTCAAACCTGATTTGGGTCCTGGAATGTCAGAA
AGGATATGGAAAGCCGTTAGGACAACAGATGAAAATGTGGATGTcTGTCACTCTGTAAGG
ACTGAACTACgTGCTGCTCTTAATGCTCTTCTTGGGGATTGTGGTGTCCTGGCAATTCCC
ACGGTTTTAGAGCCTCCACCAAAACTACAATGTGATCCAATTCAATTAGAAGCTCTTTTA
GTCAAGACTTTTAGCTTGCTGTCAATGGCTGGATTAACCGGATTCTGCCAAGTGAGCATA
CCACTAGGGCTaTATGATAATCTTCCTGTGGCAATTTCCTTGTTGGCgAAACATGGTTCA
GATGGGTTCCTGCTTAATCTTGTTGAGTCTCTATACAAAAATATCCAAGAAGAGGTTGGC
ATTGCTGAGAAAAAGGGTTACTAAATTCTCTCTCCCTAATGTTTTAATAAGTGTTAGATC
CTACTCAAAGAAATAAAATTGGGATAGGGCTTTCTGCTTGCTCTTTGGTGCCACAGAGGC
CATTTAATCCCAAAACACTTTAATTCTCCAaGgTaaGACTC
>QSDrought_00303
ATCAAGTCACATAATCCTTTCTTTTTAACTTCCTTCAAAGTTCATAGTTTCTCTAAAGCT
CTTAAATCCTCTCTCTCTCTCTCCTTACCTGCATCTTTATCCCAATGGGCTCAACAAATG
TACCCCTACAaCCTCCAACTtaTGGAAACCTAATCACTGTTCTCAGCATTGATGGTGGTG
GAATAAGAGGGGTTATCCCAGGAACTATCCTTAGTTTTTAGAATCTGAACTTCAGAAACT
GGATGGTGAAGATGCAAGAATAGCAGATTATTTTGATGTtATCTCaGGAACAAGCACAGG
TGGTCTTGTCACTGCCATGCTAGCTGCTCCAGATGAaAATAAcCGACCTGTCTTTGCTGC
CAAGGATATCAAGGATTTCTACCTAAACCACTGCCCTttTATCTTCCCACAGAACAGctG
TCCAGTACTTCCTCATCTTACAAAGATTATCAAAGCTCTAGCTGGACCAAAGTATGATGG
GAAATATCTGCATAAgcTTGTTAAGGAAAAACTAGGACATACAAAATTGgAAaAGACATT
GACTAATGTTGTTATTCCAACATTTGACATCAAAACACTCCAGCCAACCATTTTTTCTAG
CTATGAGGTAAAGAAaAACCCAAGCATGAATGCCTTACTCTCAGATATTTGCATAGCAAC
CTCAGCTGCCCCAACTTATCTTCCAACTCATTACTTTGAAACTGTGGACCACGAGGGGGA
TGTGAGAGAATTTAACCTTACAGATGGTGGTGTTGCTGCTAACAATCCGGCTTTACTTGC
CATtGGTGAGGTGACAAAGCAGATCATTCGAGGAAGTTCTGACTTCTTTCCAATAAAACC
AATGGACTATGGAAGGTTTTTGGTGATATCATTAGGAACTGGATCaCAAAAAGCCGAAGG
AAAATACAGGGCaCACAAGGCAGCTAAGTGGGGCCTGCTAGACTGGTTAACAAGTGGTGG
TTCCACCCCAATTATTGATGTATTTTCTCACGCAAGTGCAGATATGGTTGATGTCCACCT
CTCTGTGGTTTTTCAAGCCCTTCATTCTGAGAAAAATTaCCTGCGAATTCAGGACGATAC
CTTGGTTGGGACAGTAACTTCTGTGGACGTGGCCACAAAACAAAATTTGGATGATCTTGT
GAaAGtTGGTGAAGAGTTGCTAAAGAAACCAGTTGCTAGGGTGtAACTTGGATACAGGAG
TTTGTGAGGCTTCTAACCATGAAACTAATGAAGCTGCCCTCAAAAGGTTTGCAAAATTAC
TCTCCCAAGAGAGGCACCTTCGCCATGCAAGGTCCCCCGTTGGACATGCTCATCAAGTTA
CCAGTACTCACAAAACAAATGGTCTTAGTAGACTAAGCATATAATTCTTTTGCTAATGTT
ATATTAAGGGTTgAGATTATATCTAATGCATCAATACACTTGACATATTAAAATGCGAAC
ACAaTGTTTGTATCTCAACGTGTCTAGTGTATTAGTGCATTGGACATAAGTTGTGTC
>QSDrought_00304
ATCAAGTCACATAATCCTTTCTTTTTAACTTCCTTCAAAGTTCATAGTTTCTCTAAAGCT
CTTAAATCCTCTCTCTCTCTCTCCTTACCTGCATCTTTATCCCAATGGGCTCAACAAATG
TACCCCTACAaCCTCCAACTtaTGGAAACCTAATCACTGTTCTCAGCATTGATGGTGGTG
GAATAAGAGGGGTTATCCCAGGAACTATCCTTAGTTTTTAGAATCTGAACTTCAGAAACT
GGATGGTGAAGATGCAAGAATAGCAGATTATTTTGATGTtATCTCaGGAACAAGCACAGG
TGGTCTTGTCACTGCCATGCTAGCTGCTCCAGATGAaAATAAcCGACCTGTCTTTGCTGC
CAAGGATATCAAGGATTTCTACCTAAACCACTGCCCTttTATCTTCCCACAGAACAGctG
TCCAGTACTTCCTCATCTTACAAAGATTATCAAAGCTCTAGCTGGACCAAAGTATGATGG
GAAATATCTGCATAAgcTTGTTAAGGAAAAACTAGGACATACAAAATTGgAAaAGACATT
GACTAATGTTGTTATTCCAACATTTGACATCAAAACACTCCAGCCAACCATTTTTTCTAG
CTATGAGGTAAAGAAaAACCCAAGCATGAATGCCTTACTCTCAGATATTTGCATAGCAAC
CTCAGCTGCCCCAACTTATCTTCCAACTCATTACTTTGAAACTGTGGACCACGAGGGGGA
TGTGAGAGAATTTAACCTTACAGATGGTGGTGTTGCTGCTAACAATCCGGCTTTACTTGC
CATtGGTGAGGTGACAAAGCAGATCATTCGAGGAAGTTCTGACTTCTTTCCAATAAAACC
AATGGACTATGGAAGGTTTTTGGTGATATCATTAGGAACTGGATCaCAAAAAGCCGAAGG
AAAATACAGGGCaCACAAGGCAGCTAAGTGGGGCCTGCTAGACTGGTTAACAAGTGGTGG
TTCCACCCCAATTATTGATGTATTTTCTCACGCAAGTGCAGATATGGTTGATGTCCACCT
CTCTGTGGTTTTTCAAGCCCTTCATTCTGAGAAAAATTaCCTGCGAATTCAGGACGATAC
CTTGGTTGGGACAGTAACTTCTGTGGACGTGGCCACAAAACAAAATTTGGATGATCTTGT
GAaAGtTGGTGAAGagTTGCTAAAGAAACCAGTTGCTAGGGTGAACTTGGAGACgGGAGT
TTATGagaCTTCcAACCATGAAACTAATGAAGCTGCCCTCACAAGGTTTGCAAAATTACT
CTCCCAAGAAAGGCACCTTCGCCATGCAAAGTCCCCCGCTGGACATGCTCATCAAGCCAC
CAGTACTCaCAAAACAAATGGTCTTAGTAGACtaAGCATATAATTCTTTTGCTAATATTG
TaTTAAGGGAGATTATATCTAATGCATCAATACAccGGACATATTAAAATACGGATACAT
GTTTATATCCCATCGTGTCTaGTGTATTAATGCATTAGCATAAG
>QSDrought_00305
ATCAAGTCACATAATCCTTTCTTTTTAACTTCCTTCAAAGTTCATAGTTTCTCTAAAGCT
CTTAAATCCTCTCTCTCTCTCTCCTTACCTGCATCTTTATCCCAATGGGCTCAACAAATG
TACCCCTACAaCCTCCAACTtaTGGAAACCTAATCACTGTTCTCAGCATTGATGGTGGTG
GAATAAGAGGGGTTATCCCAGGAACTATCCTTAGTTTTTAGAATCTGAACTTCAGAAACT
GGATGGTGAAGATGCAAGAATAGCAGATTATTTTGATGTtATCTCaGGAACAAGCACAGG
TGGTCTTGTCACTGCCATGCTAGCTGCTCCAGATGAaAATAAcCGACCTGTCTTTGCTGC
CAAGGATATCAAGGATTTCTACCTAAACCACTGCCCTttTATCTTCCCACAGAACAGctG
TCCAGTACTTCCTCATCTTACAAAGATTATCAAAGCTCTAGCTGGACCAAAGTATGATGG
GAAATATCTGCATAAgcTTGTTAAGGAAAAACTAGGACATACAAAATTGgAAaAGACATT
GACTAATGTTGTTATTCCAACATTTGACATCAAAACACTCCAGCCAACCATTTTTTCTAG
CTATGAGGTAAAGAAaAACCCAAGCATGAATGCCTTACTCTCAGATATTTGCATAGCAAC
CTCCGCTGCCCCGACTTATCTTCCAACTTATTACTTTGAAACTGTAGACCCTGAGAGAAA
TGTGAGAGAATTTAACCTTAcAGATGGTGGTGTTGcTGCTAATAATCCGGCTTTACTTGC
CATTGGTGAAGTGACAAAGCAAATCATTCGAGGAAGTTTTGACTTCTTTCCAATAAAACC
AATGGACTATGAAAGGTTTCTAGTGATATCATTAGG
>QSDrought_00306
GCACGTGCACACCTCTCAGCAACTAGGGAGAGGGATAGCTGACGATGTGGATTTGATGAC
ATGGTTGCACGGTCGGATTTGGCCTTACGAGTCCAACGTGACTGAGGAGGACTCTTATGT
TTCCACTTTGCTTTGTGCTATCGAACTCATTCACTCCGGTGTAACATGCTTTGCTGAAGC
TGGGGGGCAGCACGTTTCTGGAATGGCCAGAGCAGTGGAGTTGCTGGGCTTGCGCGCGTG
TTTAGCCCAATCAACCATGGATGCTGGTGAAGGTTTGCCGGCATCATGGGTGACTAGAAC
TACAGATGATGCATCCAGTTGCAAAAGGAGCTCTaCAATAAACATCATAATACAGCAGAT
GGACGGATCAGAGTGTGGTTTGGGATTAGGCAAaTTATGAATTCAACTGATCATTTACTA
CTTGAAACGAGAGACGCTGCAAGGCAACTGAAAACTGGAATCCACATGCATGTTGCAGAG
ATACCCTATGAGAATCaACTTGTGATGGATACTCGAAAGGCCAATCATGGAACAGTTACA
CAcTTGGAGAAGATAGAGtTTCTCCAAAACAATCTGCTAGCAGCTCATACAATTTGGGTC
AACAATACTGAGATAGGTTTTCTTTCAAGGGCGGGGGTCAAAGTATCTCACcGTCCTGCT
GCTGCCATGCGAATGCTTGGATTTGCACCTATTAGGGAGATGCTTGATGCTGGCATTtGT
GTCTCCTTGGGAACGATGGGGCACCATCAAATAATAGAATGAGCATTGTTGATGAGATGT
ACCTGGCATCTCTTATTAACAAAGGGCGTGAAGTTTATGCAAATGGAACCACTGATCCTA
CTGCTCtCCCTGCTGAAACAGTTCTTAGAATGGTGACAATAAATGGTGCAAAATCAGTAC
TCTGGGATGATGAAATAGGGTCTCTTGAGGTTGGGAAAAAGGCTGACATGGTTGTCATCA
ATCCTTCCTTTTGGACCATGGTTCCGATCCATGACTGGATTTCCAGCCTTGTTTATTGCA
TGCGAACTGAAAATGTGGTCTCTGTAATCTGCAATGGCCTGTGGATTATGAAGGACAAGA
AGATTTTGAACATAAATGAGGAAGATGTTATTTCGATGGCCCAGCAAGCTTCTAGCGAGC
TTTTGAAGAGGGCAGGAATAATAATTCCAAAGAGAATGAATATACTATGATTGTTCAAAT
GGTCTTGcAACCACCGGACTTACGGAAAAgCTTtGCAGTTGTATGATTTTATTGTTTGAT
ACTTCATCTgagACTACCATAAGCAACTACACTTTTTAAG
>QSDrought_00307
GCACGTGCACACCTCTCAGCAACTAGGGAGAGGGATAGCTGACGATGTGGATTTGATGAC
ATGGTTGCACGGTCGGATTTGGCCTTACGAGTCCAACGTGACTGAGGAGGACTCTTATGT
TTCCACTTTGCTTTGTGCTATCGAACTCATTCACTCCGGTGTAACATGCTTTGCTGAAGC
TGGGGGGCAGCACGTTTCTGGAATGGCCAGAGCAGTGGAGTTGCTGGGCTTGCGCGCGTG
TTTAGCCCAATCAACCATGGATGCTGGTGAAGGTTTGCCGGCATCATGGGTGACTAGAAC
TACAGATGATGCATCCAGTTGCAAAAGGAGCTCTACAATAAACATCATAATACGGCAGAT
GGACGGATCAGAGTGTGGTTTGGGATTAGGCAAaTTATGAATTCAACTGATCATTTACTA
CTTGAAACGAGAGACGCTGCAAGGCAACTGAAAACTGGAATCCACATGCATGTTGCAGAG
ATACCCTATGAGAATCaACTTGTGATGGATACTCGAAAGGCCAATCATGGAACAGTTACA
CAcTTGGAGAAGATAGAGtTTCTCCAAAACAATCTGCTAGCAGCTCATACAATTTGGGTC
AACAATACTGAGATAGGTTTTCTTTCAAGGGCGGGGGTCAAAGTATCTCACcGTCCTGCT
GCTGCCATGCGAATGCTTGGATTTGCACCTATTAGGGAGATGCTTGATGCTGGCATTtGT
GTCTCCTTGGGAACGATGGGGCACCATCAAATAATAGAATGAGCATTGTTGATGAGATGT
ACCTGGCATCTCTTATTAACAAAGGGCGTGAAGTTTATGCAAATGGAACCACTGATCCTA
CTGCTCtCCCTGCTGAAACAGTTCTTAGAATGGTGACAATAAATGGTGCAAAATCAGTAC
TCTGGGATGATGAAATAGGGTCTCTTGAGGTTGGGAAAAAGGCTGACATGGTTGTCATCA
ATCCTTCCTTTTGGACCATGGTTCCGATCCATGACTGGATTTCCAGCCTTGTTTATTGCA
TGCGAACTGAAAATGTGGTCTCTGTAATCTGCAATGGCCTGTGGATTATGAAGGACAAGA
AGATTTTGAACATAAATGAGGAAGATGTTATTTCGATGGCCCAGCAAGCTTCTAGCGAGC
TTTTGAAGAGGGCAGGAATAATAATTCCAAAGAGAATGAATATACTATGATTGTTCAAAT
GGTCTTGcAACCACCGGACTTACGGAAAAgCTTtGCAGTTGTATGATTTTATTGTTTGAT
ACTTCATCTgagACTACCATAAGCAACTACACTTTTTAAG
>QSDrought_00308
GGGGGTTCTTAGCACGTTTCTGGAATGGCCAGAGCAGTGGAGTTGCTGGGCTTGCGCGCG
TGTTTAGCCCAATCAACCATGGATGCTGGTGAAGGTTTGCCGGCATCATGGGTGACTAGA
ACTACAGATGAATGCATCCAGTTGCAAGAGGAGCTCTaCAATAAACATCATAATACAGCA
GATGGACGGATCAGAGTGTGGTTTGGGATTAGGCAAaTTATGAATTCAACTGATCATTTA
CTACTTGAAACGAGAGACGCTGCAAGGCAACTGAAAACTGGAATCCACATGCATGTTGCA
GAGATACCCTATGAGAATCaACTTGTGATGGATACTCGAAAGGCCAATCATGGAACAGTT
ACACAcTTGGAGAAGATAGAGtTTCTCCAAAACAATCTGCTAGCAGCTCATACAATTTGG
GTCAACAATACTGAGATAGGTTTTCTTTCAAGGGCGGGGGTCAAAGTATCTCACcGTCCT
GCTGCTGCCATGCGAATGCTTGGATTTGCACCTATTAGGGAGATGCTTGATGCTGGCATT
tGTGTCTCCTTGGGAACGATGGGGCACCATCAAATAATAGAATGAGCATTGTTGATGAGA
TGTACCTGGCATCTCTTATTAACAAAGGGCGTGAAGTTTATGCAAATGGAACCACTGATC
CTACTGCTCtCCCTGCTGAAACAGTTCTTAGAATGGTGACAATAAATGGTGCAAAATCAG
TACTCTGGGATGATGAAATAGGGTCTCTTGAGGTTGGGAAAAAGGCTGACATGGTTGTCA
TCAATCCTTCCTTTTGGACCATGGTTCCGATCCATGACTGGATTTCCAGCCTTGTTTATT
GCATGCGAACTGAAAATGTGGTCTCTGTAATCTGCAATGGCCTGTGGATTATGAAGGACA
AGAAGATTTTGAACATAAATGAGGAAGATGTTATTTCGATGGCCCAGCAAGCTTCTAGCG
AGCTTTTGAAGAGGGCAGGAATAATAATTCCAAAGAGAATGAATATACTATGATTGTTCA
AATGGTCTTGcAACCACCGGACTTACGGAAAAgCTTtGCAGTTGTATGATTTTATTGTTT
GATACTTCATCTgagACTACCATAAGCAACTACACTTTTTAAG
>QSDrought_00309
ggagataaTGCAcATGCGGCATAAATTTGATGTAGACACACGCTTGGTTGAGGGTCTTGT
CCTTGATCATGGCTCtAGACATCCTGATATGAAGCGACGAGCGGAGAATtGTTACATCTT
GACATGCAATGTCTCTTTGGAGTATGAGAAAAGTGAAGTAAATGCAGGCTTTTTCTACTC
AAATGcAGaGCAGAGAGAGGCCATGGTtGCAGCTGAAAGGCGTCAGGTGGACGAAAGAgT
TAATAAAATCATTGAACTAAAAAATAAGGTTTGTTCTGGTAATGACAATAACTTTGTTGT
CATTAATCAAAAGGGAATTGATCCCCCATCACTGGACCTTCTTGCGAGGGCAGGGATTAT
TGCCCTTCGGAGAGCAAAGAGGAGAAATATGGAACGATTGGTTTTAGCCTGTGGAGGAGA
GGCTGTGAATTCTGTAGATGATTTAACTCCTGATTCCCTTGGTTGGGCTGGACTAGTCTA
TGAGCATATCCTAGGGGAAGAGAAGTATACCTTTGTTGAAAATGTGAAGAACCCTTATTC
TTGTACAATCTTAATCAAAGGGCCTAACGACCATACAATCGCCCAGATAAAAGATGCTGT
TCGTGATGGTTTGAGGGCAGTCAAAAATACTATAGAAGATGAATCTGTTGTCTTAGGTGC
TGGAGCTTTTGAAGTTGCTGCCAGACAATATCTAATTAACGAAGTAAAGAAGACTGTTCA
AGGGCGTGCTCAACTTGGTGTTGAAGCTTTTGCCAATGCTCTTCTTGTGGTGCCCAAGAC
ACTTGCTGAGAACTCTGGGCTTGACACTCAAGATGTGATCATTGCTCTTACGGGAGAGCA
TGATCAAGGGAATATTGTGGGATTAAACCAGCACACAGGAGAGCCTATTGACCCCCAAAT
GGAGGGAATTTTTGATAACTACTCCGTGAAGCGCCAGGTCATAAACTCAGGGCCTGTAAT
TGCATCCCAGTTGCTATTGGTGGATGAAGTAATTCTTGCTGGGCGAAACATGCGGCCAAT
AAGCCCAATTCATCCCTCTCCGGCCCAATCTCACCCTCTCTCTCTAAACTCAAATTCCTA
GACGGACTTTACcTCCaaaaTCTCCGAAACATTTCGGGTCCTTTTCCGGATTTCCTTTTT
tGGGTTACCCGAACTCAAATTCATCTACATCGAAAACAACAAGCTGTCgGGTCGAATACC
CGGATCCATCGGCAACCTGACCGGACTATCTGCACTGAGTTTATCAGAtAACCAGTTTTC
GGGTCcGATACCGAGTTCGATATCCCAGTTAACCGGGTTGACTCAGCTCAAACTTGGCGG
GAACCGCCTCACCGGTCCAATACCGAACGGGATTCAAAAGCTCAAGAATCTGACGTTATT
CTCGCTCGACCGAAATCAACTATCCGGATCCATACCCGATTTTTTCGGATCCTTCTCGGA
GCTCCGAATTCTcaGGCTCTCACACAACAAATTTACCGGGAAATTCCCgGCATCAATTTC
CGCTCTGGCGCCAAAACTGCTCTACCTTGAGCTCGCCCAGACCGGTCTCAACGGTCAAAT
TCCCCAATTTCTCGGGAATTTCAAGACCCTCGATACGCTAAATCTCTCGCGGAACAATTT
CTCGGGAGTCGTGCCGAGAAGTTTCGCGAATCTGACGAAGATATTTAACCTCGACCTTTC
GCGAAATTACCTAATTGACCCTTTCCCAAAcATGAGCGTGAAgGGCATAGAGTCCCTTGA
TTTATCGTACAACAAGTTACATCTCGGTGAAATTCCAAAATGGGCCACGTCATCACCAAT
CATATACTCTCTGAAGCTAGCTAGGTGTGGAATTAAATTGAGACTAGAGGATTGGAAGCC
TTCACAGACTtATTTCTATGATTTCATTGATCTTTCAGAGAATGAAaTTTCAGGCAGTGC
TATTGAGCTTTTGAATAAGACTGATTACTTGGTGGGCTTTTGGGCCTCGAGGAATAAGTT
AAAGTTCAACTTGGAGAGTTTGAGGTATTGTAGAGAGGTTGAAGTACTTGGATTTATCTA
GGAATGAGGTGT
>QSDrought_00310
ggagataaTGCAcATGCGGCATAAATTTGATGTAGACACACGCTTGGTTGAGGGTCTTGT
CCTTGATCATGGCTCtAGACATCCTGATATGAAGCGACGAGCGGAGAATtGTTACATCTT
GACATGCAATGTCTCTTTGGAGTATGAGAAAAGTGAAGTAAATGCAGGCTTTTTCTACTC
AAATGcAGaGCAGAGAGAGGCCATGGTtGCAGCTGAAAGGCGTCAGGTGGACGAAAGAgT
TAATAAAATCATTGAACTAAAAAATAAGGTTTGTTCTGGTAATGACAATAACTTTGTTGT
CATTAATCAAAAGGGAATTGATCCCCCATCACTGGACCTTCTTGCGAGGGCAGGGATTAT
TGCCCTTCGGAGAGCAAAGAGGAGAAATATGGAACGATTGGTTTTAGCCTGTGGAGGAGA
GGCTGTGAATTCTGTAGATGATTTAACTCCTGATTCCCTTGGTTGGGCTGGACTAGTCTA
TGAGCATATCCTAGGGGAAGAGAAGTATACCTTTGTTGAAAATGTGAAGAACCCTTATTC
TTGTACAATCTTAATCAAAGGGCCTAACGACCATACAATCGCCCAGATAAAAGATGCTGT
TCGTGATGGTTTGAGGGCAGTCAAAAATACTATAGAAGATGAATCTGTTGTCTTAGGTGC
TGGAGCTTTTGAAGTTGCTGCCAGACAATATCTAATTAACGAAGTAAAGAAGACTGTTCA
AGGGCGTGCTCAACTTGGTGTTGAAGCTTTTGCCAATGCTCTTCTTGTGGTGCCCAAGAC
ACTTGCTGAGAACTCTGGGCTTGACACTCAAGATGTGATCATTGCTCTTACGGGAGAGCA
TGATCAAGGGAATATTGTGGGATTAAACCAGCACACAGGAGAGCCTATTGACCCCCAAAT
GGAGGGAATTTTTGATAACTACTCCGTGAAGCGCCAGATCATAAaCTCAGGGCCTGTAAT
TGCATCCCAGTTGCTATTGGTGGATGAAGTAATTCGTGCTGGGCGAAACATGCGGAAACC
AAATTAGCTTGTGATCTGCTTGAGGATGCATGTTTGTCATGTGGAGGTTTTATTCAATGA
GAATTCTTGAACTAACTTTATGTAAAAGGGCTCTCGTTTTTTGAGGATCATTATCTAGGG
AATCTTCATATGCATCTGATGGGGAATTTTGTTTAGTGcGTATTGTGTTATAAATCTTTA
TTT
>QSDrought_00311
GGGGCTCGCGGAACAATTTCTCGGGAGTCGTGCCGAGAAGTTTCGCGAATCTGACGAAGA
TATTTAACCTCGACCTTTCGCGAAATTACCTAATTGACCCTTTCCCAAATATGAGCGTGA
AGGGCATAGAGTCCCTTGATTTATCGTACAACAAGTTTCATCTCGGTGAAATTCCAAAAT
GGGCCACGTCATCACCAATCATATACTCTCTGAAGCTAGCTAGGTGTGGAATTAAATTGA
GACTAGAGGATTGGAAGCCTTCACAGACTtATTTCTATGATTTCATTGATCTTTCAGAGA
ATGAAaTTTCAGGCAGTGCTATTGAGCTTTTGAATAAGACTGATTACTTGGTGGGCTTTT
GGGCCTCGAGGAATAAGTTAAAGTTCAACTTGGAGAGTTTGAGGTATTGTAGAGAGGTTG
AAGTACTTGGATTTATCTAGGAATGAGGTGT
>QSDrought_00312
ATAAACATAATCCACATTACCTCCAATATAACCCCCACCCCACTTACTCACACAGACAGT
CTCACACCATTAACCAAAAAAAATCTCTCTCTCTCTCTAAACATGGCGGAGGAGAAGCAG
AAGCACAGCGGCagcGGCGGCGGAGCAGGCGGAGGAATTGTGGTGGTGGATCCAAAACCC
AACAATGGCCTGACATCAAAAGTCATCGACTTTGTTGAAAAACTGATTGTGAAGCTCATG
TACGACTCTTCTCTGCCTCACCACTATCTCTCCGGTAACTTTGCTCCGGTTCGGGAAGAG
ACCCCACCCACCACTGATCTTCTCGTCAAAGGCCACCTTCCGGATTGCTTAAACGGAGAG
TTTGTTaGGGTGGGTCCTAACCCAAAGTTTTCTCCTGTTGCTGGATATCACTGGTTTGAT
GGAGATGGTATGATTCATGGTTTGCGCATCAAAGATGGGAAGGCAACCTATGTCTCCCGC
TATGTAAGGACATCTCGGATCAAACAAGAAGAGTATTTTGGAGGTGCTAAaTTTATGAAG
GTTGGAGATCTTAAAGGGCTGTTTGGATTACTCATGGTGCACATGCAAATTCTGAGAACA
AAGTTGAAAGTATTAGATGTCACATACGGAAATGGAACAGCTAATACAGCTATGGTGTAT
CATCATGGGAAACTTCTAGCACTTTCTGAGGCAGATAAACCTTATGCTGTTAAAGTTTTG
GAGGATGGAGATCTCCaAACACTTGGTATGCTGGACTATGACAAGAGATTATCACATTCT
TTTACTGCTCATCCTAAGGTTGACCCATTCACTGGCGAAATGTTTACATTTGGCTATTCA
CATACACCACCATATATCACCTACAGAGTAATTTCCAAAGATGGTTTCATGCATGACCCA
GTACCAATAACAATATCGGACCCCATCATGATGCATGACTTTGCCATTACTGAGAACTAT
GTGATTTTCATGGATCTTCCATTGTATTTCAGACCaaaGGAAATGGTGAAGGGGAACAAG
CTGATATTCACATTTGATGCaACaAAAAAGGCTCGCTTTGGTGTACTTCCTCGGTATGCA
AAGGATGAGCTGCAAATCAGATGGTTTGAGCTTCCAAaTTGCTTCATATTCCATAATGCT
AATGCTTGGGAGGAGGAGGACGAAGTTGTTCTGACCACTTGTCGACTTCAGAATCCAGAT
CTAGACATGGTCAATGGGGtTGTCAAAGAAAAGCTTGAAAACTTCACAAATGAGCTGTAT
GAGATGAGATTCAACATGAAAACTGGTCTAGCTTCACAGAAGAAATTATCTGCATCTGCT
GTAGATTTTCCTAGGGTGAATGAGAGCTACACTGGCAGGCGACAACGATATGTATATGGA
ACCATACTTGATAGCATTGCAAAAGTGACTGGGATAATCAAATTTGATCTGCATGCTGAA
CCAGACACTGGAAAAACAAATCTTGAAGTAGGAGGAAATGTTTTAGGCATCTTTGACTTG
GGACCTGGCAGATTTGGTTCTGAGG
>QSDrought_00313
ATAAACATAATCCACATTACCTCCAATATAACCCCCACCCCACTTACTCACACAGACAGT
CTCACACCATTAACCAAAAAAAATCTCTCTCTCTCTCTAAACATGGCGGAGGAGAAGCAG
AAGCACAGCGGCagcGGCGGCGGAGCAGGCGGAGGAATTGTGGTGGTGGATCCAAAACCC
AACAATGGCCTGACATCAAAAGTCATCGACTTTGTTGAAAAACTGATTGTGAAGCTCATG
TACGACTCTTCTCTGCCTCACCACTATCTCTCCGGTAACTTTGCTCCGGTTCGGGAAGAG
ACCCCACCCACCACTGATCTTCTCGTCAAAGGCCACCTTCCGGATTGCTTAAACGGAGAG
TTTGTTaGGGTGGGTCCTAACCCAAAGTTTTCTCCTGTTGCTGGATATCACTGGTTTGAT
GGAGATGGTATGATTCATGGTTTGCGCATCAAAGATGGGAAGGCAACCTATGTCTCCCGC
TATGTAAGGACATCTCGGATCAAACAAGAAGAGTATTTTGGAGGTGCTAAaTTTATGAAG
GTTGGAGATCTTAAAGGGCTGTTTGGATTACTCATGGTGCACATGCAAATTCTGAGAACA
AAGTTGAAAGTATTAGATGTCACATACGGAAATGGAACAGCTAATACAGCTATGGTGTAT
CATCATGGGAAACTTCTAGCACTTTCTGAGGCAGATAAACCTTATGCTGTTAAAGTTTTG
GAGGATGGAGATCTCCaAACACTTGGTATGCTGGACTATGACAAGAGATTATCACATTCT
TTTACTGCTCATCCTAAGGTTGACCCATTCACTGGCGAAATGTTTACATTTGGCTATTCA
CATACACCACCATATATCACCTACAGAGTAATTTCCAAAGATGGTTTCATGCATGACCCA
GTACCAATAACAATATCGGACCCCATCATGATGCATGACTTTGCCATTACTGAGAACTAT
GTGATTTTCATGGATCTTCCATTGTATTTCAGACCAAAGGAAATgGTGAAGGGGAACAAG
CTGATATTCACATTTGATGCAACAAAAAAGGCTCGCTTtGGTGTACTTCCTCGGTATGCA
AAGGATGAGCTGCAAATCAGATGGTTTGAGCTTCCAAATTGCTTCATATTCCATAATGCT
AATGCTTGGGAGGAGGAGGAgGaaGTTGTTCTGATCACTTGTCGACTTCAGAATCCAGAT
CTGGACATGGTCAATGGGCTTGTCaAAgaaaacTTGAAAACTTCACaAATGAGCTGTATG
AGATGAGATTCAACATGAAAACTGGTCTAGCTTCACAGAaGAAATTATCTGCATCTGCTG
tAGATTTTCCTAGGGTGAATGAgAGCTACACTGGCAGGCaACAACGATATGTATACGGAA
CCATaCTTGACAGCATTGCAAAaGTGACTGGGATAATCAAATTTGATCTGCATGCTgAAC
CAGACACTGGAAAAACAAAGCTTGAAGTTGGAGGAAATGTTCTAGGCATCTAT
>QSDrought_00314
ATAAACATAATCCACATTACCTCCAATATAACCCCCACCCCACTTACTCACACAGACAGT
CTCACACCATTAACCAAAAAAAATCTCTCTCTCTCTCTAAACATGGCGGAGGAGAAGCAG
AAGCACAGCGGCagcGGCGGCGGAGCAGGCGGAGGAATTGTGGTGGTGGATCCAAAACCC
AACAATGGCCTGACATCAAAAGTCATCGACTTTGTTGAAAAACTGATTGTGAAGCTCATG
TACGACTCTTCTCTGCCTCACCACTATCTCTCCGGTAACTTTGCTCCGGTTCGGGAAGAG
ACCCCACCCACCACTGATCTTCTCGTCAAAGGCCACCTTCCGGTGCGTACAATTATCCAT
TTTTTGGTTTTGTATTGtACTGTATAATTCTCTTCAAATCCTAACCGTTCGTTTATTGGG
AAATTTATAGTCCGTTTAGTAATAACTTATTTAACTGAAATTGAAACCTTTTTGTTGAAA
AGTgCTGAAGATAAAACTAGCTGAAATAGTAaCGGTTaGTA
>QSDrought_00315
TACATTTTTATAAGTATAATTTTGCTTAAACCTGATATATATTAGAAAACTTGAAGTCCC
TACATTTGACCATAAAGTTAATAATTTCAATCCTTGAgTACAAAATGATTGCAACTTTTA
TGATTGTCAAGGACTCCTACTcTGATTCTAGGATGACTTCTAACTCcTGGTccAGACGCC
TTGCAGGCATACTTACATTGATTCTTGTAGGGCCAGTAGACGCAAAGGGATTAGGAGGCA
TGGTTAACTTATCTCCTTCTCCTTCCAACATTTGGACCACAACTTTCATTGATGGACGAT
CCACTGGGTGCCACTGGATGCACCAGAGTCCCACAATTGCGAGTTTCTTTGCAATTTTAG
CATCTCCATTATCCTCAACATAGACTCGTAGGTCTTCTTTTTGCTCTAACAAATTGTAGA
TCCATTCTGGGAAATATATTTGGCTAGTGTtCTtCGCgGTTACGTCAACATTTTTCCTAC
CTCCAACCATTTCAAGCAACAATATTCCAAAACTGTAAACATCtGATTTGTAAGaCAcGC
TCCCAAAGTTCCTAGAGAACACTTCGGGTGCAATGTAACCCATGGTCCCCCTAGCtGTGG
TCATGGACAcTGCACTtTGATCtTTTGCACACAACTTGGCTAGACCAAAATCAGAAATTT
TTGGATTGAAATTTTGGTCTAGCAAAATATTATGAGGTTTAATaTCAAAATGGAGGATTC
GTTGaTCACATCCTTGGTGAAGATATTCAATTCCTTTTGCTATGCCGAGAGCAATGTCTT
GTAGCTTTTCCCAACCAAGGAAACGGTTAGAATCTACTGAGGAAATGAACTTCTCTAGTG
AATCATTaGGTAAGAACTCATAgACTAGAGCTCTTCTAAATCCATCaGCACAgAAGCCAA
CCAAGCGAACCACATTAACATGGTGGATTCTACCCATTGTTCCCACTTCATTTATGAATT
CTTCCCCATTGCCCTTGGAACTGTTCAGGATCTTCACGGCtACATGGATTTCaTTtGAAA
GCTTTCCCTTGAACACTGTTCCATAGGCTCCTTGTCCTAACTTCTCTATAAATTGATTTG
TAATCCTTTTAACATCGTTATATGAGTACCTTGCGGGCTTGAGAGCTCTGTAATCCTCCA
AAAACTTTTCAATCCTTGCTTGATTTTCTTTTTCTGTTTTGTCATAGCGATAGACATAGT
AGAGTAAATAGACCACTAGTGCCAAAAGAATTGACCCCAAGGTGGAAACAGTAATTACTA
TTGATATTGTCATTGGTCTACCCTCTTTGTCTTTGTCGGGGTTGAAGCACTCAGTTTTGT
TCTCAGTGCTATTATTCTCGAATCTACATTTCTTGCCTT
>QSDrought_00316
TACATTTTTATAAGTATAATTTTGCTTAAACCTGATATATATTAGAAAACTTGAAGTCCC
TACATTTGACCATAAAGTTAATAATTTCAATCCTTGAgTACAAAATGATTGCAACTTTTA
TGATTGTCAAGGACTCCTACTcTGATTCTAGGATGACTTCTAACTCcTGGTccAGACGCC
TTGCAGGCATACTTACATTGATTCTTGTAGGGCCAGTAGACGCAAAGGGATTAGGAGGCA
TGGTTAACTTATCTCCTTCTCCTTCCAACATTTGGACCACAACTTTCATTGATGGACGAT
CCACTGGGTGCCACTGGATGCACCAGAGTCCCACAATTGCGAGTTTCTTTGCAATTTTAG
CATCTCCATTATCCTCAACATAGACTCGTAGGTCTTCTTTTTGCTCTAACAAATTGTAGA
TCCATTCTGGGAAATATATTTGGCTAGTGTtCTtCGCgGTTACGTCAACATTTTTCCTAC
CTCCAACCATTTCAAGCAACAATATTCCAAAACTGTAAACATCtGATTTGTAAGaCAcGC
TCCCAAAGTTCCTAGAGAACACTTCGGGTGCAATGTAACCCATGGTCCCCCTAGCtGTGG
TCATGGACAcTGCACTtTGATCtTTTGCACACAACTTGGCTAGACCAAAATCAGAAATTT
TTGGATTGAAATTTTGGTCTAGCAAAATATTATGAGGTTTAATaTCAAAATGGAGGATTC
GTTGaTCACATCCTTGGTGAAGATATTCAATTCCTTTTGCTATGCCGAGAGCAATGTCTT
GTAGCTTTTCCCAACCAAGGAAACGGTTAGAATCTACTGAGGAAATGAACTTCTCTAGTG
AATCATTaGGTAAGAACTCATAgACTAGAGCTCTTCTAAATCCATCaGCACAgAAGCCAA
CCAAGCGAACCACATTAACATGGTGGATTCTACCCATTGTTCCCACTTCATTTATGAATT
CTTCCCCATTGCCCTTGGAACTGTTCAGGATCTTCACGGCtACATGGATTTCaTTtGAAA
ACTTTCCTTTGAACACTGTTCCATAGGCTCCTTGTCCTAACTTCTCAGTAAATTGATTTG
TAATTCTTTTAACATCATTATATGAGTACCTTGTGGGCTTGAGAGCTTTGTAATCC
>QSDrought_00317
TACATTTTTATAAGTATAATTTTGCTTAAACCTGATATATATTAGAAAACTTGAAGTCCC
TACATTTGACCATAAAGTTAATAATTTCAATCCTTGAgTACAAAATGATTGCAACTTTTA
TGATTGTCAAGGACTCCTACTcTGATTCTAGGATGACTTCTAACTCcTGGTccAGACGCC
TTGCAGGCATACTTACATTGATTCTTGTAGGGCCAGTAGACGCAAAGGGATTAGGAGGCA
TGGTTAACTTATCTCCTTCTCCTTCCAACATTTGGACCACAACTTTCATTGATGGACGAT
CCACTGGGTGCCACTGGATGCACCAGAGTCCCACAATTGCGAGTTTCTTTGCAATTTTAG
CATCTCCATTATCCTCAACATAGACTCGTAGGTCTTCTTTTTGCTCTAACAAATTGTAGA
TCCATTCTGGGAAATATATTTGGCTAGTGTtCTtCGCgGTTACGTCAACATTTTTCCTAC
CTCCAACCATTTCAAGCAACAATATTCCAAAACTGTAAACATCtGATTTGTAAGaCAcGC
TCCCAAAGTTCCTAGAGAACACTTCGGGTGCAATGTAACCCATGGTCCCCCTAGCtGTGG
TCATGGACAcTGCACTtTGATCtTTTGCACACAACTTGGCTAGACCAAAATCAGAAATTT
TTGGATTGAAATTTTGGTCTAGCAAAATATTATGAGGTTTAATaTCAAAATGAAGGATTC
GTTGATCACATCCTTGGTGAAGATATTCAATTCCTTTTGCTATGCCGAGaGCAATGccTT
cTAGCTTTTcCCAACCAAGGAAACGaTTAGAATCTAccaaGGAAATGAACTcCTCTaaTG
AATCaTTTGGTAAAAACTCATAAACTAGAGCTCCTCTAAATCCATCAGCGCCCCC
>QSDrought_00318
GGGGGCACCTGGGTTCAGGTCCCACCCCACGGACGAAGAGCTTGTCATATACTACCTTAA
ACGCAAGGTTTGCGGCaaaCCCTTTCGAATCAATGCTATTTCCGAGGTCGACATCTACAA
AAGCGAGCCTTGGGACCTCGCAGATAAGTCGGGATTGAAGACGAGGGACCAAGAGTGGTA
CTTTTTTAGTGCATTGGACAAGAAGTATGGCAATGGGGCGAGAATGAACAGGGCTACAAA
CAAAGGGTACTGGAAAGCCACCGGGAATGACAGGCCGGTTCAtCACGATTCTAGGACGGC
TGGGCTCAAGAAAACTTTGGTTTTTCATAGTGGCCGAGCCCCGGATGGATTGAGGACCAA
TTGGGTGATGCATGAGTACAGGCTTGTAGATGAAGAATTGGAGAAAGCTCGGGCTGGGGC
TACTATGCAGGATTCATATGTGCTGTGTAGGGTATTTCATAAAAATAATATTGGACCACC
GAATAGCCACCGATATGCTCCtTTTTATTGAGGAGGAATGGGATGATAGTGCACCGGTTT
TGTTTCTGGGGGAACAGGCTGGGAAGGAAGTGGTAGCCGTCCACAATCCATGTGATGTAG
AGGCTGGCTATGATGCATATGCTGAAGAGGCTGGTCATGATGAATGTGATGAaGATGCTG
GCAATGTTGTATGtGCTGAAGAGAATGGCCATTACGAATATGTCGAGAATGGTTATGTTG
AATGTGTTGAAAATCGTCAGGATTCGTTTATTGaAGGGAATAATTTTGAGCAGGATACTC
AGTCCATTAATGAGGCTCCTCTTAGTGCTAGTGAAGTACCAAGAGAGAATCAAAATGCTC
TGGTCGTCTGCAAGAGTGAGAGAATGGATGACTATCCTTCACCGTGCTTGGCTAATCCAA
GACCCAGCCCACTATTAAGGTATAAAAGAAGGCGTCATAATGAATCGAACTCTAACCATT
CAAATGGTTTAGAGACTTCAACTAGGACAAGTCAGGATCATTGCTCATCTACAACAACCA
CCGCAGCAACACCATTGACAACCACCACCACCGCCCCAGCAACAACAAGGAATTTCCTTT
CTGCACTCGTGGAATATTCTCTATTAGAATCTATTGAACCCAAAGATAGTCTTTCAGTTT
CTCCTCCGTTTGATATTGCTAATCTTGATTCGTCCGTGCCTCCTAGCTGCTTGAAATTCA
TACAAGATCTGCAAAATGAGATACATAAAATTTCAGTAGAGAGGGAGACATTGAAGTTTG
AACTGATGAGTGCCCAAACCATGTTAAACATTCTTCAATCTCGAATTGATCTTCTGAaCA
AgGAAAATGAGGACTTGAAGAGGAGTGTCCG
>QSDrought_00319
GGGGGCACCTGGGTTCAGGTCCCACCCCACGGACGAAGAGCTTGTCATATACTACCTTAA
ACGCAAGGTTTGCGGCaaaCCCTTTCGAATCAATGCTATTTCCGAGGTCGACATCTACAA
AAGCGAGCCTTGGGACCTCGCAGATAAGTCGGGATTGAAGACGAGGGACCAAGAGTGGTA
CTTTTTTAGTGCATTGGACAAGAAGTATGGCAATGGGGCGAGAATGAACAGGGCTACAAA
CAAAGGGTACTGGAAAGCCACCGGGAATGACAGGCCGGTTCAtCACGATTCTAGGACGGC
TGGGCTCAAGAAAACTTTGGTTTTTCATAGTGGCCGAGCCCCGGATGGATTGAGGACCAA
TTGGGTGATGCATGAGTACAGGCTTGTAGATGAAGAATTGGAGAAAGCTCGGGCTGGGGC
TACTATGCAGGATTCATATGTGCTGTGTAGGGTATTTCATAAAAATAATATTGGACCACC
GAATAGCCACCGATATGCTCCtTTTTATTGAGGAGGAATGGGATGATAGTGCACCGGTTT
TGTTTCTGGGGGAACAGGCTGGGAAGGAAGTGGTAGCCGTCCACAATCCATGTGATGTAG
AGGCTGGCTATGATGCATATGCTGAAGAGGCTGGTCATGATGAATGTGATGAaGATGCTG
GCAATGTTGTATGtGCTGAAGAGAATGGCCATTACGAATATGTCGAGAATGGTTATGTTG
AATGTGTTGAAAATCGTCAGGATTCGTTTATTGaAGGGAATAATTTTGAGCAGGATACTC
AGTCCATTAACGAGGCTCCTCTTAGTGCTAGTGAAGTACCAAGAGAGAATCAAAATGCTC
TGGTCATCTACAAGAGTGAGAGAATGGATGATTATCCTTCGCTGTGCTTGGCTAATCCAA
GACCCAGCCCACTATTAAGGTATAAAAGAAGGCGTAATAATGAATTGAACTCTAACCATT
CAAATGGTTTAGAGACTTCAACTAGGACAAGTCAGGATCATTGCTCGTCTACAACAACcA
CCACCACCGCCCCTGCAACAAGAAGGAATTtCCTTTCTAAACTCGTGGAATATTTTCTAT
CAAAATCTATTGAACCCAAAGATaGTCTTTCGGTTTCTCCTCCATTTGATATTGCTAATC
TTGATTCGTCTGTGCCTCCTAGCTGCTTGAAATTCATACAAGATCTGCAAAATGAGATAC
ATAAAAaTTTCAG
>QSDrought_00320
GGGGGCACCTGGGTTCAGGTCCCACCCCACGGACGAAGAGCTTGTCATATACTACCTTAA
ACGCAAGGTTTGCGGCaaaCCCTTTCGAATCAATGCTATTTCCGAGGTCGACATCTACAA
AAGCGAGCCTTGGGACCTCGCAGATAAGTCGGGATTGAAGACGAGGGACCAAGAGTGGTA
CTTTTTTAGTGCATTGGACAAGAAGTATGGCAATGGGGCGAGAATGAACAGGGCTACAAA
CAAAGGGTACTGGAAAGCCACCGGGAATGACAGGCCGGTTCAtCACGATTCTAGGACGGC
TGGGCTCAAGAAAACTTTGGTTTTTCATAGTGGCCGAGCCCCGGATGGATTGAGGACCAA
TTGGGTGATGCATGAGTACAGGCTTGTAGATGAAGAATTGGAGAAAGCTCGGGCTGGGGC
TACTATGCAGGATTCATATGTGCTGTGTAGGGTATTTCATAAAAATAATATTGGACCACC
GAATAGCCACCGATATGCTCCtTTTTATTGAGGAGGAATGGGATGATAGTGCACCGGTTT
TGTTTCTGGGGGAACAGGCTGGGAAGGAAGTGGTAGCCGTCCACAATCCATGTGATGTAG
AGGCTGGCTATGATGCACATTGCTGAAGAGGCTGGTCATGATGAATGTGATGAAGATGCT
GGCAATGTTGTATATGCTGAAGAGAATGGCCGTTACGAATATGTCGAGAATGGTTATGTT
GAATGCGTTGAAGGGAATAATTTTGAGCAGGATACTCAGTCCATTAACGAGGCTCCTCTT
AGTGCTAGTGAAGTACCCAAGAGAGAATCAAAATGCTCTGGT
>QSDrought_00321
CCAGATGTTGGCTCATCCATGAATATTATAGAGGGGTTAGCCACTAGCTCAACCGCAATG
GTTAGCCTCTTGCGCTGCTCAGTGGAAAGACCACTCACACCGAGCAACCCAACTATtGCC
TGCCTCAATGGCTTGAGCTCCACAAGCTCCATAACTTCCTCAATGAACATCTGTCTGGTT
TCAAAATGAACTTCTGAGGACAAACGAAGCCAcGCTGAGTAGACCAAGGACTCATAGACA
GTAACATGAGGGGAGTGGATGTCATTTTGTTCACAGTATCCACAAATCCGGGCAAATGTT
TCTTGCTTCTTTGGGTACCCAGAAACTGTAATGTTCCCTTCTATATATCCTCCAGTTTTT
CTACCAGCCAGCACATCCATTAGAGTAGTTTTACCAGCCCCACTAACTCCCATCAAAGCT
GTGAGAGTACCAGGCCTAAAAGCACCACTCACACCTTCCAGAAGCACCAATTTATCCGCA
AGGACACCTTGATTCTTCATTTCCTGTGGCATGTCAACAGAGTATATAATGTCATCAAAG
GTGATTGAATGTGGTTCAAATGGAAGAACCATTCCTTTTTGCTTGCTTTTGTTGGCCTCA
ACAGCAGCGTCTATCACCAATGATGATGAATTCGACAAGGTACTTCCAGTTCTAATCTCA
TCCCCATACTCTATCTCAGTGTCATGAATTGAGTTATTTCTTCTTTGTCGTAACTGAGTG
CCCTCTTcTGTTCTGTCATTGTGTTCAGTGCTTtCAGACTCCTCTGTTTTAATGGCCTGC
GGCTTCCCAAATGGGTTAAGGTAAGTAACAGCCAGTGTGAAATAGATGTTGAAAAGTAAT
ACAAATCCAACCATTGCCCCTACGCCTATCCAATACCAATATGCATGTGGAAAGAACCCA
CGGGACTTCAAAACTGCTACTCCCAGCGTTTCCGTTGAGTTTGCGAGAACTTTGCTCCAA
CTTTTCCCAAGAAACTCATTAACCACTATTGCATTTTGAGCATACATCAAGGGAGATATC
CAATAGCCCCATATCCACCACTTTTTTATATCCGCTCTTGACAGGACAAaCCCTCCCAGT
GCAAAAAGTGTGAGCAGTGCACATGAACCTAAGGTGTTAGCAATAACCATGCTCCTGCCC
ATTGCTGccATAAATCGGAATAATGCAGAAGCCATCTGAGAAACCAATGCAACCAGAAGG
TATTCCCTAAACAATCTGCAGTATATACATACCATATATCATTCGGAACAGAATATGTCC
CAAAAATATCTTTGCAAATTGGCAATAAATTGATTATAATTGTCACTT
>QSDrought_00322
CCAGATGTTGGCTCATCCATGAATATTATAGAGGGGTTAGCCACTAGCTCAACCGCAATG
GTTAGCCTCTTGCGCTGCTCAGTGGAAAGACCACTCACACCGAGCAACCCAACTATtGCC
TGCCTCAATGGCTTGAGCTCCACAAGCTCCATAACTTCCTCAATGAACATCTGTCTGGTT
TCAAAATGAACTTCTGAGGACAAACGAAGCCAcGCTGAGTAGACCAAGGACTCATAGACA
GTAACATGAGGGGAGTGGATGTCATTTTGTTCACAGTATCCACAAATCCGGGCAAATGTT
TCTTGCTTCTTTGGGTACCCAGAAACTGTAATGTTCCCTTCTATATATCCTCCAGTTTTT
CTACCAGCCAGCACATCCATTAGAGTAGTTTTACCAGCCCCACTAACTCCCATCAAAGCT
GTGAGAGTACCAGGCCTAAAAGCACCACTCACACCTTCCAGAAGCACCAATTTATCCGCA
AGGACACCTTGATTCTTCATTTCCTGTGGCATGTCAACAGAGTATATAATGTCATCAAAG
GTGATTGAATGTGGTTCAAATGGAAGAACCATTCCTTTTTGCTTGCTTTTGTTGGCCTCA
ACAGCAGCGTCTATCACCAATGATGATGAATTCGACAAGGTACTTCCAGTTCTAATCTCA
TCCCCATACTCTATCTCAGTGTCATGAATTGAGTTATTTCTTCTTTGTCGTAACTGAGTG
CCCTCTTcTGTTCTGTCATTGTGTTCAGTGCTTtCAGACTCCTCTGTTTTAATGGCCTGC
GGCTTCCCAAATGGGTTAAGGTAAGTAACAGCCAGTGTGAAATAGATGTTGAAAAGTAAT
ACAAATCCAACCATTGCCCCTACGCCTATCCAATACCAATATGCATGTGGAAAGAACCCA
CGGGACTTCAAAACTGCTACTCCCAGTGTTTCCGTTGAGTTTGCGAGAACTTTGCTCCAA
CTTTTCCCAAGAAACTCATTAACCACTATTGCATTTTGAGCATACATCATGGGAGATATC
CAATAGCCCCATATCCACCACTTTTTTATATCCGCTCTTGACAGGACAAAACCCTCCCAG
TGCAAAAAGTGTGAGCAGTGCACATGAACCAAAGGTGTTAGCAATAACCATGCTCCTGCC
CATTGCTGCGATAAATCGGACTATGCAGAAGCCATCTGAGTAACCAATGCAAGTAGAAGG
TATTCCCTAAACAATCTTCCGACATTtGGGTCAAATCCCCC
>QSDrought_00323
CCAGATGTTGGCTCATCCATGAATATTATAGAGGGGTTAGCCACTAGCTCAACCGCAATG
GTTAGCCTCTTGCGCTGCTCAGTGGAAAGACCACTCACACCGAGCAACCCAACTATtGCC
TGCCTCAATGGCTTGAGCTCCACAAGCTCCATAACTTCCTCAATGAACATCTGTCTGGTT
TCAAAATGAACTTCTGAGGACAAACGAAGCCAcGCTGAGTAGACCAAGGACTCATAGACA
GTAACATGAGGGGAGTGGATGTCATTTTGTTCACAGTATCCACAAATCCGGGCAAATGTT
TCTTGCTTCTTTGGGTACCCAGAAACTGTAATGTTCCCTTCTATATATCCTCCAGTTTTT
CTACCAGCCAGCACATCCATTAGAGTAGTTTTACCAGCCCCACTAACTCCCATCAAAGCT
GTGAGAGTACCAGGCCTAAAAGCACCACTCACACCTTCCAGAAGCACCAATTTATCCGCA
AGGACACCTTGATTCTTCATTTCCTGTGGCATGTCAACAGAGTATATAATGTCATCAAAG
GTGATTGAATGTGGTTCAAATGGAAGAACCATTCCTTTTTGCTTGCTTTTGTTGGCCTCA
ACAGCAGCGTCTATCACCAATGATGATGAATTCGACAAGGTACTTCCAGTTCTAATCTCA
TCCCCATACTCTGCATGTCAATAGAAATATAAtcagCACCTAAAGCATAACAAgGAGATA
AAACACACAAAACACTAATAATAGGATATTGTATCACCTATCTCAGTGTCATGAATTGAG
TTATTTCTTCTTTGTCGTAACTGAGTGCCCTCTTCTGTTCTGTC
>QSDrought_00324
CCTACCATCTCGCAGATCTTTCTCAGTCTCAGATAGGAAATGATGCTCTTTGGTTGTCAG
ATCTGATGGAAGTGCGGTCGATAAAGCTCACAGGGCTCAGAAATCGATTACTAACGCAGT
TGCATACTATTTCAGGGTAATAATCAGTGTAATATCCTCAGGCATGAACTTTTGCTTTTT
GAGGCCCTACAGGAAGGCTTGGAAGAAGAAATGGACAGGGATCCCACTGTATGTGTAATG
GGTGAAGATGTGGGTCATTATGGAGGATCATACAAGGTGACCAAAGGCCTTGCTACCAAA
TATGGAGATCTCAGGGTTCTTGACACTCCTATTGCTGAGAACTCCTTTACAGGTATGGGT
ATTGGAGCTGCCATGACTGGTCTGCGGCCAATTGTTGAGGGAATGAACATGGGATTTCTA
CTTCTAGCTTTTAACCAGATCTCTAACAACTGTGGCATGCTCCACTACACATCTGGTGGT
CAGTTtAAAATCCCGATTGTTATTCGGGGACCTGGTGGAGTTGGTCGGCAACTTGGGGCT
GAGCATTCCCAACGTCTTGAGTCATATTTCCAATCAATCCCTGGAATTCAAATGGTTGCA
TGCTCGACCCCATATAATGCGAAGGGCTTGATGAAAGCTGCAATTCGAAGTGAGAACCCA
GTGATACTATTTGAGCATGTTTTGCTTTACAACCTCAAAGAGAGAATTCCAGATGAAGAG
TATGTATGTTCTCTTGAAGAAGCTGAAATGGTTAGGCCTGGGGAGCACGTCACTATTTTA
ACCTATTCCCGGATGAGGTATCATGTAATGCAGGCTGCTAAAACTTTGGTGAACAAGGGC
TATGATCCTGAAGTAATTGATATCAGGTCACTGAAACCTTTTGATCTTCACACAATTGGG
AATTCAGTGAAAAAGACGCATCGTGTGCTGATTGTGGAGGAGTGCATGCGGACTGGTGGT
ATTGGTGCTAGTtTGACAGCTgCTATCACTGAGAATTTCAATGATTATTTGGACGCCCCC
ATTATATGTTTGTCTTCACAGGATGTGCCAACTCCATATGCTGGGACATTGGAGGAGTGG
ACTGTGGTTCAGCCTGCCCAGATTGTAACAGCCGTTGAGCAGCTTTGCCAGTAATTAcCT
CCAACAgTTCTGAAAGAGCTGTTGTTTTCCaTCCTGAGGACGCAATCTTcTTTACAGCTT
CGtTCTAGAAAtCGTTATCTAATTTTAGATTTTGTTGGCAATTTTTGTGTTTTCTGAAAT
GTGCAACTATTCATTAAGGTATTTTTCTATGTTGCTGTATTCATCACTATCATCCACCCA
CCAGCTATCTGAATGCGTTTTGGTTCATTGGAAGATTAAAGGTATTTGTGTATGCTACGG
CGTTTTGTAATGCCTTGATTTTAGCA
>QSDrought_00325
AGATCTGATGGAAGTGAGGTCCATAAAGCTCACAGGGCTCAGAAATTGATTGCTAACGCA
GTTGCAACTAAGGCGGATAGTTCTGCGGCTTCTACAGCTTCGCAACCCGGGCATGAACTT
TTGCTTTTTGAGGCCCTACAGGAAGGCTTGGAAGAAGAAATGGACAGGGATCCCACTGTA
TGTGTAATGGGTGAAGATGTGGGTCATTATGGAGGATCATACAAGGTGACCAAAGGCCTT
GCTACCAAATATGGAGATCTCAGGGTTCTTGACACTCCTATTGCTGAGAACTCCTTTACA
GGTATGGGTATTGGAGCTGCCATGACTGGTCTGCGGCCAATTGTTGAGGGAATGAACATG
GGATTTCTACTTCTAGCTTTTAACCAGATCTCTAACAACTGTGGCATGCTCCACTACACA
TCTGGTGGTCAGTTtAAAATCCCGATTGTTATTCGGGGACCTGGTGGAGTTGGTCGGCAA
CTTGGGGCTGAGCATTCCCAACGTCTTGAGTCATATTTCCAATCAATCCCTGGAATTCAA
ATGGTTGCATGCTCGACCCCATATAATGCGAAGGGCTTGATGAAAGCTGCAATTCGAAGT
GAGAACCCAGTGATACTATTTGAGCATGTTTTGCTTTACAACCTCAAAGAGAGAATTCCA
GATGAAGAGTATGTATGTTCTCTTGAAGAAGCTGAAATGGTTAGGCCTGGGGAGCACGTC
ACTATTTTAACCTATTCCCGGATGAGGTATCATGTAATGCAGGCTGCTAAAACTTTGGTG
AACAAGGGCTATGATCCTGAAGTAATTGATATCAGGTCACTGAAACCTTTTGATCTTCAC
ACAATTGGGAATTCAGTGAAAAAGACGCATCGTGTGCTGATTGTGGAGGAGTGCATGCGG
ACTGGTGGTATTGGTGCTAGTtTGACAGCTgCTATCACTGAGAATTTCAATGATTATTTG
GACGCCCCCATTATATGTTTGTCTTCACAGGATGTGCCAACTCCATATGCTGGGACATTG
GAGGAGTGGACTGTGGTTCAGCCTGCCCAGATTGTAACAGCCGTTGAGCAGCTTTGCCAG
TAATTAcCTCCAACAgTTCTGAAAGAGCTGTTGTTTTCCaTCCTGAGGACGCAATCTTcT
TTACAGCTTCGtTCTAGAAAtCGTTATCTAATTTTAGATTTTGTTGGCAATTTTTGTGTT
TTCTGAAATGTGCAACTATTCATTAAGGTATTTTTCTATGTTGCTGTATTCATCACTATC
ATCCACCCACCAGCTATCTGAATGCGTTTTGGTTCATTGGAAGATTAAAGGTATTTGTGT
ATGCTACGGCGTTTTGTAATGCCTTGATTTTAGCA
>QSDrought_00326
GTCACTGAAACCTTTTGATCTTCACACAATTGGGAATTCAGTGAAAAAGACACATCGTGT
GCTGATTGTGGAGGAGTGCATGCGGACTGGTGGTATTGGTGCTAGTTTGACAGCTaCTAT
CACTGAGAATTTCAATGaTTATTTGGACGCCCCCATTATATGTTTGTCTTCACAGGATGT
GCCAACTCCATATGCTGGGACATTGGAGGAGTGGACTGTGGTTCAGCATGCCCAGATTGT
AACAGCCGTTGAGCAGCTTTGCCAGTAATTACTCCAACAGTTCTGAAAGAGCTGTTGTTT
TCCATCCTGAGCACGCAATCTTCTTTACAGCTTCGTTCTAGAAATCGTTATCTAATTTTA
GATTTTGTTGGCAATTATTGTGTTTTCTGAAATGTGCAACTATTCATTAAGGTATTTTTC
TATGTTGCTGTATTCATCACTATCATCCACCCACCAGCTATCTGAATGCGTTTTGGTTCA
TTGGAAGATTAAAGGTATTTGTGTATGCTACGGCGTTTTGTAATGCCTTGATTTTAGCA
>QSDrought_00327
GGGCAGGCAGCCGGCTGTTCTGAGGACTTTTAGCCAAAGATTGAGCAGAGGCTTCAATGA
TGCCGTCAATGGATTCAATGACGaTGGCTGGTCGTTGATCAACAGTGATGGTGCTGAAGA
TGTGATTATTGCAGTTAATTCAACCAAGAACTTGAGTGCCACCTCTAaTCCTGCAAATTC
CCTCTCATTTGTTGGAGGAATTCTGTGTGCAAAGGCTTCCATGCTACTCCAAAATGTCCC
TCCTGCTGTCCTGGTGCGCTTCCTGAGGGAGCACCGCTCAGAGTGGGCTGATTTCAATGT
TGATGCGTATTCAGCTGCATCATTGAAAGCgGGCTCATATGCTTATCCAGGGATGAGGCC
TACAAGGTTTACTGGGAGCCAAATTATCATGCCTCTTGGCCACACAATAGAACATGAAGA
ATTGCTTGAAGTTATTCGACTTGAAGGACATTCTCTTCCTCAAGAAGATGCTTTTGCATC
AAGGGACATTCATCTATTGCAGATATGTAGTGGAGTTGACGAGAATGCTGTGGGAGCTTG
TTCTGAACTTGTATTTGCTCCAATTGATGAAATGTTTCCTGATGATGCTCCACTGTTACC
CTCTGGTTTCCGTATCATTCCGTTGGATTCAAAAACAAGTGATGCAAAGGATTCATTGTC
GACTCATCGCACCCTAGATCTTACATCAAGTCTTGAAGTGGGCCCAGCAACAAACCATGC
TGCAGGAGATGTGTCATCGTGTCATTACTCTCGATCAGTCTTGACTATTGCTTTCCAGTT
TCCATTTGATAGCAGTCTACAAGATAATGTTGCAACCATGGCACGCCAGTATGTCCGAAG
TGTCATCTCCTCTGTGCAGAGGGTTGCGATGGCAATATCTCCAACAGGATTGAGCCCAGC
CATGGGACCAAAGCTTTCCCCAGGCTCTCCAGAGGCTCTTACGCTGGCTCACTGGATCTG
CCAGAGCTATAGTTACCATATAGGAGCAGACCTGCTGAGATCTGATTCTCTGGGTGGTGA
TTCGGTGTTGAAACATTTATGGAATCACCAGGATGCCATTTTGTGCTGTTCATTGAAGAC
AGTGCCAGTTTTCATCTTCGCAAACCAGACAGGGCTTGACATGTTGGAAACAACTCTAGT
GGCTTTACAAGACATCACACTTGATAAAATATTcGATGAGTCTGGACGCAAGGCATTGTG
TGCTGACTTTGCCAAGTTAATGCAGCAGGGATTCACTTACTTGCCGGGTGGAATCTGCAT
GTCGACAATGGGGCGCCATGTTTCATATGAACAAGCGATTGCATGGAAAGTCCTTGCTGC
AGATGAGACCACTGTCCATTgCCTAGCCTTTtCTTTCGTAAATTGGTCTTTTGTGTGAA
>QSDrought_00328
GGGCAGGCAGCCGGCTGTTCTGAGGACTTTTAGCCAAAGATTGAGCAGAGGCTTCAATGA
TGCCGTCAATGGATTCAATGACGaTGGCTGGTCGTTGATCAACAGTGATGGTGCTGAAGA
TGTGATTATTGCAGTTAATTCAACCAAGAACTTGAGTGCCACCTCTAaTCCTGCAAATTC
CCTCTCATTTGTTGGAGGAATTCTGTGTGCAAAGGCTTCCATGCTACTCCAAAATGTCCC
TCCTGCTGTCCTGGTGCGCTTCCTGAGGGAGCACCGCTCAGAGTGGGCTGATTTCAATGT
TGATGCGTATTCAGCTGCATCATTGAAAGCgGGCTCATATGCTTATCCAGGGATGAGGCC
TACAAGGTTTACTGGGAGCCAAATTATCATGCCTCTTGGCCACACAATAGAACATGAAGA
ATTGCTTGAAGTTATTCGACTTGAAGGACATTCTCTTCCTCAAGAAGATGCTTTTGCATC
AAGGGACATTCATCTATTGCAGATATGTAGTGGAGTTGACGAGAATGCTGTGGGAGCTTG
TTCTGAACTTGTATTTGCTCCAATTGATGAAATGTTTCCTGATGATGCTCCACTGTTACC
CTCTGGTTTCCGTATCATTCCGTTGGATTCAAAAACAAGTGATGCAAAGGATTCATTGTC
GACTCATCGCACCCTAGATCTTACATCAAGTCTTGAAGTGGGCCCAGCAACAAACCATGC
TGCAGGAGATGTGTCATCGTGTCATTACTCTCGATCAGTCTTGACTATTGCTTTCCAGTT
TCCATTTGATAGCAGTCTACAAGATAATGTTGCAACCATGGCACGCCAGTATGTCCGAAG
TGTCATCTCCTCTGTGCAGAGGGTTGCGATGGCAATATCTCCAACAGGATTGAGCCCAGC
CATGGGACCAAAGCTTTCCCCAGGCTCTCCAGAGGCTCTTACGCTGGCTCACTGGATCTG
CCAGAGCTATAGGTGAgTTCTGCTTTGATTTCGCATATTGTGGTTAGGATGTGTGACACC
GTGGTTGGCATCACAGAATCCATTGAATACTAAAAAGTGGATGTTAGCTTCCATCCTGCA
AGCAAAAAAATTTGAAGTTCATGATCAACCTATCTTCTGTTGAGCTGTTATTAAATGCTT
TAATATAGACCCTTCCAATATATTCCTGTACAAGCTAGTTAATTATGTTCTTTATCTTTT
CCTCAGTTACCATATAGGAGCAGACCTGCTGAGATCTGATTCTCTGGGTGGTGATTCGGT
GTTGAAACATTTATGGAATCACCAGGATGCCATTTTGTGCTGTTCATTGAAGGTACAGAT
T
>QSDrought_00329
GGGGGTACAGATTCCAGTAGAAAACACCTCGTTTTATACTTTGATAGAAAGGTTGTGGAG
TTGATATAGTGGTTTAGCATATTGCTCAATTTATGTAGTCTATTTAAATGGTAGTATTTT
TTATTAAATCTGGATTTTCATTGGCATTGCAGACAGTGCCAGTTTTCATCTTCGCAAACC
AGACAGGGCTTGACATGTTGGAAACAACTCTAGTGGCTTTACAAGACATCACACTTGATA
AAATATTcGATGAGTCTGGACGCAAGGCATTGTGTGCTGACTTTGCCAAGTTAATGCAGC
AGGGATTCACTTACTTGCCGGGTGGAATCTGCATGTCGACAATGGGGCGCCATGTTTCAT
ATGAACAAGCGATTGCATGGAAAGTCCTTGCTGCAGATGAGACCACTGTCCATTgCCTAG
CCTTTtCTTTCGTAAATTGGTCTTTTGTGTGAA
>QSDrought_00330
GGGGAACCCACATAATCTGATTGTATTGCTAATATACAaTAAGAGCTTTGTTATCAATGG
CAAGcGGTGGTGGTGATAATGAGCTAGAAGTGAGCAACAAGCAAGTGATCTTCAAGGACT
ATGTGTCTGGTTTCCCTAAAGAATCAGACATGTACCTTAAAACCAATGGgACCATAAAGT
TGAAGgTCCCAGAAGGcTCAAATGGGCTTTTAGTgAAGAATCTGTACCTGTCCTGTGATC
CTTATATGCGTAATCGTATGAAGAAGTCAACCGATTCCTTGGTGCCCGGTTCGCCCATTG
TTGGATtTGGTGTGGCAAAAGTTTTAGATTCTGGGAGTCCAAAATTCAAGAAAGGTGACT
TAGTTTGGGGAAGAACTGGATGGGAAGAATATAGTcTGATTACAGATTTGCAGAATTtGT
TTAAAATCGAACACACTGATGTGCCACTGTCCTACTATACTGGTATTCTTGGTATGCCTG
GTTTAACTGCTTATGGTGGTTTTTATGAGGTTTGCTCTCCTAAGAAAGGAGAGTATGTCT
TCaTTTCAGCAGCTTCTGGGGCAGTTGGTCAGCTTGTTGGGCAGTTTGCAAAGCTGTTAG
GCTGCTATGTTGTTGGAAGTGCTGGAAGCAAAGAAAAGGTTGATTTGCTGAAGAAcAAAT
TCAAGTTCGATGAGGCATTCAACTATAAAGAAGAGTCTGACTTGGATGCAGCTTTGAAAA
GGTACTTTCCTGAAGGTATTGATATTTACTTTGAGAATGTTGGGGGgAAAATGCTTGATG
CAGTGCTACTCAACATGAGGACCCATGGTCGCATTGCTGTTTGTGGCATGATCTCACAGT
ACAACCTTGAGAAGCCAGAAGGTGTTTACAATTTAACGCACATGATTTACAAACGGGTTC
ATATGAAAGCATTTGTGGTTTTTGATTACTATCACCTTTACCCGAAGTTTCTGGATTTGG
TTCTGCCTCACATTGCTGAAGGGAATATTGTGTATTTGGAAGACATAGCTGAAGGCCTTG
AGAGTGGTCCAGCAGCCCTTGTTGGGCTATTTTCTGGCCTCAATGTTGGTAAACAGGTAG
TTTTAGTTGCTCAAGAATGATTGACTTCATGACCAAAAGCTCTAGGTCTCTTGGAGATTC
CTACTGTAAATAAaCCTTAAGCGTCTACACCTTTGGTGGACGTTTCAGGTCttGGTGTTC
ATGAAGCATTGAGTTTACTAAGTAGATGTAATGTCATTGATGTCAAGAATTTCAGAAATA
GCAGATCTTATGATGCTACAAGCTCAAATTCACTTCAACATACTAATTTCATGCAATGCA
ATAATT
>QSDrought_00331
GGGGAACCCACATAATCTGATTGTATTGCTAATATACAaTAAGAGCTTTGTTATCAATGG
CAAGcGGTGGTGGTGATAATGAGCTAGAAGTGAGCAACAAGCAAGTGATCTTCAAGGACT
ATGTGTCTGGTTTCCCTAAAGAATCAGACATGTACCTTAAAACCAATGGgACCATAAAGT
TGAAGgTCCCAGAAGGcTCAAATGGGCTTTTAGTgAAGAATCTGTACCTGTCCTGTGATC
CTTATATGCGTAATCGTATGAAGAAGTCAACCGATTCCTTGGTGCCCGGTTCGCCCATTG
TTGGATtTGGTGTGGCAAAAGTTTTAGATTCTGGGAGTCCAAAATTCAAGAAAGGTGACT
TAGTTTGGGGAAGAACTGGATGGGAAGAATATAGTcTGATTACAGATTTGCAGAATTtGT
TTAAAATCGAACACACTGATGTGCCACTGTCCTACTATACTGGTATTCTTGGTATGCCTG
GTTTAACTGCTTATGGTGGTTTTTATGAGGTTTGCTCTCCTAAGAAAGGAGAGTATGTCT
TCaTTTCAGCAGCTTCTGGGGCAGTTGGTCAGCTTGTTGGGCAGTTTGCAAAGCTGTTAG
GCTGCTATGTTGTTGGAAGTGCTGGAAGCAAAGAAAAGGTTGATTTGCTGAAGAAcAAAT
TCAAGTTCGATGAGGCATTCAACTATAAAGAAGAGTCTGACTTGGATGCAGCTTTGAAAA
GGTACTTTCCTGAAGGTATTGATATTTACTTTGAGAATGTTGGGGGgAAAATGCTTGATG
CAGTGCTACTCAACATGAGGACCCATGGTCGCATTGCTGTTTGTGGCATGATCTCACAGT
ACAACCTTGAGAAGCCGGAAGGTGTTTACAATTTAACGCACATGATTTACAAACGGGTTC
ATATGAAAGCATTTGTGGTTTTTGATTACTATCACCTTTACCCGAAGTTTCTGGATTTGG
TTCTGCCTCACATTGCTGAAGGGAATATTGTATATTTGGAAGACATAGCTGAAGGCCTTG
AGAGTGGTCCAGCAGCCCTTGTTGGGCTATTTTCTGGCCTCAATGTTGGTAAACAGGTAG
TTGTAGTTGCTCAAGAATGATTGACTTCATGACCAACAGCcAACAGCTCTAGGTCTCTTG
GAGATTCCTACTGTAAATAAACCTTAAGCGTCTACACCTTTGGTGGACGTTTTAGGTCTT
GGTGTTCATGAAGAATTGAGTTTACTAAGTAGATGTAATGTCATTGATGTCAAGAATTTC
AGAAATAGCAGATAGGCAGATCTTATGATGCTACAAGCTCAAATTC
>QSDrought_00332
GGGGAACCCACATAATCTGATTGTATTGCTAATATACAaTAAGAGCTTTGTTATCAATGG
CAAGcGGTGGTGGTGATAATGAGCTAGAAGTGAGCAACAAGCAAGTGATCTTCAAGGACT
ATGTGTCTGGTTTCCCTAAAGAATCAGACATGTACCTTAAAACCAATGGgACCATAAAGT
TGAAGgTCCCAGAAGGcTCAAATGGGCTTTTAGTgAAGAATCTGTACCTGTCCTGTGATC
CTTATATGCGTAATCGTATGAAGAAGTCAACCGATTCCTTGGTGCCCGGTTCGCCCATTG
TTGGATtTGGTGTGGCAAAAGTTGTAGATTCTGGGAATCCAAAATTCAAGAAAGGTGACT
TAGTTTGGGGAACAACTGGATGGGAAGAATATAGTTTGATTACAGATTTgCAGAATTTGT
TTAAAATCGAACACACTGACGTGCCACTGTCA
>QSDrought_00333
CTTTAACCAACTAGCATTCATATGCATACATCTATTCTATGTCTTCAGATTTGTAGCTAT
CCAACAAAGGGGTCTTATCATCAGATGAaGATCCCAAGCTAGCGCTGCAATAGTCTTGTC
TCAATTCTTCTTTAGCTTTTGCCCATATGACACCATAAAATCCAaTTGATAATATTATTG
CTCCAATGACGCTCCCAAGATAGAGAGCATCACCAAGGAATATGACACCCATAGCAGCTG
CAATGACTATTGACAATGGCTTAAAGATTGATACATACACAGGGCCCTTCAAGTGCAAGC
ACCATGTGTGAATAACACTGCTGAAGGATGAACCAAAGAATCCCGAGTATATAACGGCGA
CCAATGTTATATCAGGCCTTAGTATCCAAGAACTTAAGTTTCCTTCCACTaTTAAACATA
CTGGTGCAGATATgaTTGTTGCACACAAGAGGTATAAGAAGACCACAACTATCTCTGCTG
GATATATTTTCATAACTTGGGTCTGAACAATGTACCAGCCTGAAAACAGAAGATTCGAAG
CAGCGAGTAAAAGGCCACCTATCACCCACGGTGTTTCTGaTGTGCCTTGTGGAGAATGAA
GTGAAAGAGATGTTGACTGAGATGAAGATATGATTGTAGGGCCCTTGTAGAAAACCACTA
CCAATGCTCCtGATATTGATACTATTGTGCCCATGATTTTAGCCTGAAAATGACAGCAAG
TATGAAAGTAAAAGCTGGTGTGAGGTTGCTGATGGCTGAAGCAAGAGTTGCTGAGCTGAA
TTCTATGCCTTTATAGTTACATAACTGACCTGAAAACCCAaGTAGTCCAAGTAGGAAAAT
TCTATAGAAGAGAGACAACTTGAATGTAGGAAGCCCTGTTGTTCCACGAAAGACAAAGGC
CAGAGGGAAGAGAACAAGAGTAGAAAAAGCATACATGTAGAGGACAAAGACATAGTAGCT
CAACCCTTTCAAAGAGGATGCTTTGAATAAGATGTTTAAGCCAACGTTTGTGCATTCTGC
TGTAACCATGGCTGAAAATGGAAGACCATTCTCGTAACAGTATCTACCTGCCATCTCTCT
CTCTCTCttTCCTATCTCCTCCTCCGT
>QSDrought_00334
CTTTAACCAACTAGCATTCATATGCATACATCTATTCTATGTCTTCAGATTTGTAGCTAT
CCAACAAAGGGGTCTTATCATCAGATGAaGATCCCAAGCTAGCGCTGCAATAGTCTTGTC
TCAATTCTTCTTTAGCTTTTGCCCATATGACACCATAAAATCCAaTTGATAATATTATTG
CTCCAATGACGCTCCCAAGATAGAGAGCATCACCAAGGAATATGACACCCATAGCAGCTG
CAATGACTATTGACAATGGCTTAAAGATTGATACATACACAGGGCCCTTCAAGTGCAAGC
ACCATGTGTGAATAACACTGCTGAAGGATGAACCAAAGAATCCCGAGTATATAACGGCGA
CCAATGTTATATCAGGCCTTAGTATCCAAGAACTTAAGTTTCCTTCCACTaTTAAACATA
CTGGTGCAGATATgaTTGTTGCACACAAGAGGTATAAGAAGACCACAACTATCTCTGCTG
GATATATTTTCATAACTTGGGTCTGAACAATGTACCAGCCTGAAAACAGAAGATTCGAAG
CAGCAAGTAAAAGGCCACCTATCACCCACGGTGTTTCTGATGTGCCTTGTGGAGAATGAA
GTGAAAGAGATGTTGACTGAGATGAAGATATGATTGTAGGGCCCTTGTAGAAAACCACTA
CCAATGCTCCaGATATTGATACTATTGTGCCCATGATTTTAGCCTGAAAATGACAGCAAG
TATGAAAGTAAAAGCTGGTGTGAGGTTGCTGATGGCTGAAGCAAGAGTTGCTGAGCTGAA
TTCTATGCCTTTATAGTTACATAACTGACCTGAAAACCCAaGTAGTCCAAGTAGGAAAAT
TCTATAGAAGAGAGACAACTTGAATGTAGGAAGCCCTGTTGTTCCACGAAAGACAAAGGC
CAGAGGGAAGAGAACAAGAGTAGAAAAAGCATACATGTAGAGGACAAAGACATAGTAGCT
CAACCCTTTCAAAGAGGATGCTTTGAATAAGATGTTTAAGCCAACGTTTGTGCATTCTGC
TGTAACCATGGCTGAAAATGGAAGACCATTCTCGTAACAGTATCTACCTGCCATCTCTCT
CTCTCTCttTCCTATCTCCTCCTCCGT
>QSDrought_00335
CTTTAACCAACTAGCATTCATATGCATACATCTATTCTATGTCTTCAGATTTGTAGCTAT
CCAACAAAGGGGTCTTATCATCAGATGAaGATCCCAAGCTAGCGCTGCAATAGTCTTGTC
TCAATTCTTCTTTAGCTTTTGCCCATATGACACCATAAAATCCAaTTGATAATATTATTG
CTCCAATGACGCTCCCAAGATAGAGAGCATCACCAAGGAATATGACACCCATAGCAGCTG
CAATGACTATTGACAATGGCTTAAAGATTGATACATACACAGGGCCCTTCAAGTGCAAGC
ACCATGTGTGAATAACACTGCTGAAGGATGAACCAAAGAATCCCGAGTATATAACGGCGA
CCAATGTTATATCAGGCCTTAGTATCCAAGAACTTAAGTTTCCTTCCACTaTTAAACATA
CTGGTGCAGATATgaTTGTTGCACACAAGAGGTATAAGAAGACCACAACTATCTCTGCTG
GATATATTTTCATAACTTGGGTCTGAACAATGTACCAGCCTGAAAACAGAAGATTCGAAG
CAGCAAGTAAAAGGCCACCTATCACCCACGGTGTTTCTGATGTGCCTTGTGGAGAATGAA
GTGAAAGAGATGTTGACTGAGATGAAGATATGATTGTAGGGCCCTTGTAGAAAACCACTA
CCAATGCTCCaGATATTGATACTATTGTGCCCATGATTTTAGCCTGTGTGATTGAGCATC
TCAAAGCTAGATTTTCCATCCTGAAAATGACAGCAaGTATGAAAGTAAAAGCTGGTGTGA
GGTTGCTGATGGCTGAAGCAAGAGTTGCTGA
>QSDrought_00336
GGGGAACATAGACAAAGAAaCCATCTGAGAAAGTGAAAGACCAGCCCACATTCACAAGCC
AGAGCCATGTTGCCCATTTTCCTTCTCATTCTAATTCCTTTCcTTTCcATACTCTTCTTC
TTCTtcTTCCTCACCACCTCCAAATCCAACTCCAAAGCTCCCAAATCCTACCCTCTAGTG
GGTTCATTCTTCGCCATCCTCGCCCACCAAGATCGCCAGCTCCAATGGTTCTCAGAGATC
CTCCAAGACTCACAGACTTTCTCGGCCATGGAATCTTCAACCTCGACGGTGATGAGTCCT
GGAAGTTCCAAAGACAAGTCGCTAGCCACGAATTCAACACCAAATCTCTCCGCAAGTTCG
TTGAAACCGTTGTGGACGCTGAGCTCTCTGACCGCTTAATCCCCATTCTCTCCTCAGCTG
CCAAAGATGGAACTGTCCTAGATTTCCAAAACATTCTTCAAAGGTTTGCTTTCGATAATA
TATGTAAGATCGCTTTTGGGTTCGACCCGGTTTACTTGTCGCCCtCTCTTCCACAAGCCA
AGTTCGCCGTAGCCTTTGAAGACAGTGTTCGAATCAGCCACGGGAGGCTCACTGCTCCAA
TTCAACTCATTTGGAAAATCAAGAAGTTTTTCAATATTGGGTCAGAAAAGCGTCTCAAAA
CGGCTATCTCAGAAGTAAAAGAGTACGCCATGAACATAGTAAAACAAAAGAAGCAAAAGC
TAGAGCAGCTGGGAGAGAAAGAGAGCCTCGATGACGACCTCTTGTCAAGGTTCTTGAGCT
CTGGCCATGTGGACGAGAAGTTCGTGACCGACATTGTGATCAGCTTTTTAATCGCTGGGC
GTGACACTACATCAGCGGCTTTAACGTGGTATTTCTGGCTTCTATCTCAGCACCCGGAAG
TCCAATCCAAGGTTGTGAAGGAAATCAAGGAACATTCCGAAGTGCCTGCTTATGAAGAAG
TGAAAGACCTGGTGTACGTTCACGCCTCTTTATGTGAGTGCATGCGGCTGTACCCACCAG
TCCCGTTGGACACGAAGGAGGCTCTGAACGACGACGTGCTGCCCGGAGGGACAGTGGTGA
AGAAGGGGATGAGAGTTTCTTACTTTCCATACGCGATGGGGAGGTTGGAGTCGCTGTGGG
GATCAGACTGGGCCGAGTTCAAGCCCGAGAGGTGGCTGCAGAAGGAGAATAATTCCAAGT
CATGGAGGTTTGTGCAGAAGGACTCGTACCATTACCCGGTGTTCCAAGCGGGTCCTAGAA
TTTGTTTGGGGAAGGAGATGGCTTTCTTGCAGATGAAGAGCGTGGTGGCTGGGGTTTTAA
GGAGGTTTAAGGTGGTGCCAGCGTTTGAACGAGAGGCTGTGGAACCAGAGtTTATTTCCT
ACTTGACTGCCAAGATGAAAGGTGGgTTTCCTGTGAAGATTGTGGAGAGGGGTCAAGATG
AgAATTGAGTGAAcccTTCCTATCTACTACTTAaCTTTCTGTGATTGAAGTTAATAAATT
TGGATGAtGATGTCAAATTAATGTGTAATTTTATTTCCTTAAGTTATGATCAGTTATTTA
CTTCATGTTAAGTAATTTTCATTGTTATATATAGCTGTAGATCAAATTAATAGTCGTTTC
CCCTTCTTGGTTCTTGTGTTA
>QSDrought_00337
TGGGTCAGAAGAGCGTCTCAAAACGGCTATCTCAGAAGTAAAAGAGTACGCCATGATAGT
AAAACAAAAGAAGCAAAAGCTAGAGCAGCTGGGGGAGAAAGAGAGCCTCGATGACGACCT
CTTGTCAAGGTTCTTGAGCTCTGGCCATGTGGACGAGAAGTTCGTGACCGACATTGTGAT
CAGCTTTTTAATCGCTGGGCGTGACACTACATCAGCGGCTTTAACGTGGTATTTCTGGCT
TCTATCTCAGCACCCGGAAGTCCAATCCAAGGTTGTGAAGGAAATCAAGGAACATTCCGA
AGTGCCTGCTTATGAAGAAGTGAAAGACCTGGTGTACGTTCACGCCTCTTTATGTGAGTG
CATGCGGCTGTACCCCCAGTCCCGTTGGACACGAAGGAGGCTCTGAACGACGACGTGCTG
CCCGGAGGGACAGTGGTGAAGAAGGGGATGAGAGTTTCTTACTTTCCATACGCGATGGGG
AGGTTGGAGTCGCTGTGGGGATCAGACTGGGCCGAGTTCAAGCCCGAGAGGTGGCTGCAG
AAGGAGAATAATTCCAAGTCATGGAGGTTTGTGCAGAAGGACTCGTACCATTACCCGGTG
TTCCAAGCGGGTCCTAGAATTTGTTTGGGGAAGGAGATGGCTTTCTTGCAGATGAAGAGC
GTGGTGGCTGGGGTTTTAAGGAGGTTTAAGGTGGTGCCAGCGTTTGAACGAGAGGCTGTG
GAACCAGAGtTTATTTCCTACTTGACTGCCAAGATGAAAGGTGGgTTTCCTGTGAAGATT
GTGGAGAGGGGTCAAGATGAgAATTGAGTGAAcccTTCCTATCTACTACTTAaCTTTCTG
TGATTGAAGTTAATAAATTTGGATGAtGATGTCAAATTAATGTGTAATTTTATTTCCTTA
AGTTATGATCAGTTATTTACTTCATGTTAAGTAATTTTCATTGTTATATATAGCTGTAGA
TCAAATTAATAGTCGTTTCCCCTTCTTGGTTCTTGTGTTA
>QSDrought_00338
GGGGAACATAGACAAAGAAaCCATCTGAGAAAGTGAAAGACCAGCCCACATTCACAAGCC
AGAGCCATGTTGCCCATTTTCCTTCTCATTCTAATTCCTTTCcTTTCcATACTCTTCTTC
TTCTtCTTCCTCACCACCTCCAAATCCAACTCCAAAGCTCCCAAATCCTACCCTCTAGTG
GGTTCATTCTTCGCCATCCTCGCCCACCAAGATCGCCAGCTCCAATGGTTCTCAGAGATC
CTCCAAGACTCACCTTCCGCCACCTTCGTTCTCCGCCGCTCCTACTCCAACCGCCAAGTC
TTCTCCGCAACCCCGCCGTGGTCCAACACATCCTTAAGTCCAACTTCCAGAACTATGGAA
AAGGCGAGACTTTTCGT
>QSDrought_00339
ATATATTGTTTACTGATGTATAGTGTTTCTGGAATTTGATGACAGGCTTTTTTGGGTTTT
TGAATGGTGAAGATTTTTAATGAGGATTTGGATTTAATTGAATGGGATTGAATAAGAGGG
AAGCTGTGAGTAGCAATTAATTAGTCTCTGGTGAATGTGCCACGGACGGGTGTGTGTTTT
GTTAGGTAGACGGAATGGAGAGATTTTTATCGGCGGTGGCGATGGTGAATCAGGCGGCTG
CAGAAGCCGGGGTGGGAGTGGCCGGAGAGTCCCTTTTAGGGACTATCAAAATCGCGGTGT
TGCCGATAGCAAAGGTCTTCACAATGTGTTTTTTGGGATTCCTTATGGCTTCCAAGTATG
TCAACATTTTGCCTGCTAGTGGAAGGAAACTTTTAAATGGGTTggTCtTttCACTTTTAC
TTCCATGTTTGATATTCTCTCAACTTGGTCAAGCTATCACCATTGAGAAAATGCTTGAAT
GGTGGTTTATTCCTATGAATgTTATTCTGGGTAGCATGTCAGGATCCTTAATAGGTTTCA
TTGTTGCATCGCTTGTCCGTCCACCATACCCTTTTTTCAAGTTTTCAATCATACAAATTG
GAATTGGCAATATTGGGAACATACCACTTGTATTGATTGCGGCTCTATGCAGAGACAAAT
CTAATCCTTTTGGTGACTCAGAAAAATGTAGCACAGATGGGACTGCCTATATTTCATTTG
GCCAGtGGGTTGGCGCCATCATCTTATACACATATGTGTTTCAAATGTTGGCGCCTCCTC
CTGAAGGTACCTTTGACATTGAGGATGGAAATCTTCCCATCAAGGACCCTCCAAAGGAAG
CCACAGCTGAGCAACTTCCATTGCTTACACACGAGGAGGCAGCATCAGTCAATTCAACAG
CATTAGCCAGTCCAAAGGAAGAGCATCAGCCAACTGCTTCGGAGAAAGGAAAGGTGAGAA
CTAATAGATATTCATCAACGACTGTAAGTGTTAGGAAGTGTGTTGCCACAGCAACAATAA
TTGCTCTTGAAAAGTGTTTCCCTTAGTAtCTAAAGCTgCTCCTTtCATGTGTCTTTGGTG
ACAAAGTAATGACTTTGGAATATTAAATTATCATCTTATTTCTCCGCTGATGTAAAATTA
TAGAACTTCATCTGTATGTAGATGATTTAATATAATAGGCATGGTGATAAAATACCACTT
ATCTTAAAAACTC
>QSDrought_00340
ATATATTGTTTACTGATGTATAGTGTTTCTGGAATTTGATGACAGGCTTTTTTGGGTTTT
TGAATGGTGAAGATTTTTAATGAGGATTTGGATTTAATTGAATGGGATTGAATAAGAGGG
AAGCTGTGAGTAGCAATTAATTAGTCTCTGGTGAATGTGCCACGGACGGGTGTGTGTTTT
GTTAGGTAGACGGAATGGAGAGATTTTTATCGGCGGTGGCGATGGTGAATCAGGCGGCTG
CAGAAGCCGGGGTGGGAGTGGCCGGAGAGTCCCTTTTAGGGACTATCAAAATCGCGGTGT
TGCCGATAGCAAAGGTCTTCACAATGTGTTTTTTGGGATTCCTTATGGCTTCCAAGTATG
TCAACATTTTGCCTGCTAGTGGAAGGAAACTTTTAAATGGGTTggTCtTttCACTTTTAC
TTCCATGTTTGATATTCTCTCAACTTGGTCAAGCTATCACCATTGAGAAAATGCTTGAAT
GGTGGTTTATTCCTATGAATgTTATTCTGGGTAGCATGTCAGGATCCTTAATAGGTTTCA
TTGTTGCATCGCTTGTCCGTCCACCATACCCTTTTTTCAAGTTTTCAATCATACAAATTG
GAATTGGCAATATTGGGAACATACCACTTGTATTGATTGCGGCTCTATGCAGAGACAAAT
CTAATCCTTTTGGTGACTCAGAAAAATGTAGCACAGATGGGACTGCCTATATTTCATTTG
GCCctCCTGAAGGTACCTTTGACATTGAGGATGGAAATCTTCCCATCAAGGACCCTCCAA
AGGAAGCCACAGCTGAGCAACTTCCATTGCTTACACACGAGGAGGCAGCATCAGTCAATT
CAACAGCATTAGCCAGTCCAAAGGAAGAGCATCAGCCAACTGCTTCGGAGAAAGGAAAGG
TGAGAACTAATAGATATTCATCAACGACTGTAAGTGTTAGGAAGTGTGTTGCCACAGCAA
CAATAATTGCTCTTGAAAAGTGTTTCCCTTAGTAtCTAAAGCTgCTCCTTtCATGTGTCT
TTGGTGACAAAGTAATGACTTTGGAATATTAAATTATCATCTTATTTCTCCGCTGATGTA
AAATTATAGAACTTCATCTGTATGTAGATGATTTAATATAATAGGCATGGTGATAAAATA
CCACTTATCTTAAAAACTC
>QSDrought_00341
TTTCATCTATCCCTCAATATTTAGTTTTCTATAAGTTTCATCATTACCACGTACtAAAGA
TTTTGTATATAAaTAATGTATGTTAGGTTGGCGCCATCATCTTATACACATACGTGTTTC
AAATGTTGGCGCCTCCTCCTGAAGGTACCTTTGACATTGAGGATGGAAATCTTCCCATCA
AGGACCCTCCAAAGGAAGCCACAGCTGAGCAACTTCCATTGCTTACGCACGAGGAGGCAG
CATCAGTCAATTCAACAGCATTAGCCAATCCAAaGGAAGAGCATCAGCCAACTGCTTCGG
AGAAAGGAAAGGTGAGAACTAATAGATATTCATCAACGACCGTAAGTGTTAGGAAGTGTG
TTGCCACAGCAACAATAATTGCTCTCGAAAAGTGTTTCCCTTAGTAtCTAAAGCTgCTCC
TTtCATGTGTCTTTGGTGACAAAGTAATGACTTTGGAATATTAAATTATCATCTTATTTC
TCCGCTGATGTAAAATTATAGAACTTCATCTGTATGTAGATGATTTAATATAATAGGCAT
GGTGATAAAATACCACTTATCTTAAAAACTC
>QSDrought_00342
GTCCTAAAATATAaTGCTCACATTGTTATTGCACTAAcATTTTCTAACTGAAATTCGTCC
CACACATAACAACAGTCCTCCAGAATTCCTTTCTCCAGtcACTGAGAATTTAGCCTTTTA
ACATCTACCAATTGGTAAAGATCACCTCGTCGTTGCTTTAACAAGGGGAGACTTGTCCTC
CGGAGaTCAAGTAATGAATAATCAATCTCTGCCAAGATTATAGCCTCCTCGTGTTCAGTA
GTTGCCAGGACTTCTCCAAATGGTCCAACAAGAGTGGAGTGGCCCCAAGCCACATAACCA
GCCCCAGCcTCTCGAGCAGGTGAACAAGTTGCTACATACAACTGATTATCTACAGCCCTT
GCCCTCTGCAATAAtTCCCAATGCAATGGTCCAGTAGTCATGTTAAATGCCCCAGGATAG
CATAGCAAGTGAGCCCCTCTTGCTGCATATATCATTGCCAGTTCCTGAAACCGAAGGTCA
TAACAGATGCCTATACCAATTCGCCCAACTTCTGTATCCACAATGGTAGGAGTCTCCCCT
GCCGTGAGAGTCTTTGACTCCATAAAGGTAATCTTCCCAGGAATGTCAATATCGAAGAGA
TGTATCTTGCGGTGCTTAGCTTTGAGGTTTCCATCAGTACCAAAGACGCAACAAGTATTA
AAAATTCGATCTCCAGAGCGTTCGGGTATAGAGCCACCAACAATAGTTATGTTGAGATTA
CGAGAAAGcTGAGAGAGCATGGTTGTGGAAGGAGAAGCATCACCACCTGCATCAATGTCC
TCGGCATAGACAGGGAAGCAATCATTTGAATATGGACTATTCCATATTTCGGGCAAGAGA
ACAAGCTTGGCGCCCTTAGCGGCAGCCTCCTGGATCTTGCTACGAGCATGGGCGATGTTC
CTCTCCTTATCGGGAGTAACGGTTATTTGGCACAACGCAATCATAAACTTGTCAACAGGG
GGAGCGGGCAAAGGAAGAGCAGGAGGGGCTCTTGCTTGTTCGGCCATGGAGGCGGAGGAA
GAAGCCATTATCCTTATATTCCTACTGCCACTGCCACTGCCGTGGAagATTTGATTTTGA
TGAGTCAAATTACTATTATTATTGGCGTTTAGTTTGGGGTAAAATTTTAAAATGGGAGAT
CTAGATACGGAAAGGGAAAGGGAAAGGGcTGATGATGATGAGAAGAAGATCGAGCGAGAT
ATGGTCCCC
>QSDrought_00343
GTCCTAAAATATAaTGCTCACATTGTTATTGCACTAAcATTTTCTAACTGAAATTCGTCC
CACACATAACAACAGTCCTCCAGAATTCCTTTCTCCAGtcACTGAGAATTTAGCCTTTTA
ACATCTACCAATTGGTAAAGATCACCTCGTCGTTGCTTTAACAAGGGGAGACTTGTCCTC
CGGAGaTCAAGTAATGAATAATCAATCTCTGCCAAGATTATAGCCTCCTCGTGTTCAGTA
GTTGCCAGGACTTCTCCAAATGGTCCAACAAGAGTGGAGTGGCCCCAAGCCACATAACCA
GCCCCAGCcTCTCGAGCAGGTGAACAAGTTGCTACATACAACTGATTATCTACAGCCCTT
GCCCTCTGCAATAAtTCCCAATGCAATGGTCCAGTAGTCATGTTAAATGCCCCAGGATAG
CATAGCAAGTGAGCCCCTCTTGCTGCATATATCATTGCCAGTTCCTGAAACCGAAGGTCA
TAACAGATGCCTATACCAATTCGCCCAACTTCTGTATCCACAATGGTAGGAGTCTCCCCT
GCCGTGAGAGTCTTTGACTCCATAAAGGTAATCTTCCCAGGAATGTCAATATCGAAGAGA
TGTATCTTGCGGTGCTTAGCTTTGAGGTTTCCATCAGTACCAAAGACGCAACAAGTATTA
AAAATTCGATCTCCAGAGCGTTCGGGTATAGAGCCACCAACAATAGTTATGTTGAGATTA
CGAGAAAGcTGAGAGAGCATGGTTGTGGAAGGAGAAGCATCACCACCTGCATCAATGTCC
TCGGCATAGACAGGGAAGCAATCATTTGAATATGGACTATTCCATATTTCGGGCAAGAGA
ACAAGCTTGGCGCCCTTAGCGGCAGCCTCCTGGATCTTGCTACGAGCATGGGCGATGTTC
CTCTCCTTATCGGGAGTAACGGTTATTTGGCACAACGCAATCATAAACTTGTCAACAGGG
GGAGCGGGCAAAGGAAGAGCAGGAGGGGCTCTTGCTTGTTCGGCCACGGAGGCGGAAGAG
GAGGAGGAAGCCATTATCCTTATGCTCCTACTGCCACTGCCACTGCCACTGCCGTGGAGG
ATTTGATTTTGATGAGTCAAATTAttCCCCAATACT
>QSDrought_00344
GTCCTAAAATATAaTGCTCACATTGTTATTGCACTAAcATTTTCTAACTGAAATTCGTCC
CACACATAACAACAGTCCTCCAGAATTCCTTTCTCCAGtcACTGAGAATTTAGCCTTTTA
ACATCTACCAATTGGTAAAGATCACCTCGTCGTTGCTTTAACAAGGGGAGACTTGTCCTC
CGGAGaTCAAGTAATGAATAATCAATCTCTGCCAAGATTATAGCCTCCTCGTGTTCAGTA
GTTGCCAGGACTTCTCCAAATGGTCCAACAAGAGTGGAGTGGCCCCAAGCCACATAACCA
GCCCCAGCcTCTCGAGCAGGTGAACAAGTTGCTACATACAACTGATTATCTACAGCCCTT
GCCCTCTGCAATAAtTCCCAATGCAATGGTCCAGTAGTCATGTTAAATGCCCCAGGATAG
CATAGCAAGTGAGCTTGTTCGGCCACGGAGGCGGAAGAGGAGGAGGAAGCCATTATCCTT
ATGCTCCTACTGCCACTGCCACTGCCACTGCCGTGGAGGATTTGATTTTGATGAGTCAAA
TTAttCCCCAATACT
>QSDrought_00345
CAAAAGCAAACTGAACTTCAAGGAACTTCAAaCAGGAACCAAACCATTTATTGTATGTAT
CAGCTCACCATCTATTATTATTCACATTATTCCACtACGTTCCATGAGGTGACAACCTTC
ATCACAGCACCTTTATCTTTATACAAATATGCCTTGAAAAGCTCTATCTCGAAGCTTGAT
CATCTAGCAGTGGCACTTTATGCTTTTCAACCCATTGGTTTAACTAGCACTTGCCAGAGG
AGTATCTGGCTGCTTTTCTGGCATAGCATCTTGGAAAGCCgGTATCTCATTGTATGCCTC
ATTCAATCTGGATAAGAGAGGGAATTGAGTCATGTCAACATTGAACCTTTTAATTGCTGC
ATGAATCTGAGGAGCTAGAAACAAATCTGCCAGGTAAACTTCATCTCCAGTAGCAAATCT
TCCAGCATAGTCTTTTAAAAGCCTCTCGAGTGCTACAAAGCCTTTTTTGGTATAATGTTG
AGCCCAAGCAAGTTTCACATCAGGATCAGAACTAATTTTTTCCTCAATGCACTTCAGTGT
AGCTAgATTTTGgAgAGGCTGTAcGCTTGAGGAAAtAATATTGGCAGCCTGGAAATTGAT
GGCTTTTTTGTGAAGATCCTGAGGTAAaAATGGATGGTGGTGGGGGTACTTTTCTTCTAA
ATACAGTAAGATGGCAAAAGAGTCGGAAAGCACCAAGTCCCCATCGACAAGCACGGGGAC
AtAACCaaTAGGATTGAGCTTTGTAAACTCGGGGCTGAATTGCTCTCCCTTCAaCAAGTc
AACTGCTTTGTACTCATATTTCAGCCCTTTCAAGTTGAGGGCAATACGAACGCGGAACGA
ACAAGTGCTCTTCCAGTATGAGTACAGTTTCAGCTTCAGCTTCAATTCACCTTCTTTCTT
ATTATCACCGCTTTCGCTTGCCATATTTCAGTAAATTTGATCCGATTTGGTTTTGGTAAA
ACGAAAGACTTCGAATTCTTAACGAGGGAAAGCCGCCGGCGATTTTGTTGACATCGGATT
CTGATTAATAGATATTATCCACAAAAAATaAGGAGCAAAGATTCCTTTTCGCTTTCTTGT
>QSDrought_00346
CAAAAGCAAACTGAACTTCAAGGAACTTCAAaCAGGAACCAAACCATTTATTGTATGTAT
CAGCTCACCATCTATTATTATTCACATTATTCCACtACGTTCCATGAGGTGACAACCTTC
ATCACAGCACCTTTATCTTTATACAAATATGCCTTGAAAAGCTCTATCTCGAAGCTTGAT
CATCTAGCAGTGGCACTTTATGCTTTTCAACCCATTGGTTTAACTAGCACTTGCCAGAGG
AGTATCTGGCTGCTTTTCTGGCATAGCATCTTGGAAAGCCgGTATCTCATTGTATGCCTC
ATTCAATCTGGATAAGAGAGGGAATTGAGTCATGTCAACATTGAACCTTTTAATTGCTGC
ATGAATCTGAGGAGCTAGAAACAAATCTGCCAGGTAAACTTCATCTCCAGTAGCAAATCT
TCCAGCATAGTCTTTTAAAAGCCTCTCGAGTGCTACAAAGCCTTTTTTGGTATAATGTTG
AGCCCAAGCAAGTTTCACATCAGGATCAGAACTAATTTTTTCCTCAATGCACTTCAGTGT
AGCTAgATTTTGgAgAGGCTGTAcGCTTGAGGAAAtAATATTGGCAGCCTGGAAATTGAT
GGCTTTTTTGTGAAGATCCTGAGGTAAaAATGGATGGTGGTGGGGGTACTTTTCTTCTAA
ATACAGTAAGATGGCAAAGGAgTCGGAAAGCACCAAGTCCCCATCGACAAGCACGGGGAC
ATGACCAATAGGATTGAGCTTTGTAAACTCGGGGCTGAATTGCTCTCCCTTCAACAAGTT
AACTGCTTTGTACTCATATTTCAGCCCTTTCAAGTTGAGGGCAATAAGAACGCGGAACGA
ACAAGTGCTCTTCCAGTATGAATACAGTTTCAGCTTCAGCTTCAATTCACTTTCTTTCTT
ATTATCACCGCTTTCGCTTGCCATATTTCAGTAAActtGATCCGATTTGGTTTTGGTAAA
ACGAAAGACTTCGAATTCTTAACAAGGGAAAGCCGCCggcGAtTTTGTTGTCATCTGAaC
TaCCCCC
>QSDrought_00347
CAAAAGCAAACTGAACTTCAAGGAACTTCAAaCAGGAACCAAACCATTTATTGTATGTAT
CAGCTCACCATCTATTATTATTCACATTATTCCACtACGTTCCATGAGGTGACAACCTTC
ATCACAGCACCTTTATCTTTATACAAATATGCCTTGAAAAGCTCTATCTCGAAGCTTGAT
CATCTAGCAGTGGCACTTTATGCTTTTCAACCCATTGGTTTAACTAGCACTTGCCAGAGG
AGCATCTGGCTGCTTTTCTGGCATAGCATCTTGGAAAGCCGGTATCTCATTGTATGCCTC
ATTCAATCTGGATAAGAGAGGGAATTGAGTCATGTCAACATTGAACCATTTAATTGCTGC
ATGAATCTGAGGAGCTAGAAACAAATCTGCCAGGTAAACTTCATCTCCAGTAGCAAATCT
TCCAGCATaGTCTTTTAAAAGCCTCTCGAGTGCTACAAAGCCTTTTTTGGTATAATGTTG
AGGCCAAGCAAGTTTCACATCAGGATCAGAACTAATTTTTTCCTCAATGCACTTCAGTGc
AGCTAgATTTTGAAAAGGCTGTATGCTTGAGGAAACAATATTGGCAGCCTGGAAATTGAT
GGCTTTTTTGTGAAGATCCTGAGGTAAAAATGGATGGTGGTGGGGGTACTTTTCTTCTAA
ATACAGTAAGATGGCAAAGGAGTCGGAAAGCACCAAGTCCCCATCGACAAGCACGGGGAC
ATCCCC
>QSDrought_00348
GGGGCCATCAATCATCCTCTCATCTCCTTTTGACAATGTCTTCCTCACACTTCACCTTCT
CCATCTACATTCTAACATTTGCTCTCTTTCTCCAAACCATTTTTGGAGCTAGCCCTCTCT
TCCATTTCTGTTCAAGCTCTGAGAACTTCACCACCAATGACCCTTATGAATCAAACCTAA
AAAaGCTCTTGGGTAACCTTTACTATCAAACCCCTCTCCtGGGCTTTGGTCTTGGTTCAG
TGGGTTCATATCCATACCAAACTAATGGACTTGCTCTTTGTCGTGGTGATGTTGAAACCA
CAGACTGCAAGACTTGTGTCAATGAGGCTAGCAATAAAATTCACAAACTTTGCCCATACA
GTAAAGGTGCCATTATATGGTACGACAATTGTCTTGTGAAGTACTTGAACAAGGATTTCT
TTGGCCAAATTGATAATCAAAACAAGTTCTACATGTGGAACTTGAGAAATGTTAGCGaTC
CGACAACATTTAACGAAaaGACAAGAAAGTTGTTGAGtCTCCTAGCCAAAGAAGCATCTG
TTACtCCAAAACTgTATGCAGTTGGAGAGCTAGAGCTTGGAGAATCAAAGAAGCTTTATG
GTTTGGCCCAATGCACTAGGGATCTTTCTAACAGTGACTGCTTCAAGTGTCTTGATGGTG
TAATTGGTGAACTTCCccGATGTTGTAATGGGAaAgAAGGAGGAAGAGTTGTtGGTGGGA
GTTGTAACATAaGATATGAGATTTACCCAtTTGTCAATTCTTAGATTATGTATGTCCTAG
GGTTTAGAACTACCCATATGTCGTAACATAAAATAAAGTGTTTGTAGAAACAccccTATG
ATGAttctcCATTTTGGAAGAATGCAgAAATAGAAccTActttGTATTTGTTGGATGTTT
CAACTTTCAACCATCCTCATATG
>QSDrought_00349
GGGGATCAATCATCCTCTCAattCCTTTTGACAATGTCTTCCTCACACTTCACCTTCTCC
ATCTACCTTTTAACCTTTGCTCTCTTTCTCCAAACCATTTTTGGAGCTAGCCCTCTCctC
CATTTCTGTTCAAGCTCTGAaAACTTCACCACCAATGACCCATATGGATCAAACCTAAAA
AAGCTCTTGGGTAACCTTTACTATCAAACCCCTCTCCTGGGCTTTGGTCTTGGTTCAGTG
GGTTCGTATCCATACCAAACTAATGGACTTGCTCTTTGTCGTGGTGATGTTGCAACCACA
GACTGCAAGACCTGTGTCAATGAGGCTAGAAATGAAATTCACAAACTTTGCCCATACAAT
AAAGGTGCCATTATATGGTACGATAATTGTCTTGTGAAGTACTTGAACAAGGATTTCTTT
GGCCAAATTGACAATCAAAACAAGTTCTACATGTACAACTTGAGAAATGTTAGTGAGCCG
ACAACATTTAACGAGAAGACAAGAAAGTTGTTGAGtCTCCTAGCCAAAGAAGCATCTGTT
ACtCCAAAACTgTATGCAGTTGGAGAGCTAGAGCTTGGAGAATCAAAGAAGCTTTATGGT
TTGGCCCAATGCACTAGGGATCTTTCTAACAGTGACTGCTTCAAGTGTCTTGATGGTGTA
ATTGGTGAACTTCCccGATGTTGTAATGGGAaAgAAGGAGGAAGAGTTGTtGGTGGGAGT
TGTAACATAaGATATGAGATTTACCCAtTTGTCAATTCTTAGATTATGTATGTCCTAGGG
TTTAGAACTACCCATATGTCGTAACATAAAATAAAGTGTTTGTAGAAACAccccTATGAT
GAttctcCATTTTGGAAGAATGCAgAAATAGAAccTActttGTATTTGTTGGATGTTTCA
ACTTTCAACCATCCTCATATG
>QSDrought_00350
GGGGAAACccATCAATCATCCTCTCATCTCCTTTTGACAATGTCTTCCTCACACTTCACC
TTCTCCATCTACTTTTTAACCTTTGCTGTCTTTCTCCAAACCATTTTTGGAGCTAGCCCT
CTCTTCCATTTCTGTTCAAGCTCTGAGAACTTCACCACCAATGACCCTTATGAATCAAAC
CTAAAAAAGCTCTTGGGTAACCTTTACTATCAAACACCTCTCCTGGGCTTTGGTCTTGGT
TCAGTGGGTTCATATCCATACCAAACTAATGGACTTGCTCTTTGTCGTGGTGATGTTGCA
ACCACAGACTGCAAGACTTGTGTCAATGAGGCTAGTAATAAAATTCACAAACTTTGCCCA
TACAATAAAGGTGCCATTATATGGTACGACAATTGTCTTGTGAAGTACTTGAACAAGGAT
TTCTTTGGCCAAATTGATAATCAAAACAAGTTCTACATGTGGAACTTGAGAAATGTTAGC
GATCCGACAACGTTTAACGAAAAGACAAGAAAGTTGTTGAGCCTCCTAGCCAAAGAAGCA
TCTGTTACTCCAAAACTGTATGCAGTTGGAGAGCTAGAGCTtGGAGAATCAAAGAAGCTT
TATGGTTTGGCCCAATGCACTAGGGATCTTTCTAACAGTGAATGCTTCAAGTGTCTTGAT
GGTGTAATTGGTGAACTTCCccGATGTTGTAATGGGAaAgAAGGAGGAAGAGTTGTtGGT
GGGAGTTGTAACATAaGATATGAGATTTACCCAtTTGTCAATTCTTAGATTATGTATGTC
CTAGGGTTTAGAACTACCCATATGTCGTAACATAAAATAAAGTGTTTGTAGAAACAcccc
TATGATGAttctcCATTTTGGAAGAATGCAgAAATAGAAccTActttGTATTTGTTGGAT
GTTTCAACTTTCAACCATCCTCATATG
>QSDrought_00351
GAAATTTCTGGCACACTTGACGATTCATCAGCTGTAAACTTCTCATACTCAGTTTGCACT
ACTACCTTTGACACAGGAGCCTCCTCTGCATGGGCAATATCATGTTGTTGAATCACAAGC
ACTGAAGACACAATGTCATGGGCTGAAGAGGTCAATATATCTCCAATAGGCCCTAGCTCT
GCATGCTCGGCTTTACgCTCTGCTAATTCAGCTACCATATTTGATGGGAACCGAcTTCCC
TACAACTATAAGATCATAGTCTCTCCTCTGCCCTATTGTCAACACCTCCTCTACGACATT
GCTAGCCACTTTCTCTATGTAATCTACCCCGACATACTTGCTTTGAAACTCAGCAATTGC
AGTCTCATCCAGCTCCCATTCTTTCTCACGATTCATTTCAGCGGTGGAGAAGCTATAGGT
CTGATCACTACACtGTGTCTGGGCCGGTGAGAGCCGCAACATCACGCCCTTAGCCTTTTT
TCCATCCTTCTCAACGAACCTTATAACTGTCACCTTAACTGCTGGATGATCAGCGATCCT
ACCACCCAATTCCAACGCCTCGCGATCATCAGGTCCACCGAAGAAGATTATGCAAACCCT
ATAAGCCACACTAGAATTAGGTCCTGGATTCTGGGTCTCACTACCAAAACCACGGTCCAC
AAGCACAGCTACTGAGCATGGTGCATTCTTTAGTACCCTCTCGTTCACTGCTCTCCAACT
TTGGGACACATTCTCAACCaaCCCATCTCCCTCGTCTCTCCATTGTACATGgAAGGgCAA
GATGATCATCGTGATCCTCTTATCATCTGCCACGTGGCAAATATCCTCATGCATCGTAGA
CATGGCCGAAATGGATGTGGTAGGCCGAACCATAACTCGGCCTAATTGACTATAACCTTG
GAATGCTTCAGCCATTCGGTCATGGCACTCGCCTCGGCGAAAACGATTAAAGAAAGGAAA
GCCATTCCTACGGACCCGtcGGACCATGACGATAGAAGAAGAGCGTTCTGTGAGCTTGAC
TAGATGCATGACAAAGAGTTTGAGAATGGAGTTCTTAGTGCTTCGAATGGACTCAATGAG
GgTAATGATGGAGGgTACATTTCGAGGgTCATGAACACAAGCAAGAATACGAAGCTCGTC
TTTGGAGCCATCGGTCGTGGTCAAGTCACGCAATTTTCGAtGAGTTCTGGTGGGGATGCC
aCGAGCTGGTCTATAAATGGTCATGACTGTTGGAGTTGTAATGAAGGTGGTGAACAATGC
CATGAGGACTAGAATAGCAAATGTCTCGTCATTGAGTACCTGCATATTCAACAATTTACA
GAGTTAGAATCAAGACTCAATAGATATGGAACTCA
>QSDrought_00352
ATGCAAACTGACTTGAAAGAGTATCTTTACCCATTCTTTCTCACGATTCATTTCAGCGGT
GGAGAAGCTATAGGTCTGATCACTACACTGTGTCTGGGCCGGTGAGAGCCGCAACATCAC
GCCCTTAGCCTTTGTTCCATCCTTCTCAACGAACCTTATAACTGTCACCTTAACTGCTGG
ATGATCAGCGATCCTACCACCCAATTCCAACGCCTCGCGATCATCAGGTCCACCGAAGAA
GATTATGCAAACCCTATAGGCCACACTAGAATTAGGTCCTGGATTCTGGGTCTCACTACC
AAAACCACGGTCCACAAGCACAGCTACTGAGCATGGTGCATTCTTTAGTACCCTCTCGTT
CACTGCTCTCCAACTTTGGGACACATTCTCAACCaaCCCATCTCCCTCGTCTCTCCATTG
TACATGgAAGGgCAAGATGATCATCGTGATCCTCTTATCATCTGCCACGTGGCAAATATC
CTCATGCATCGTAGACATGGCCGAAATGGATGTGGTAGGCCGAACCATAACTCGGCCTAA
TTGACTATAACCTTGGAATGCTTCAGCCATTCGGTCATGGCACTCGCCTCGGCGAAAACG
ATTAAAGAAAGGAAAGCCATTCCTACGGACCCGtcGGACCATGACGATAGAAGAAGAGCG
TTCTGTGAGCTTGACTAGATGCATGACAAAGAGTTTGAGAATGGAGTTCTTAGTGCTTCG
AATGGACTCAATGAGGgTAATGATGGAGGgTACATTTCGAGGgTCATGAACACAAGCAAG
AATACGAAGCTCGTCTTTGGAGCCATCGGTCGTGGTCAAGTCACGCAATTTTCGAtGAGT
TCTGGTGGGGATGCCaCGAGCTGGTCTATAAATGGTCATGACTGTTGGAGTTGTAATGAA
GGTGGTGAACAATGCCATGAGGACTAGAATAGCAAATGTCTCGTCATTGAGTACCTGCAT
ATTCAACAATTTACAGAGTTAGAATCAAGACTCAATAGATATGGAACTCA
>QSDrought_00353
GAAATTTCTGGCACACTTGACGATTCATCAGCTGTAAACTTCTCATACTCAGTTTGCACT
ACTACCTTTGACACAGGAGCCTCCTCTGCATGGGCAATATCATGTTGTTGAATCACAAGC
ACTGAAGACACAATGTCATGGGCTGAAGAGGTCAATATATCTCCAATAGGCCCTAGCTCT
GCATGCTCGGCTTTACgCTCTGCTAATTCAGCTACCATATTTGATGGGAACCGACCCTTC
CCTACAACTATAAGATCATAGTCTCTCCTCTGCCCTATTGTCAACACCTCCTCTACGACA
TTGCTAGCCACTTCCTCTATGTAATCTACCCCGACATCCCCC
>QSDrought_00354
GGGGTAAaGTTtGgTCTCTCTTAGCcAGcTTTTTTCCAAAAGCGGCTATGGAGTCCCTTA
GAATTAAATCCCTCTTTTCTTCTTTGGTTCTTTTTGTTCTTGTTTCTAGTCCTACTTTgA
GTTCTGCAGCTTCCCTCGGAATCAACTATGGTCAACTTGGAGaCAATCTTCCTCAGCCCG
CAGATGTTATTCCTCTCATCAACTCCATTGGTGCAACAAAGGCGAAGCTCTACGATGCAA
ATCCTCAAATTCTTAGTGCATTCGCCAACACCgGCATCGAATTCATGGTTGCAATTGGCA
ACAATTTATTATCATCGATGGcTGATCCACAGCAAGCCTTGACTTGGGTGAAATCGAATG
TCCAAACATACTTGCCGGCTACGAAGATTACcGGCATCATGGTAGGTAACGAAGTGTTAA
CTTTGAACAATaCTGAGTggAGCAACAATCTGGTTCCAGCCATGAAAAGCGTGTATGCtG
CACTGGTTTCTTTAGGATTAGACAAGAGTATCAACGTAACTACcGCACACTCTCTCGACA
TCATGGAAtctACTTATCCTCCATCTACTGGAGCCTTTAAACAAGACTATAAGGtATTTA
TGCAAGCAATCTTGAGCTTTCACGTGCAGACAGGCTCACCTTTCTACATCAATATGtACC
CCTTTTTTGCATACACGaGTAGCCCAAATGAAATTGATCTTAATTATGTTCTTTTtGAGC
CAAATAATGGGTTTGTGGATCCAACTACCAAACTCTTATACGACAACATGTTATTTGCAC
AAATTGATGCGGTTTATTCTGCAATAACTTTGTTGGGGTATAAGGGGGTCTCAATTTGTG
AGTCAGAGACTGGTTGGCCATCGAAGGGAGATGCTGATGAAGTTGGTGCTACACTTGATA
ATGCGGCCAAGTACAATAGCAATTTGATAAAGATGGTTGCTGAAAACAAAGTGACACCAT
TGGGGTCGAGTTTAGACATATATATTTTTGCATTGTTTAACGAAAACATGAAGACCGGAC
CAACATCTGAGAGGAATTTTGGATTGTTCCAACCCGATAAAATGCCGGTGTATTCCGTTC
GACTCaCTGATGGAGTTACTGTTAGTTCTCCTGCTGTTaGAAGATATAATAGTCTTATAT
TGTTATTCTTCTGCATAGCATCAATTGCAATTCTCTAGAGGCAATTGAATTGATAAAGAA
TGTAGAAGGTCAAAGTATAATATACA
>QSDrought_00355
GGGGTAAaGTTtGgTCTCTCTTAGCcAGcTTTTTTCCAAAAGCGGCTATGGAGTCCCTTA
GAATTAAATCCCTCTTTTCTTCTTTGGTTCTTTTTGTTCTTGTTTCTAGTCCTACTTTgA
GTTCTGCAGCTTCCCTCGGAATCAACTATGGTCAACTTGGAGaCAATCTTCCTCAGCCCG
CAGATGTTATTCCTCTCATCAACTCCATTGGTGCAACAAAGGCGAAGCTCTACGATGCAA
ATCCTCAAATTCTTAGTGCATTCGCCAACACCgGCATCGAATTCATGGTTGCAATTGGCA
ACAATTTATTATCATCGATGGcTGATCCACAGCAAGCCTTGACTTGGGTGAAATCGAATG
TCCAAACATACTTGCCGGCTACGAAGATTACcGGCATCATGGTAGGTAACGAAGTGTTAA
CTTTGAACAATaCTGAGTggAGCAACAATCTGGTTCCAGCCATGAAAAGCGTGTATGCtG
CACTGGTTTCTTTAGGATTAGACAAGAGTATCAACGTAACTACcGCACACTCTCTCGACA
TCATGGAAtctACTTATCCTCCATCTGCTGGAGCCTTTAAAGAAGACTATAAGGTATATA
TGCAAGCAATCTTGAGCTTTCACGTGCAGACAGGCTCACCTTTCTACATCAATATGTAcc
CCTTTTTTGCATACAAGAGTACCCCAAGTGAAATCGATCTTAATTATGTTCTTTTTGAGC
CCAATAATGGGTTTGTGGATCCAACTACCAAGCTCTTATATGACAACATGTTATTTGCAC
AAATTGATGCGGTTTATTCTGCAATAACTTTGTTGGGGTATAAGGGGGTCTCAATTTGTG
AGTCAGAGAC
>QSDrought_00356
GGGGtCAGGCTCACCTTTCTACATCAATATGTACCCCTTTTTGCATACAAGAGTACCCCA
AGTGAAATCGATCTCAATTATGTTCTTTTTGAGCCCAATAATGGGTTTGTGGATCCAACT
ACCAAGCTCTTATATGACAACATGTTATTTGCACAAATTGATGCGGTTTATTCTGCAATA
ACTTTGTTGGGGTATAAGGGGGTCTCAATTTGTGAGTCAGAGACTGGTTGGCCATCGAAG
GGAGATGCTGATGAAGTTGGTGCTACACTTGATAATGCGGCCAAGTACAATAGCAATTTG
ATAAAGATGGTTGCTGAAAACAAAGTGACACCATTGGGGTCGAGTTTAGACATATATATT
TTTGCATTGTTTAACGAAAACATGAAGACCGGACCAACATCTGAGAGGAATTTTGGATTG
TTCCAACCCGATAAAATGCCGGTGTATTCCGTTCGACTCaCTGATGGAGTTACTGTTAGT
TCTCCTGCTGTTaGAAGATATAATAGTCTTATATTGTTATTCTTCTGCATAGCATCAATT
GCAATTCTCTAGAGGCAATTGAATTGATAAAGAATGTAGAAGGTCAAAGTATAATATACA
>QSDrought_00357
CCTTATCTCTCTCTCTCTCCTGCGTTGTGTTGCGTTTACACCTGTTTCTCTCTCCGAAGC
TTCTCGATTCAATCCCTGATCTCCTATTCGCAATCGGAACACAATACTGCGGTGGCCGTT
GAATCAATCACCGGTGGTTCAATTTTGCAATTAGGTAACTGACCTTACtGAGtGGATTTT
GGCATTTGCTGTgCtCAGTGGTTGTGGTCGGTGGACGGTGGTGTGGTGGTGGTTGTGGAC
AAAGGTTGATGTGAATGCTCGAATTTGGGATATCTCTCACGCTCTATTCCAATCGCGCCA
ACACCGTTCAGTACTCAGATACAAGCTTGGCAATTAGGCACACAAGTTTTCCTATGATAT
GTTACTAATGGCACTGGATGATTTTTGCCTGCTACAAACTTGTTGAGGGAATTGACAAAG
AGAAGAGATGGGGGAATCAGAATTGGCAAAGAAAATAGAGGAAGAAGTAGGAAGAGTGGT
GGAGCAGGCTAAGGAGCTTCAGGACtCTGCAGCATCTTTCATTTCCAAgGCTTCCGCTGA
TGACCAATTTCTCCGTAACCGTGTCGTTTCCCTTGACTCTTCCATTCGCCGCCTCCATTC
TCTCCTCTCTCACAAccATAACCTTCTCGATCCCAAGTTAGCAGACAAGCTTGAAGAAGA
TTTACAGAGAGCTAGATGTATCATGGTTGACGGAGATGCCGCTTCTTTCCTTCCTCCAAA
AACTCAAGGAGGATTTTTGAAGATGTTTCTGGGTCCTATTAATGTCCGCGCCTCGCAAAA
AGACATTCaATTAAAGGTTAAAGAGGAGTACAACAGTTACAGAGATAGAACTGCCCTTCT
GTTTCTCTTTTTCCCAGCAGCGCTTCTTATTCTAAGGTCTTGGATTTGGGATGGATGCTT
GCCAGCTTTTCCCGTTCAGCTGTATGAGGCtcGGCTTTTGTTCCtTTACACTGGCTTGGC
ATTGCGAGAAAACATTTTGAGAGCGAACGGAAGTGATATTCGTCCATGGTGGATTTATCA
TCACTATTGTGCTATGGGTATGGCCCTGGTTAGTCTCACCtGGGAGATTAAAGGGCAACC
AAATTGCACACAAAAGCAGAGAGGGGTTCAACTTTTCCTACAATGGGCTATGATGCAAGG
GGTTGCGATGCTTTTACAAAATAGATATCAACGCCAGAGACTCTATACTCGTATTGCATT
GGGAAAGGCTAAGAGGATGGATGTTGTCTGGGGAGAAACGGCTGGTGTGGATGGCCAACT
GTGGTTGTTGTGTCCCATACTTTTCAttTTGCAGGGTTTCGAGGCATATGTTGGACTACT
GTTACTCAAGACTGCATTCATTGGGGTTgTTTCTGAATGGCAGGTATTTTTTGTGGGATC
CTTCTAGTTTTAATGGCTGTTGGGAATTTTACAAATACAGTAGAGACACTCATGGCGAAG
TCAAGGTTTAAGGCAAAGATGAAAAGAA
>QSDrought_00358
AGGGGGATTTTTGAAGATGTTTCTGGGTCCTATTAATGTTCGTGCCTCTCAAAAAGACGT
TCAATTAAAGGTTAAAGAGGAGTACAACAGTTACAGAGATAGAACTGCCCTTCTGTTTCT
CCTTTTCCCATCAGTGCTTCTTATTCTGAGGTCTTGGATTTGGGATGGATGCTTGCCAGC
TTTTCCCGTTCAACTGTACCAGGCTTGGCTTTTGTTCCTCTACACCGGCTTGGCATTGCG
AGAAAACATTTTGAGAGTGAACGGAAGTGATATTCGTCCATGGTAAAAGTGGATTTATCA
TCACTATTGTGCTATGCTTATGGCCCTGGTTAGTCTCACATGGGAGATTAAAGGACAACC
AAATTGCGCCCGAAaGCAGAGAGGTGTTCAACTTTTCCTACAATGGGCTATGATGCAAgg
gGTTGCGATGCTTTTACAAAATAGATATCAACGCCAGAGACTCTATACTCGTATTGCATT
GGGAAAGGCTAAGAGGATGGATGTTGTCTGGGGAGAAACGGCCGGTGTGGATGGCCAACT
GTGGTTGTTGTGTCCCATTCTTTTCATTTTGCAGGGTTTTGAGGCATATGTTGGACTACT
GTTACTCAAGACTGCATTCATTGGGGTTgTTTCTGAATGGCAGGTATTTTTTGTGGGATC
CTTCTAGTTTTAATGGCTGTTGGGAATTTTACAAATACAGTAGAGACACTCATGGCGAAG
TCAAGGTTTAAGGCAAAGATGAAAAGAA
>QSDrought_00359
CCTTATCTCTCTCTCTCTCCTGCGTTGTGTTGCGTTTACACCTGTTTCTCTCTCCGAAGC
TTCTCGATTCAATCCCTGATCTCCTATTCGCAATCGGAACACAATACTGCGGTGGCCGTT
GAATCAATCACCGGTGGTTCAATTTTGCAATTAGGTAACTGACCTTACtGAGtGGATTTT
GGCATTTGCTGTgCtCAGTGGTTGTGGTCGGTGGACGGTGGTGTGGTGGTGGTTGTGGAC
AAAGGTTGATGTGAATGCTCGAATTTGGGATATCTCTCACGCTCTATTCCAATCGCGCCA
ACACCGTTCAGTGCATATTTGATTTCTGGTTACCAGTTGCCTGCTACAAACTTGTTGAGG
GAATTGACAAAGAGAAGAGATGGGGGAATCAGAATTGGCAAAGAAAATAGAGGAAGAAGT
AGGAAGAGTGGTGGAGCAGGCTAAGGAGCTTCAGGACCCTGC
>QSDrought_00360
GGGGAAGCGCGTTTCAAACGCACACCTAGAGTCTTCTCTGAAACTCTTCTCGACTACAAC
ATTTTCACTCCTCTCTGAAACTCCTCTCTTTTCCAAACTTCTCTCTGAAATTTCGATTCA
AGCACGGAGACGATCTATTCCATCTGAAATTCCGATTCAAGCACGGCGCCGATCTGAAAC
TCCGATCCAACCACGCCGATTTAAGCACTCCGATCCAAGCGCGCCGATTTAAGCACTCCG
ATCCAAGCGCGCCGATTTAAGCACTCCGATCCAAGCACGCTGATCCGCCACAAGCGCCGA
TCTACAAGTGCCGATCCACcCTCTCTGccTCTGTTGGTTTCTTCGAGGATTATCATTGAC
AACCTTAACGCATTGCGAACTCACCGAGCCAAACTATGTCAACTCACTATAGAGGGGCAT
CTAGGAAAGATAAACccAGAGGACGCCATCAAGGGTTAAATCAGCAGAAAAGGCAAGAGA
TCAAGGAAGCATTTGAGTTATTTGACACTGATGGCTCAGGCACTATTGATGCCAAGGAGC
TGAATGTCGCCATGAGGGCTCTTGGTTTTGGAAATGACAGAAGAGCAAATCAATCAAATG
ATTGCAGATGTGGACAAGGATGGCAGTGGAGCAATTGATTTTGATGAATTTGTGCACATG
ATGACAGCCAAAATTGGAGAAAGGGACACTAAGGAGGAGCTCATGAAAGCATTCCACATT
ATTGACCAAGATAAAAATGGGAAGATATCTATCTCAGACATTAAGCaCATGGTAAAGGAG
CTAGATGAGAACTTCACTGACGATGATATAAAAGAGATGATTGATACAGCTGACCGTGAT
CGTGATGGAGAAGTTAATGTTGAGGAGTTTATGCGGATTATGAGGAGAACTACaTGGGTT
TTAGaaCTCAAGAATAcTATTGGGAGATGGTGTTGAGAGtTTGATCCTTTGC
>QSDrought_00361
GGGGCTCTGAAACTCTTCTCTAAGCGCGTTTCAAACGCACACCTACTACAACATTTTCAC
TCCTCTCTGAAACTCCTCTCTTTTCCAAACTTCTCTCTGAAATTTCGATTCAAGCACGGA
GACGATCTATTCCATCTGAAATTCCGATCCAAGCACGCCGATTTAAGCACTCCGATCCAA
GCACGCCGATCCGGCACAAGCGCCGATCTACAAGTGCCGATCCACTCTCTCTGTCTCCGT
TGGTTTCTTCGAGGGTTATCATTGACAACCTTAACGCATCGCGAACTCACCGAGCCAAAT
TATGTCAACTCACTAGAGAGGTCCATCTAGGAAAGATAAACCCAGAGGACGCCATCATGG
GTTATCTCAGCAGAAAAGGCAAGAGATCAAGGAAGCATTTGAGTTATTTGACACTGATGG
CTCAGGCACTATTGATGCCAAGGAGCTGAATGTTGCCATGAGGGCTCTTGGTTTTGAAAT
GACAGAAGAGCAAATCAATCAAATGATTGCAGATGTGGACAAGGATGGCAGTGGAGCAAT
TGATTTTGATGAATTTGTGCACATGATGACAGCCAAAATTGGAGAAAGGGACACTAAGGA
GGAGCTCATGAAAGCATTCCACATTATTGACCAAGATAAAAATGGGAAGATATCTATCTC
AGACATTAAGCgCATGGTAAAGGAGCTAGATGaGAACTTCACTGACGATGATATAAAAGA
GATGATTGATACAGCTGACCGTGATCGTGATGGAGAAGTTAATGTTGAGGAGTTTATGCG
GATTATGAGGAGAACTACaTGGGTTTTAGaaCTCAAGAATAcTATTGGGAGATGGTGTTG
AGAGtTTGATCCTTTGC
>QSDrought_00362
ACGGTGGGGGTAGAGTCTTCTCTGAAACTCTTCTCTAAGCGCGTTTCAAACGCACACCTA
CTACAACATTTTCACTCCTCTCTGAAACTCCTCTCTTTTCCAAACTTCTCTCTGAAATTT
CGATTCAAGCACGGAGACGATCTATTCCATCTGAAATTCCGATCCAAGCACGCCGATTTA
AGCACTCCGATCCAAGCACGCCGATCTACAAGTGCCGATCCACTCTCTCTGTCTCCGTTG
GTTTCTTCGAGGGTTATCATTGACAACCTTAACGCATTGCGAACTCACCGAGCCAAATTA
TGTCAACTCACTATAGAGGTCCATCTAGGAAAGATAAACCCAGAGGACGCCATCATGGGT
TATCTCAGCAGAAAAGGCAAGAGATCAAGGAAGCATTTGAGTTATTTGACACTGATGGCT
CAGGCACTATTGATGCCAAGGAGCTGAATGTTGCCATGAGGGCTCTTGGTTTTGAAATGA
CAGAAGAGCAAATCAATCAAATGATTGCAGATGTGGACAAGGATGGCAGTGGAGCAATTG
ATTTTGATGAATTTGTGCACATGATGACAGCCAAAATTGGAGAAAGGGACACTAAGGAGG
AGCTCATGAAAGCATTCCACATTATTGACCAAGATAAAAATGGGAAGATATCTATCTCAG
ACATTAAGCgCATGGTAAAGGAGCTAGATGaGAACTTCACTGACGATGATATAAAAGAGA
TGATTGATACAGCTGACCGTGATCGTGATGGAGAAGTTAATGTTGAGGAGTTTATGCGGA
TTATGAGGAGAACTACaTGGGTTTTAGaaCTCAAGAATAcTATTGGGAGATGGTGTTGAG
AGtTTGATCCTTTGC
>QSDrought_00363
TGACAATGGATTGCAAGCaTCCAATACCTCACAATTGGGATCCCAAGCCCcTTCTAAAGT
ATGGAATACAGACGTTTCACTTGAGGCAAACTCCACAGTCCTAGAGAAAGTAGATGcCAA
CTCTGGTGTGAGTgAcCgGGGTATGATTTAtCCAGGTCACAAGATAAGGACTCCAAtGcT
TCACTTGGAACTCATTCCTTACCTTCtaTGCAAAAgAGATCTGGGGTACCAGTGAGGTCA
ACAACAAGTGGTTCATCAAGAGAGCAGTCtGATGATGAGGAAGTTGAAGGAGAAAATGAA
CTGACTGAGAATATGGACCCTGCTGATGCAAAACGTGTGAGGAGGTAACCATGGTCTCTG
CTGTTCTATTGATAATATTATAGGATGCTTTCCAATaGAGAGTCAGCtAGACGCTCAAGA
AGAAGAAAGCAGGCCCATTTGACTGAGCTTGAGACGCAGGTTTCTCAATTAAGAGTGGAA
AATTCTTCTCTGTTAAAGCGTCTTACTGAAATAAACCAGAAGTACAGTGATGCGGCTGTT
GATAATAGAGTTTTAAAAGCAGATGTTGAAACATTGAGAGCAAAGGTCAAGATGGCAGAG
GAGGCAGTCAAAAGAATTACTGGGTTGAACAACACGATGTTCCAtGGTATGTCTGAGATG
TCTACAATAGAAATGCCATCCTTTGATGGAAGCCCTTCTGACACTTCAACAGATGCTGCC
GTGCCCGTGCAAGATAACCCAAATCATCACTTTTATCAACCCAGTACCAACAATAATATG
TCCCCTCATGATCTAAGAGTTAACAATGGCTTGGCAGACATTTCACCTGTTGAAAATGTG
CAGCAGAATCCTGCAGCAGGTGCAGTATCAGGAAACAAGATGGGAAGAACTGCTTCCTTG
CAGCGAGTGGCTAGCTTGGAGCATCTGCAGAAGAGGATCCGTGGGGGTGTAACCAATGGG
GAGCAATAGTAGcAAATATAATA
>QSDrought_00364
GATCTCTGGTAAAACCTCAAGATTCTGGTTCTTTAACTGACAATGGATTGCAAGCATCCA
ATACCTCACAATTGGGATCCCAAGCCCCTTCTAAAGATCTGGGGTATCAGTGAGGTCAAC
AACAAGTGGTTCATCAAGAGAGCAGTCAGATGATGAGGAAGTTGAAGGAGAAAATGAACT
GACTGAGAATATGGACCCTGCTGATGCAAAACGTGTGAGGAGGATGCTTTCCAATAGAGA
GTCAGCCAGACGCTCAAGAagAAGAAAGCAGGCCCATTTGACTGAGCTTGAGACGCAGGT
TTCTCAATTAAGAGTGGAAAATTCTTCTCTGTTAAAGCGTCTTACTGAAATAAACCAGAA
GTACAGTGATGCAGCTGTTGATAATAGAGTTTTAAAAGcAGATGTTGAAACATTGAGAGC
AAAGGTCAAGATGGCCGAGGAGGCAGTCAAAAGAATTACTGGGTTGAACAACACGATGTT
CCAtGGTATGTCTGAGATGTCTACAATAGAAATGCCATCCTTTGATGGAAGCCCTTCTGA
CACTTCAACAGATGCTGCCGTGCCCGTGCAAGATAACCCAAATCATCACTTTTATCAACC
CAGTACCAACAATAATATGTCCCCTCATGATCTAAGAGTTAACAATGGCTTGGCAGACAT
TTCACCTGTTGAAAATGTGCAGCAGAATCCTGCAGCAGGTGCAGTATCAGGAAACAAGAT
GGGAAGAACTGCTTCCTTGCAGCGAGTGGCTAGCTTGGAGCATCTGCAGAAGAGGATCCG
TGGGGGTGTAACCAATGGGGAGCAATAGTAGcAAATATAATA
>QSDrought_00365
GATCTCTGGTAAAACCTCAAGATTCTGGTTCTTTAACTGACAATGGATTGCAAGCATCCA
ATACCTCACAATTGGGATCCCAAGCCCCTTCTAAAGATCTGGGGTATCAGTGAGGTCAAC
AACAAGTGGTTCATCAAGAGAGCAGTCAGATGATGAGGAAGTTGAAGGAGAAAATGAACT
GACTGAGAATATGGACCCTGCTGATGCAAAACGTGTGAGGAGGATGCTTTCCAATAGAGA
GTCAGCCAGACGCTCAAGAagAAGAAAGCAGGCCCATTTGACTGAGCTTGAGACGCAGGT
TTCTCAATTAAGAGTGGAAAATTCTTCTCTGTTAAAGCGTCTTACTGAAATAAACCAGAA
GTACAGTGATGCAGCTGTTGATAATAGAGTTTTAAAAGCAGATGTTGAAACATTGAGAGC
AAAGGTCAAGATGGCAGAGGAGGCAGTCAAAAGAATTACTGGGTTGAACAACACGATGTT
CCAtGGTATGTCTGAGATGTCTACAATAGAAATGCCATCCTTTGATGGAAGCCCTTCTGA
CACTTCAACAGATGCTGCCGTGCCCGTGCAAGATAACCCAAATCATCACTTTTATCAACC
CAGTACCAACAATAATATGTCCCCTCATGATCTAAGAGTTAACAATGGCTTGGCAGACAT
TTCACCTGTTGAAAATGTGCAGCAGAATCCTGCAGCAGGTGCAGTATCAGGAAACAAGAT
GGGAAGAACTGCTTCCTTGCAGCGAGTGGCTAGCTTGGAGCATCTGCAGAAGAGGATCCG
TGGGGGTGTAACCAATGGGGAGCAATAGTAGcAAATATAATA
>QSDrought_00366
GGGGAGGAAGCATTGTCTTTGTGTCTTCAGTTTGTGGGGTCTTGGAGATAGGATCTAGAA
GTTTCTCAGTCTTTCTCTCTAGcATTCTCTCTAGCTTTCAAGCTTTCCTCTCTAGGTTTA
CAAATCTTACAGAATGGCTCAGCCCGATAACAGTAGATGGTCTCTTCAAGGCATGACCGC
TCTTGTTACCGGTGGAAGCAAgGGAATAGGGCATGCTATTGTGGAGGAACTAGCAGGTTT
TGGAGCAACTGTGCATACATGCTCTCGAAACGAAGTCGACCTTAATGAGTGTTTAAGTGA
ATGGAGAAAGAAAGGTCTCCAAGTCACTGGTTCAGTGTGCGATGTATCCTCTAGAGCTGA
AAGAGAGAATCTAATTAGCACTGCCTCTAATCTCTTTAATGGGAAACTGAACATCCTTAT
TAACAATGTTGGGACAAACAAAACAAAATCGACCTTGGAGTATACGGCCCAAGATTTCTC
ATTTATCATGGCCACAAATTTTGAATCAGCTTATCACTTGAGCCAACTTGCCCATCCTCT
ATTGaAAGCTACGTCAGCaGgAAGCATTGTCTTTGTGTCTTCAGTTTGTGGGGTCGTATC
AATCAGTACTGGCTCCATATATGGAGCAAGTAAAGGGGCAATGAATCAGCTGACAAAAAA
TTTGGCATGCGAGTGGGCAAAAGATAATATAAGGACCAATTGTGTTGCACCTTGGTACAT
CAAGACCCCTTTAAGCCAACCTTATTTGGATGATAAAAACTTTTTCAATGCTGTTATCTC
TCAAACACCTATGGgACGCGTTGGAGAGCCCAAAGAGGTGTCTTCCTTGGTAGCATTcCT
ATGCCTACCAGCGGCCTCGTACATAACCGGGCAGACTATATGtGTTGATGGAGGTATGAC
GGTGAATGGCTTCaTGTTCCCATAAGCATATATGGTTCAgAATTAGCGCAAACAAATGCC
AGTTTCTgcACTTTGTAGTATTGCATAATAAGGCAATTTCAGTTTGATCTCTTTTGCGTG
TCCCTAATTGTTTTtGTTACATTATGATGTgTGCATGTAATCACCAATAAACTATTATAC
TATTGCGTGCATAGATATGAGTC
>QSDrought_00367
GGGGATTCAATTCAATACAATCTAGAAGTTCCTCAATCTTTCTCTCTAGCTTTCAAGCTT
TCCTCTCTAGGTTTACAAATCTTACATAATGGCTCAGCCCGATAACAGTAGATGGTCTCT
TCAGGGCATGACCGCTCTTGTTACCGGTGGAAGCAAAGGAATAGGGCATGCTATTGTGGA
GGAACTAGCAGGTTTTGGAGCAACTGTGCATACATGCTCTCGAAACAAAGTCGACCTTAA
TGAGTGTTTAAGCGAATGGGAAAAGAAGGGTCTCGAAGTCACTGGTTCAGTGTGCGATGT
ATCCTCTAGAGCTGAAAGAGAGAATCTAATTAGCACTGCCTCTAATCTCTTTAATGGGAA
ACTGAACATCCTTATAAACAATGTTGGGACAAACAAAACAAAACCGACCTTGGAGTATAC
GGCCCAAGATTTCTCATTTATCATGGCCACAAATTTTGACTCAGCTTATCACTTGAGCCA
ACTTGCCTATCCTCTATTGAAAGCTTCGTCAGCAGGAAGCATTGTCTTTGTGTCTTCAGT
TTGTGGGGTCGTATCAGTCAGTGTGGGCTCCATATACGGGGCAAGTAAAGGGGCAATGAA
TCAGCTGACAAAAAATTTGGCATGCGAGTGGGCAAAGGATAATATAAGGACCAATTGTGT
TGCACCTTGGTACATCAAGACCCCTTTAGCCCAACCTTATTTGGATGATGAAAACTTTTT
CAATGCTGTTATCTCTCGAACACCTATGGgACGCGTTGGAGAGCCCAAAGAGGTGTCTTC
CTTGGTAGCATTcCTATGCCTACCAGCGGCCTCGTACATAACCGGGCAGACTATATGtGT
TGATGGAGGTATGACGGTGAATGGCTTCaTGTTCCCATAAGCATATATGGTTCAgAATTA
GCGCAAACAAATGCCAGTTTCTgcACTTTGTAGTATTGCATAATAAGGCAATTTCAGTTT
GATCTCTTTTGCGTGTCCCTAATTGTTTTtGTTACATTATGATGTgTGCATGTAATCACC
AATAAACTATTATACTATTGCGTGCATAGATATGAGTC
>QSDrought_00368
GGGGAGGAAGCATTGTCTTTGTGTCTTCAGTTTGTGGGGTCTTGGAGATAGGATCTAGAA
GTTTCTCAGTCTTTCTCTCTAGcATTCTCTCTAGCTTTCAAGCTTTCCTCTCTAGGTTTA
CAAATCTTACAGAATGGCTCAGCCCGATAACAGTAGATGGTCTCTTCAAGGCATGACCGC
TCTTGTTACCGGTGGAAGCAAgGGAATAGGGTCCCTACTTTCTTtCCCTTTTGTGTTCCC
TTTGTTGCTATtGTTTTTAACTAGAAAGCTTCATCGATAACTTATTGTTaCTACTTTTTC
TTGCTAATATTTTCAATCATAATTACTTTCATGCTAGTAGCTCTCCTTTATGTATGATAG
TATGATATGCATCGTCAGTTCAATTATATTAAGTGACTCACCTCATAATACTATATTCAT
TCAAAAGAAGCTTTtAAGCAATGTCTCTCT
>QSDrought_00369
GGGGTTTGtATCCAAAGAGgAAAGATGACTACtaCCAAATACTTCCTAGTGTTGCTCCTT
GGAGTGGTGCTTCTAAGCACTgCCTCACTTGCTGAcCACCATGAGTCTCCCAAACATGAG
CACAAACCTCCTAAGGGAGAAAAGCCACCCCCAAAACACAAGCCACCAACCTCACTCAAT
AAGGAAGAGAAGCCATTTCCAGAACACAAACCACCAACCCCAGGTAAGGGAGAGAAGCCA
CCACCACATGATCATCACCCTGGACACCTTCTATTGGAGTCTACTTCCATTGATGGCAAA
CATCCTCCAAAGGGAGAAAAGCCACCACCAAAACACAAGCCACCAACCCCATTTGACAAG
GAAGAGAAACCATTCCCAGAACACAAGCCACCAAAGGGTAAAGGAGAGAAGCCACCACCA
aAGCACAAGCCACCACATGATCATCACCCTGaACACCTTTTATTGGAgTCATCTTCCATT
GATGGTAAAaCTCCTCCCAAGGGAGCAAAGCCACCACCAAAACACAAGCCACCAACCTCA
gTTGAAGAGGGAGAGAAGAAACCATTCCCAGAACACAAGCCACCAAAGGGTAAAGGAGAG
AAGCCACCACCGGAGCACAAGCCACCACATGATCATCACCCAGAAGATCATAAAGACTCG
CAAAGGCCACCTCGAAAGAACTTGAAGCCTCCAACTGCTGAAAAGAAGCCACCAAGTCCT
TCTCACAAGCCACCCCACAAACCACCAACTGCCAACTGAATGCATAGCTAAATATTTAGA
AATAAGAGCTACAACTATGTTATCTTTCTTGTCATTCACTGTACTATTTGTGGAACAGCT
ACTACTAGCACTGAGATATATGGTCATGTTGTGTACTTGTTTATATAGTGTTTGTTGTTA
GCTGTGTTGCTTATGAGTATTGACATGCAGTTATGCATTTGGAGAATACTGCAGCATGGA
TATATCTACTATCTTTACGGTTTGAATTGTTTTCTATCAGATAGAGAAGAAC
>QSDrought_00370
GGGGTTTGtATCCAAAGAGgAAAGATGACTACtaCCAAATACTTCCTAGTGTTGCTCCTT
GGAGTGGTGCTTCTAAGCACTgCCTCACTTGCTGAcCACCATGAGTCTCCCAAACATGAG
CACAAACCTCCTAAGGGAGAAAAGCCACCCCCAAAACACAAGCCACCAACCTCACTCAAT
AAGGAAGAGAAGCCATTTCCAGAACACAAACCACCAACCCCAGGTAAGGGAGAGAAGCCA
CCACCACATGATCATCACCCTGGACACCTTCTATTGGAGTCTACTTCCATTGATGGCAAA
CATCCTCCAAAGGGAGAAAAGCCACCACCAAAACACAAGCCACCAACCCCATTTGACAAG
GAAGAGAAACCATTCCCAGAACACAAGCCACCAAAGGGTAAAGGAGAGAAGCCACCACCA
aAGCACAAGCCACCACATGATCATCACCCTGaACACCTTTTATTGGAgTCATCTTCCATT
GATGGTAAAaCTCCTCCCAAGGGAGCAAAGCCACCACCAAAACACAAGCCACCAACCTCA
gTTGAAGAGGGAGAGAAGAAACCATTCCCAGAACACAAGCCACCAAAGGGTAAAGGAGAG
AAGCCACCACCGGAGCACAAGCCACCACATGATCATCACCCAGAAGATCATAAAGACTCG
CAAAGGCCACCCCGAAAGAGCTTGAAGCCTCCAACTgCTGAAAAGAAGCCACCAAGTCCT
TCTCACAACCCACCCCACAAACCCCCAACTGCCAACTGAATGCATAGCTAAATATTTAGA
AATAAGAtCTACAACTTATGTTATCTTTAAGCTTGTAATTCATTGGAACAGCTACTACTA
GTAGTGAGCTATTTTCATGTTGTGTACTCGTTTATATAGTGTTTGTTGTTAGTTGTGTTG
CTTATGAGTATTGaCATGCAGTTATATATGnTTCCTCATT
>QSDrought_00371
GGGGTTTGtATCCAAAGAGgAAAGATGACTACtaCCAAATACTTCCTAGTGTTGCTCCTT
GGAGTGGTGCTTCTAAGCACTgCCTCACTTGCTGAcCACCATGAGTCTCCCAAACATGAG
CACAAACCTCCTAAGGGAGAAAAGCCACCCCCAAAACACAAGCCACCAACCTCACTCAAT
AAGGAAGAGAAGCCATTTCCAGAACACAAACCACCAACCCCAGGTAAGGGAGAGAAGCCA
CCACCACATGATCATCACCCTGGACACCTTCTATTGGAGTCTACTTCCATTGATGGCAAA
CATCCTCCAAAGGGAGAAAAGCCACCACCAAAACACAAGCCACCAACCCCACATGACAAG
GAAGAGAAACCACTCCCAGAACACAAGCCACCAAAGGGTAAAGGAGAGAAGCCACCACCA
GAGCACAAGCCACCCCACAAACCCcCAACTGCCAACTAAATGCATTGCTAAATCTTTAGA
AATAAGAGCTACTGCTTATGTTAGCTATCTTCTCAGTCATTGTATTGAGCTATGTTCATG
TTATGTACTCTACTCGTTTTAGTTTTTGTTGTAATTTGCTCTGTTGCTTATGAGTATTGA
CATGCAGTTATaGCTTCCTGGTACTTCTATTTCAATAAGTTG
>QSDrought_00372
CTAGCACCAGCAGCACCTCTTCCACGATTTTATACTACCACCTTGTACCCAAACTCAGAG
TTTAAGCGGTCAAAACAATACAGAAAGTCAGGTACAAATAAATCCATGCCAAGACTAACT
TGGCAATTACATGAGATCTTTATAATAATGGATCAAGGACAACATGCTATCACCAACCCT
ACTGGCTCATCTGTGATGTTAGTAGTATGAAAAATCCATTAACCTTGTTAACAATAATCA
AAGAAAATATGGGCCAAACGCCAGGCCATATATGTGCCCCAGATGATCCAACATCACTCA
GTCACCAGCCACATAAGTCTTGTCCTCATAATACCTTTTCTCACTTGCTGCCTTCTTCTC
GTTACGCTTCTGGTATCATGGTTTGATACGATCCTCCTAATTATCGTGGTAGTTGTGACA
TCCAGAGGACTTTCCAAAATTTTAAAGATACCCATACTGATCGGAACATCATAAGGGTTG
GATGTTTCCTTCTGAAAATCATTATTCTCTGCTACTGcTCCATGGACAACTAGCGAGaTG
TTGAAGGTAATGATCATATCTTTTGACACcTCCCATGGAGCACCAATTATCACCTCATCT
ACATAGCGGCAGGCAAGAACACTTAAACTTCTTTCATGAAGATTCATTATAGGGCGAtGT
GCTCCCCTAGTAGCACTGACTGTCTGATCATTGTGTATCCCGACAAGTAGAAAATCTCCA
AGCTCCCTAGCAACCCTCAAGATCTCAACATGTCCAGCATGAAAAAGATCAAATGCACCA
TCTATATAAATTATGCGAGCATCCTGTCTTGGCCCCTTcCCATTTGAAAATTGAACAATT
CTGCGAGATGTTGGCAGAAAATGAGACACACGAGTTCCACTTCCAGATCCACCATCTTCG
AATTTCTGGCTGTGACCATGGCTGAACTGCCTTTGCAAGGAAGaAATGATTGTGACTGTC
ACTAATGGGTCTCTCTCGTACACAGAGAAGCATACGACCAACAATGTCAGTGCTGGAGAC
TCCTTCAGTGCGCTTAATTTGCTTGTAGCGACCAGCCTTCTTGGCAAGAGCATAAGCATC
AGTACCATCAGGAAGGACACAAGGGTCGTCTCCATGAATGATAAAATCAATGTTGTACTC
GTCAAACAGCTTCTTCATGAAATCTTCAGTGATGGCATAAGGGGCATCAGGGATAACCTC
GTCAACCCaCTTCACACCGTGAACCATAATCATCCTTTCTTTGAGAGGGGTAACAGGAGG
GCCTTTGTTGGCAATGATTTCGGCGTCACTGACAACACCAACGACCAATTGATCGCCAAG
GGCACGAGCCTGACGGAGGGCATTGCAGTGGCCATAGTGCATCATGTCGAAACAACCATC
CATGTACACCCTAACGCACCCTTTCTTCTTTTTccTATCATTAGAGCTACTCAGACTTGA
AGGAAAAGGAAAATGAAGCTTCGATAATAGACCCAATAGCGACA
>QSDrought_00373
AGTACAGACCAATTGCAGTTAATTAGGCCATTTGTATCTGTTTTATAAAATCTCTAATTT
GATATtCAGTACTAGTAGTGATACAAATCCTGACCTGTTAGAGAAAGAATGGGGAATATA
ATCTAACTAACTAACCAACAATGTCAGTGCTGGAGACTCCTTCAGTGCGCTTAATTTGCT
TGTAGCGACCAGCCTTCTTGGCAAGAGCATAAGCATCAGTACCATCAGGAAGGACACAAG
GGTCGTCTCCATGAATGATAAAATCAATGTTGTACTCGTCAAACAGCTTCTTCATGAAAT
CTTCAGTGATGGCATAAGGGGCATCAGGGATAACCTCGTCAACCCaaCTTCACACCGTGA
ACCATAATCATCCTTTCTTTGAGAGGGGTAACAGGAGGGCCTTTGTTGGCAATGATTTCG
GCGTCACTGACAACACCAACGACCAATTGATCGCCAAGGGCACGAGCCTGACGGAGGGCA
TTGCAGTGGCCATAGTGCATCATGTCGAAACAACCATCCATGTACACCCTAACGCACCCT
TTCTTCTTTTTccTATCATTAGAGCTACTCAGACTTGAAGGAAAAGGAAAATGAAGCTTC
GATAATAGACCCAATAGCGACA
>QSDrought_00374
CTAGCACCAGCAGCACCTCTTCCACGATTTTATACTACCACCTTGTACCCAAACTCAGAG
TTTAAGCGGTCAAAACAATACAGAAAGTCAGGTACAAATAAATCCATGCCAAGACTAACT
TGGCAATTACATGAGATCTTTATAATAATGGATCAAGGACAACATGCTATCACCAACCCT
ACTGGCTCATCTGTGATGTTAGTAGTATGAAAAATCCATTAACCTTGTTAACAATAATCA
AAGAAAATATGGGCCAAACGCCAGGCCATATATGTGCCCCAGATGATCCAACATCACTCA
GTCACCAGCCACATAAGTCTTGTCCTCATAATACCTTTTCTCACTTGCTGCCTTCTTCTC
GTTACGCTTCTGGTATGCtTCATGGTTTGATACGATCCTcccAATTATCGTGGTAGTTGT
GACaTCCAGGGGACTTTCCAAAATTTTAAAGATACCCATACTGATCGGAACATCATAAGG
GTTGGATGTTTCCTTCTGCCCC
>QSDrought_00375
AGCAGCTATCAATGTCTGGTTGTCTTTGTCTGTGATCAATCTATTTCCACAAGTTACAAC
ATCTTGAACAGAGCTATCAGCATCCAGTCTAGCATCCGTTAACCTACGGGTTATAAAGTC
AGCTCCAGTAGGATGTTTAAAAAATTTCGGGCCATGCACACCATCTGTGACGTTCAAGCT
GTTAATTTCAGCCCAGTTGGATGATTCGGAACCATGATATTTAGATCCAGAAAACCATAT
ATCGGGGgAATTCCTTGTTATTTCTGGAAACCCTGCAACTTCATGTGCAAGCATAGAAGT
GCTGTGCGATGTAGAACCAAAAATaGGTTGAACaaGCGAAGATGCACGAGGATCACGCCC
TGAATCCACATCCTCAAATTCTGATGATAATCTTCGTCCATTTCTGTCAAaTCTGTTTGG
ACTTGATGGATAAGAGGTCTGAACTGTAGAGGCAGGTGAGTTtGCTTGTGCAGGGCATGG
TACAGAACAACTTtGAGTGCTTCCAGCCTGTGATCCTGGATCTGCCATCAAGCGAGAGAT
ACCTGACTTGTACCCCTCTTTTACTTCTCTGTAATGTACAAGAACAATGTGTTCTAAGCA
CGCGTCAAGCATCCAATAGCTTCTTCGCTGGAAGTTCTCATTTTCCTCACCATGGGCATA
ATAACAATGGAGAACATCCACGCTGTTAGCCAAATAATAAATTGAACAGCACACCTTCAA
CTTTTCATGAGCTTCTTTAACAGTTTTTCCATCTTTCTTCTTCCTCCACCGGTAACCATC
TTTACGAAAATACCGAATAACTTTTCGATCAAACAGAAACAGAGAACCAGCTTGAGGCCT
AACAGGTGGATCTGACCGTAGCTGAAACCTTTGATGGTTGCGAAGTATTTCACAGATTTC
ATTTGGCCGAAGCCAACGGTGTTGAGCTTCTGTCACTATCCTGTCAAGGTCTAATGGTTG
ATTTGGAACGTATCTTTTACTCTCAGCCATAAACCCTAGCTTTCATGAGCGAAGCTCCAA
ATTGCGAACCACAAAACCGATTCTGAACAAAGATTTAGGAAGGTTGGAGAAGATGGAAAA
CCCTAACAGCAATGGTGAAAATGAGAGAAATGCGAGGGAGAGATATGGAGGTGTTTGTGA
CCCC
>QSDrought_00376
AGCAGCTATCAATGTCTGGTTGTCTTTGTCTGTGATCAATCTATTTCCACAAGTTACAAC
ATCTTGAACAGAGCTATCAGCATCCAGTCTAGCATCCGTTAACCTACGGGTTATAAAGTC
AGCTCCAGTAGGATGTTTAAAAAATTTCGGGCCATGCACACCATCTGTGACGTTCAAGCT
GTTAATTTCAGCCCAGTTGGATGATTCGGAACCATGATATTTAGATCCAGAAAACCATAT
ATCGGGGgAATTCCTTGTTATTTCTGGAAACCCTGCAACTTCATGTGCAAGCATAGAAGT
GCTGTGCGATGTAGAACCAAAAATaGGTTGAACaaGCGAAGATGCACGAGGATCACGCCC
TGAATCCACATCCTCAAATTCTGATGATAATCTTCGTCCATTTCTGTCAAaTCTGTTTGG
ACTTGATGGATAAGAGGTCTGAACTGTAGAGGCAGGTGAGTTtGCTTGTGCAGGGCATGG
TACAGAACAACTTtGAGTGCTTCCAGCCTGTGATCCTGGATCTGCCATCAAGCGAGAGAT
ACCTGACTTGTACCCCTCTTTTACTTCTCTGTAATGTACAAGAACAATGTGTTCTAAGCA
CGCGTCAAGCATCCAATAGCTTCTTCGCTGGAAGTTCTCATTTTCCTCACCATGGGCATA
ATAACAATGGAGAACATCCACGCTGTTAGCCTTCAACTTTTCATGAGCTTCTTTAACAGT
TTTTCCATCTTTCTTCTTCCTCCACCGGTAACCATCTTTACGAAAATACCGAATAACTTT
TCGATCAAACAGAAACAGAGAACCAGCTTGAGGCCTAACAGGTGGATCTGACCGTAGCTG
AAACCTTTGATGGTTGCGAAGTATTTCACAGATTTCATTTGGCCGAAGCCAACGGTGTTG
AGCTTCTGTCACTATCCTGTCAAGGTCTAATGGTTGATTTGGAACGTATCTTTTACTCTC
AGCCATAAACCCTAGCTTTCATGAGCGAAGCTCCAAATTGCGAACCACAAAACCGATTCT
GAACAAAGATTTAGGAAGGTTGGAGAAGATGGAAAACCCTAACAGCAATGGTGAAAATGA
GAGAAATGCGAGGGAGAGATATGGAGGTGTTTGTGACCCC
>QSDrought_00377
AGCAGCTATCAATGTCTGGTTGTCTTTGTCTGTGATCAATCTATTTCCACAAGTTACAAC
ATCTTGAACAGAGCTATCAGCATCCAGTCTAGCATCCGTTAACCTACGGGTTATAAAGTC
AGCTCCAGTAGGATGTTTAAAAAGTTTCGGGCCATGCACACCATCTGTGACGTTCAAGCT
GTTAATTTCAGCCCAGTTGGATGATTCGGAACCATGATATTTAGATCCAGAAAACCATAT
ATCGGGGGAATTCCTTGTTATTTCTGGAAACCCTGAAAGCAGCACAATAACCCCCC
>QSDrought_00378
GGGGACTCCCACTTTTGTCTGAAATCAGGAACAGAAGTAACGTACTAGCATTCAACAGGA
AAGAATAGAACAGAATCGTTATAAATGGCTGCTGAAGCTCCCACCATTCCTCTTCTTACT
CCTTACAAACTGGGCAAGTTCAACCTTTCCCATAGAGTTGTTTTGGCACCATTGACCAGA
CAGAGATCTTATGGCAATGTTCCTCAACCACATGCTATCTTATATTATTCTCAGAGAACC
TCCAAAGGTGGTCTATTGATAGCTGAAGCCACAGGAGTTTCAAACACTGCTCAAGGGTAT
CCAGACACACCTGGAATATGGACaAAAGAGCAAGTTGAAGCCTGGAAACCCATTGTAGAT
GCTGTTCATGCCAAAGGTGGAGTTTTCTTTTGTCAAATTTGGCATACGGGGAGGGTTTCA
AATCAAGGTTTTCAGCCAAATGGTCAAGCCCCACTTTCTTCCTCTGACAGGCCTTTGACC
CCTCAAAATCGAGCTAATGGATTTAACGTTGCAGACTTCACTCCTCCAAGGCGGTTGAGG
ATAGAGGAAATTCCTCAAATTGTCAATGATTTtAGACTTGCTGCAAGGAATGCTATTGAA
GCTGGCTTTGATGGAGTAGAGATCCATGGGGCTCATGGTTACCTAATTGACCAGTTTATG
AAGGATCAAGTGAATGATCGAACAGATCAATATGGTGGATCCCTCGAAAATCGTTGTCGG
TTTGCTCTGGAAATAGTTGAAGCTGTTTCTAATGAGATAggAGCGGACATGGTTGGAATA
AGGCTATCTCCTTttGCACACTACATGGAATCcGGAGACTCAAATCCAGAAGCTTTGGGC
CTTTACATGGCTGAATCCTTAAACAAATATGGGATTCTTTATTGCCACATGGTTGAGCCA
AGAATGAAGGCAGCTGgAGAACAGAGTGAAAGTCCCCATAGTCTTGTACCAATGAGAAAG
GCTTTTAAGGGTAACTTTATTGTTGCTGGGGGTTATGtACAGGTATGATGGGAATAAAGC
TATTG
>QSDrought_00379
GGGGACTCCCACTTTTGTCTGAAATCAGGAACAGAAGTAACGTACTAGCATTCAACAGGA
AAGAATAGAACAGAATCGTTATAAATGGCTGCTGAAGCTCCCACCATTCCTCTTCTTACT
CCTTACAAACTGGGCAAGTTCAACCTTTCCCATAGAGTTGTTTTGGCACCATTGACCAGA
CAGAGATCTTATGGCAATGTTCCTCAACCACATGCTATCTTATATTATTCTCAGAGAACC
TCCAAAGGTGGTCTATTGATAGCTGAAGCCACAGGAGTTTCAAACACTGCTCAAGGGTAT
CCAGACACACCTGGAATATGGACaAAAGAGCAAGTTGAAGCCTGGAAACCCATTGTAGAT
GCTGTTCATGCCAAAGGTGGAGTTTTCTTTTGTCAAATTTGGCATACGGGGAGGGTTTCA
AATCAAGGTTTTCAGCCAAATGGTCAAGCCCCACTTTCTTCCTCTGACAGGCCTTTGACC
CCTCAAAATCGAGCTAATGGATTTAACGTTGCAGACTTCACTCCTCCAAGGCGGTTGAGG
ATAGAGGAAATTCCTCAAATTGTCAATGATTTtAGACTTGCTGCAAGGAATGCTATTGAA
GCTGGCTTTGATGGAGTAGAGATCCATGGGGCTCATGGTTACCTAATTGACCAGTTTATG
AAGGATCAAGTGAATGATCGAACAGATCAATATGGTGGATCCCTCGAAAATCGTTGTCGG
TTTGCTCTGGAAATAGTTGAAGCTGTTTCTAATGAGATAgGAGCAAACAGGGTTGGAATA
AGGCTATCTCCTTTTGCAGACTACATGGAATCCggAGACTCAAATCCAGAAGCTTTGGGC
CTTTACATGGCTGAATCCTTAAACAAATATGAGATTCTTTATTGCCACATGGTTGAGCCA
AGAATGAAGACAGTTGGAGAAAAGAGTGAAAGTCCCCATAGTCTTGTGCCAATGAGAAAG
GCTTTTAAggg
>QSDrought_00380
CTTCCTCTGACGGGCCTTTGACCCCTCAAATTCGAGCTAATGGATTTAATGTTGCAGACT
TCACTCCTCCAAGGCAATTGAGGATAGAGGAAATTCCTCAAATTGTCAATGATTTTAGAC
TTGCTGCAAGGAATGCTATTGAAGCTGGCTTTGATGGAGTAGAGATCCATGGGGCTCATG
GTTACCTAATgGACCAGTTTATGAAGGATCAAGTGAAaTaGATCGAACGGATCAATATGG
TGGATCCCTCGAAAATCGTTGTCGGTTTGCTCTAGAAATAGTTGAAGCTGTTTCTAATGA
GATAGGAGCAGACAAGGTTGGAATAAGGTTATCTCCTTTTGCAGACTACATGgAATCTgg
AGACTCAAATCCAGAAGCTTTGGGCCTTTACATGGCTGAATCCTTAAACAAATATGAGAT
TCTTTATTGCCACATGGTTGAGCCAAGAATGAAGACAGTTGGAGAAAAGAGTGAAAGTCC
CCATAGTCTTGTGCCAATGAGAAAGGCTTTTaaggg
>QSDrought_00381
CTTCCAGTAAGCCTCTGTCTCCTCTATTTGTTGTCTGATAATTGTTATCTGCCTCTTAAG
CTTGGTGACAATGATATTGAGTTTCTGAGAAAATGGGGATAGTTCTGGTTTCTTTCCTCA
TCaTTAATGAGGCAACAAAGCTGAGTGGTGCTAGCTACAACAGTCACAATAGCCCAATAA
ACATCAACTGGGATATGTTCCATGCCTGTTGATAATGCTGGTACATCTTTTATGTCATGG
aTTGATAGCTTCTCTAACTCAAAGATGCACTCAATCACTTCCAGTGTGGCTTTGATCACA
TTGTTAAGCTCAATAAGTGCTTGCTTATGTTTCTGCAGTGTTGGGCGCTTTAGGAGGATA
GGCACTCtCTTCAAGGTTCCTACTGATTTGGCAAGTTGGTCCGATGACTGAATCTGGGCA
AGCAGCCAGAATTCCCCATAGTCCAAAGCAAAAGCTGCAAGGGTTAACACTGCCTTTGcA
TCCCAGGAATAGTTTGACAATTTGCTGAGTATTGAGAGTGCTGTTTTGTGAGCAATTTCT
TCCCCAGGTGCCTTGCATTGCATCTCACAGGAAATATTCTTGAGTGTACATATTGGTGGA
CTAAAACTTGCTTTTGGGATCTtCTCCTCCAAGTGCTCGAATGTTGCTTGGGTAcCCAGC
ACTATATTGTCAACGACGACAGTGGCACGCTTAAGGATGTTCTCGACGATGATGAAAAGA
GATTCAACGTCAAACTTTTCATCATCATGGACATGGGTTGTATAAATTTGGTTCAAGATC
TCATGGTCGGACAAGGTAAACAAGCTCAGGCCACCCTTATTGGTTTGCTGTGAAGAACCT
AGCCGGACCAAGCTGGCCATGTTTTTGTGTCACACAAAAGAAGATGGGTTAGAACCAGGG
CTCTTTTGGCTTAGGATAGTAAGGGCAAGAAGGAAAATGGCTTATGTCCCC
>QSDrought_00382
CTTCCAGTAAGCCTCTGTCTCCTCTATTTGTTGTCTGATAATTGTTATCTGCCTCTTAAG
CTTGGTGACAATGATATTGAGTTTCTGAGAAAATGGGGATAGTTCTGGTTTCTTTCCTCA
TCaTTAATGAGGCAACAAAGCTGAGTGGTGCTAGCTACAACAGTCACAATAGCCCAATAA
ACATCAACTGGGATATGTTCCATGCCTGTTGATAATGCTGGTACATCTTTTATGTCATGG
aTTGATAGCTTCTCTAACTCAAAGATGCACTCAATCACTTCCAGTGTGGCTTTGATCACA
TTGTTAAGCTCAATAAGTGCTTGCTTATGTTTCTGCAGTGTTGGGCGCTTTAGGAGGATA
GGCACTCtCTTCAAGGTTCCTACTGATTTGGCAAGTTGGTCCGATGACTGAATCTGGGCA
AGCAGCCAGAATTCCCCATAGTCCAAAGCAAAAGCTGCAAGGGTTAACACTGCCTTTGcA
TCCCAGGAATAGTTTGACAATTTGCTGAGTATTGAGAGTGCTGTTTTGTGAGCAATTTCT
TCCCCAGGTGCCTTGCATTGCATCTCACAGGAAATATTCTTGAGTGTACATATTGGTGGA
CTaaaaCTTGCTTTAGGgATCTTCTCCTCCAAGTGCTCGACTGTTGCTTGGgTACCCAGA
ACTATATTGTCAaCGACGACAGTGGCACGCTTAAGGATGTTCTCGACGATGATGAAAAGN
GATTCAACATCAAACTTTTCAATCATCATGGACATGGG
>QSDrought_00383
CTTCCAGTAAGCCTCTGTCTCCTCTATTTGTTGTCTGATAATTGTTATCTGCCTCTTAAG
CTTGGTGACAATGATATTGAGTTTCTGAGAAAATGGGGATAGTTCTGGTTTCTTTCCTCA
TCaTTAATGAGGCAACAAAGCTGAGTGGTGCTAGCTACAACAGTCACAATAGCCCAATAA
ACATCAACTGGGATATGTTCCATGCCTGTTGATAATGCTGGTACATCTTTTATGTCATGG
aTTGATAGCTTCTCTAACTCAAAGATGCACTCAATCACTTCCAGTGTGGCTTTGATCACA
TTGTTAAGCTCAATAAGTGCTTGCTTATGTTTCTGCAGTGTTGGGCGCTTTAGGAGGATA
GGCACTCtCTTCAAGGTTCCTACTGATTTGGCAAGTTGGTCCGATGACTGAATCTGGGCA
AGCAGCCAGAATTCCCCATAGTCCAAAGCAAAAGCTGCAAGGGTTAACACTGCCTTTGcA
TCCCAGGAATAGTTTGACAATTTGCTGAGTATTGAGAGTGCTGTTTTGTGAACAATTTCT
TCCCCAGGTGCCTTGCATTGCATCTCACAGGAAATATTCTTGAGTGTACATATTGGTGGA
CTAAAACTTGCTTTAGGgATCTTCTCCTCCAAGTGCTCGACTGTTGCTTGGgTACCCAGA
ACTATATTGTCAaCGACGACAGTGGCACGCTTAAGGATGTTCTCGACGATGATGAAAAGN
GATTCAACATCAAACTTTTCAATCATCATGGACATGGG
>QSDrought_00384
GGGGGAAAACTTCATATTTACCGTTGTCACAAGCTAAGTCGGGGTCTGCCCGTTCAACTT
CCCTCTTTGACCATACTTCATATTAGGGAGGATTTTGGTAGGTCCTTTCTTTTCTCCTTA
ATGTTTGGGTGGGGTTTGGCTGCTGAACATAGAaAgCGTGTGCAGTAcTCTCCAGCTCTC
CACGGGAAAAGTGTGAACATAGAGggTGGCGTTTaTTCAATTTTGCCCTGTCTATCAGAG
TTTGCTTCCGTCACTCACTTGAAACTCaTTTGGTGcctTGATTTAGTTTCCTTTCCCAGC
GGAGGACTGTGCGcTCCAAATTTGTCTGAGATTGTAATCGAAGaCTGCGAAAACTTAGAG
TCACTGCCTGAAGGGATGCGCACCCTCCTCCCATCTCTTGTGTGTTTGGAACTACTACGG
TGTCCAAAACTGAATTCGTTTCCCGAGGGAGGTTtGCCCTCCAGTTTAGAAAGTCTTCTT
ATATGCGAATGCGACACACTCTTTTCCCGCCGCATGCAATGGGGATTGCAAGATCTTCGC
TCTCTAaGACGTTTCaCAATTATTGATCAGCGCAATAAACTGGAGTCCTTTCCGGAGGAT
GCGTTGCTTCCTCCTAATCTTACCGATTTATACATTACTTTATCAAATCTAAAATCGCTC
AACGGTAAGGGATTTCAACACCTCACCTCTCTTAAACACTTGAAGATTCGGGGCTGCGAT
GATCTTGActgCTgCTTACTAGAAGAAGTTTTGCCTCCCTCTCTTTGTGAGCTAGATATT
TGTAATTGCCTTTTGTTGAAAGAGCGGTATGGAGAGAAGAAAGGGGAGGGCCGGGTCAAG
ATTGCCCACATCCCCAGAATATACATATGAGTCGAAGAACGCTTCTGCCCAGTGTTACTT
TTACTTGTAAATAACAAGTGTCTTACACACCCGCTGTCAATTTCATGCCGCTGCTAGCTG
CTGGTCCTTCTGCATGTGTATGA
>QSDrought_00385
GGGGGAAAACTTCATATTTACCGTTGTCACAAGCTAAGTCGGGGTCTGCCCGTTCAACTT
CCCTCTTTGACCATACTTCATATTAGGGAGGATTTTGGTAGGTCCTTTCTTTTCTCCTTA
ATGTTTGGGTGGGGTTTGGCTGCTGAACATAGAaAgCGTGTGCAGTAcTCTCCAGCTCTC
CACGGGAAAAGTGTGAACATAGAGggTGGCGTTTaTTCAATTTTGCCCTGTCTATCAGAG
TTTGCTTCCGTCACTCACTTGAAACTCaTTTGGTGcctTGATTTAGTTTCCTTTCCCAGC
GGAGGACTGTGCGcTCCAAATTTGTCTGAGATTGTAATCGAAGaCTGCGAAAACTTAGAG
TCACTGCCTGAAGGGATGCGCACCCTCCTCCCATCTCTTGTGTGTTTGGAACTACTACGG
TGTCCAAAACTGAATTCGTTTCCCGAGGGAGGTTtGCCCTCCAGTTTAGAAAGTCTTCTT
ATATGCGAATGCGACACACTCTTTTCCCGCCGCATGCAATGGGGATTGCAAGATCTTCGC
TCTCTAaGACGTTTCaCAATTATTGATCAGCGCAATAAACTGGAGTCCTTTCCGGAGGAT
GCGTTGCTTCCTCCTAATCTTACCGATTTATACATTACTTTATCAAATCTAAAATCGCTC
AACGGTAAGGGATTTCAACACCTCACCTCTCTTAAACACTTGAAGaTTTGGAGcTGCaAT
gATCTTGACTgCTTAcTAGAAGAAGTTTTGCCTaCCTCTCTTTGTGaGCTAGATATTTtT
AATTGCCtTTTGTTGAAAGAACGGTAcGGAGAGGAGAAAGGGGAGGGccGGGTCAAGATT
GCCCACATcCCCaaaaTATCCATaaGTACA
>QSDrought_00386
GGGGGAAAACTTCATATTTACCGTTGTCACAAGCTAAGTCGGGGTCTGCCCGTTCAACTT
CCCTCTTTGACCATACTTCATATTAGGGAGGATTTTGGTAGGTCCTTTCTTTTCTCCTTA
ATGTTTGGGTGGGGTTTGGCTGCTGAACATAGAaAgCGTGTGCAGTAcTCTCCAGCTCTC
CACGGGAAAAGTGTGAACATAGAGggTGGCGTTTaTTCAATTTTGCCCTGTCTATCAGAG
TTTGCTTCCGTCACTCACTTGAAACTCaTTTGGTGcctTGATTTAGTTTCCTTTCCCAGC
GGAGGACTGTGCGcTCCAAATTTGTCTGAGATTGTAATCGAAGaCTGCGAAAACTTAGAG
TCACTGCCTGAAGGGATGCGCACCCTCCTCCCATCTCTTGTGTGTTTGGAACTACTACGG
TGTCCAAAACTGAATTCGTTTCCCGAGGGAGGTTTGCCCTCTAGCTTAGAAAGTCTTACT
ATAACCTGGTGCGAGGAACTCATTTCCCGTCGCATGGAATTGGGATTGCAAGGTCTTCAC
TCTCTCAGAAGTTTCACAATTGGTGGTTATAAAAACGAATTGGTGTCCTTTCCAG
>QSDrought_00387
GGGCTTTCCATCTGCTTGAAAATCAAGATGTCGCTGTGGAGCaaCTAGGATGTGATGAAG
GTAAAGAGGCAGCAaCACAGAGTGGATATCGACATCCcAcTCACTGATAGCCCAGTGGCA
TCCTCCAGAGTAAAtCcAGTGCGATATGGAAAAGAGGTAATATGCCTCCCACCAACATCA
ATGTGATAACCCTCCAGTCCAGCACTAATAGTTAGAACAAAGTGGTTTCCCTCTGAAAAC
GGGAATGGCAAGTCAACGGTAACCTTTTTGGTTTTGCCTATTAGCCGGTTTAACCACCAT
GTTGCCTTAGACTCCTCTGAGCGGCTGTCATCATCTCGAATCCACTTCTCACACTTCACC
TGACCATCAACAGTTTCTTCATCAGCCTTAGATTTCcATCCCTCACACCTcGAAGCTGAA
CCCCACTGCATCCTATAGCAAGTGTTGAGCTCAATCACTGGCTTTCCACTCCAATCCCCT
CTCAACCTTGGATTGAAATGCAAAACCCGAGGTGGGTCTTCACCATCCACAGTCTTCAAC
CCTTGTAACTCAACTATGAACTGCGAAAccATCACCGACTCTTCCTCATCTCTCaAAAGC
GCAATCTTTGGGTCCTGCTCCGCATGTGCCTCTCTCGGCTTCCCCACCAcCACTCACATA
CGACCCCAACGTTAACCCACAAGGCAAAACcATCACTTTCTTCCGGGTCAAAAACTCCGA
CCCGTCTATCGCAACCGAGTTCGGGCACGCCTCCAAGACCCGGTTATCGGTTTTCTTTGT
TTCCTCTTTCCCGACCCGAATCTCTTCCCAGACCTTGCCCCCGATCTCCCACGTCACCCT
CACCGACTTGTAAAGCTCCGAATCACCaCCCCTGCGACCCGAAAACGAAGTCGGGTCGAA
CCCCAACCCGGAAACGAtTTTtGTACCCGAACTGAGCCATGCGCGGCGAGTTGGCCGAAA
TTAGCTTGTTTGGGCGAGTTGGGGCTCCTCTTT
>QSDrought_00388
GGGCTTTCCATCTGCTTGAAAATCAAGATGTCGCTGTGGAGCaaCTAGGATGTGATGAAG
GTAAAGAGGCAGCAaCACAGAGTGGATATCGACATCCcAcTCACTGATAGCCCAGTGGCA
TCCTCCAGAGTAAAtCcAGTGCGATATGGAAAAGAGGTAATATGCCTCCCACCAACATCA
ATGTGATAACCCTCCAGTCCAGCACTAATAGTTAGAACAAAGTGGTTTCCCTCTGAAAAC
GGGAATGGCAAGTCAACGGTAACCTTTTTGGTTTTGCCTATTAGCCGGTTTAACCACCAT
GTTGCCTTAGACTCCTCTGAGCGGCTGTCATCATCTCGAATCCACTTCTCACACTTCACC
TGACCATCAACAGTTTCTTCATCAGCCTTAGATTTCcATCCCTCACACCTcGAAGCTGAA
CCCCACTGCATCCTATAGCAAGTGTTGAGCTCAATCACTGGCTTTCCACTCCAATCCCCT
CTCAACCTTGGATTGAAATGCAAAACCCGAGGTGGGTCTTCACCATCCACAGTCTTCAAC
CCTTGTAACTCAACTATGAACTGCGAAAccATCACCGACTCTTCCTCATCTCTCaAAAGC
GCAATCTTTGGGTCCTGCTCCGCATGTGCCTCTCTCGGCTTCCCCACCACACTCACATAC
GACCCCAACGTTAACCCACAAGGCAAAACCATCACTTTCTTCCGGGTCAAAAACTCCGAC
CCGTTTATCGCAACCGAGTTCGGGCACGCCTCCAAGACCCGGTTATCGGTTTTCTTTGTT
TCCTCTTTCCCGACCTTAATCTCTTCCCAGACCTTGCCCCCGATCTCCCACGACCCCCC
>QSDrought_00389
GGGCTTTCCATCTGCTTGAAAATCAAGATGTCGCTGTGGAGCaaCTAGGATGTGATGAAG
GTAAAGAGGCAGCAaCACAGAGTGGATATCGACATCCcAcTCACTGATAGCCCAGTGGCA
TCCTCCAGAGTAAAtCcAGTGCGATATGGAAAAGAGGTAATATGCCTCCCACCAACATCA
ATGTGATAACCCTCCAGTCCAGCACTAATAGTTAGAACAAAGTGGTTTCCCTCTGAAAAC
GGGAATGGCAAGTCAACGGTAACCTTTTTGGTTTTGCCTATTAGCCGGTTTAACCACCAT
GTTGCCTTAGACTCCTCTGAGCGGCTGTCATCATCTCGAATCCACTTCTCACACTTCACC
TGACCATCAACTGCAGCCAGTCAAAGAAATTTCtCAATTTGTTGcTACCACGGTAAAATT
AGAtGAAAGCAGCAGGAAATTTTCCAACATAAAGTACCATGATTGGGTATTTTTTGGAAC
AGTTTTAAAAATATGTAGAGGATAATTAACTTTTCAAAAGAACAAATGGCCAATAATAAT
AAAAACATTAGAGTAGAAACATGAGCAAGGAAgAAAACAACCCCTAAAGTCCCCCC
>QSDrought_00390
TTCTTGTGGATGTTAGCAGAATGGATATGTCAACTACTGTATTGGGGTACAAAATCTCAG
CACCAAtTCTGATTGCTCCAACTGCCTTGCATAAGTtGGCgAACCCTGAAGGAGAGCTTG
CCACAGCCAGAGCAGCCGCTGCATGTAAAACCATAATGGTTCTATCCTTCACTTCGTCTT
GCACTGTGGAGGAGGTTGcttCCAGCTGCAATGCTGTTCGGTTCTTTCAATTATATGTAT
ACAAGCAGCGAGAAATAGCAGCCGTGTTGGTGCAGAGAGCTGAGAGAAATGGATACAAGG
CTCTTGTTGTGACTGTTGACTCTCCCAGATTTGGTCGAAGGGAGGCAGACATAAAAAACA
AATGGTTGCACCTCGACTGAAGAATCTTGAGGGTCTCTTATCAATTGAAGCTGATTCTGA
TAATGGCTCAAGCTTAGAAGCTTAtGCCAACAAGACAATGGATGCTTCCCTaTGTTGGAA
GGACATAGAATGGTTAAAATCAATTACAAACTTGCCAATTATCGTCAAGGGAGTGCTTAC
TGGAGAAGATGCAATAAAGGCTGCAGAAGTAGGTGTTGCTGGGATTATGGTCTCCAATCA
TGGAGCTCGCCAACTTGATTATACGGATGCAACTATTAATGTTCTGGAAGAGGTGGTTCA
TGCTGTCAGAGGAAGAGTTCCTGTCTTCCTTGATGGAGGAGTACGGCGAGGAACAGATAT
CTTCAAGGCATTAGCCCTTGGTGCACAAGCCGTCCTTATTGGAAGACCTGTTATATTTGG
GCTGGCAGCAAAGGGTGAATATGGGGTGAGACAAGTCATCCAAATGCTGAAGGATGAACT
AGAGGTCACCATGGCACTATCTGGCTGTCCTAGTGTGAAGGACATTACTAGACGCCATGT
GAGGACTGAGCGTGAAAGACTCCATGCAATGCTCTAATAACATGAAGCATTAGGAC
>QSDrought_00391
GGGGATGGTATTGAAACAATAATTTGAGTTCATACTTACACAGGGTGCTGGCTCACTGAA
ACATATTTTACTGTAGGTTCTATCCTTCACTTCGTCTTGCATTGTGGAGGAGGTTGCTTC
CAGCTGCAATGCTGTTCGGTTCTTTCAATTATATGTATACAAGCAGCGAGAAATAGCAGC
CGTGTTGGTGCAGAGAGCTGAGAGAAATGGATACAAGGCTCTTGTTGTGACTGTTGACTC
TCCCAGATTTGGTCGAAGGGAGGCAGACATAAAAAACAAATGGTTGCACCTCGACTGAAG
AATCTTGAGGGTCTCTTATCAATTGAAGCTGATTCTGATAATGGCTCAAGCTTAGAAGCT
TAtGCCAACAAGACAATGGATGCTTCCCTaTGTTGGAAGGACATAGAATGGTTAAAATCA
ATTACAAACTTGCCAATTATCGTCAAGGGAGTGCTTACTGGAGAAGATGCAATAAAGGCT
GCAGAAGTAGGTGTTGCTGGGATTATGGTCTCCAATCATGGAGCTCGCCAACTTGATTAT
ACGGATGCAACTATTAATGTTCTGGAAGAGGTGGTTCATGCTGTCAGAGGAAGAGTTCCT
GTCTTCCTTGATGGAGGAGTACGGCGAGGAACAGATATCTTCAAGGCATTAGCCCTTGGT
GCACAAGCCGTCCTTATTGGAAGACCTGTTATATTTGGGCTGGCAGCAAAGGGTGAATAT
GGGGTGAGACAAGTCATCCAAATGCTGAAGGATGAACTAGAGGTCACCATGGCACTATCT
GGCTGTCCTAGTGTGAAGGACATTACTAGACGCCATGTGAGGACTGAGCGTGAAAGACTC
CATGCAATGCTCTAATAACATGAAGCATTAGGAC
>QSDrought_00392
GGGGGAAGCTTATGCCAACAAGACAATGGATGCTTCCCTTTGTTGGAAGGACATAGAATG
GTTAAAATCAATTACAAACTTGCCAATTATCGTCAAGGGAGTGCTTACTGGAGAAGATGC
AATAAAGGCTGCAGAAGTAGGTGTTGCTGGGATTATGGTCTCCAATCATGGAGCTCGCCA
ACTTGATTATACAGATGCAACTATTAATGTTCTGGAAGAGGTGGTTCGTGCTGTCAGAGG
AAGAGTTCCTGTCTTCCTTGATGGAGGAGTACGGCGAGGAACAGATATCTTCAAGGCATT
AGCCCTTGGTGCACAAGCCGTCCTTATTGGAAGACCTGTTATATTTGGGCTGGCAGCAAA
GGGTGAATATGGGGTGAGACAAGTCATCCAAATGCTGAAGGATGAACTAGAGGTCACCAT
GGCACTATCTGGCTGTCCTAGTGTGAAGGACATTACTAGACGCCATGTGAGGACTGAGCG
TGAAAGACTCCATGCAATGCTCTAATAACATGAAGCATTAGGAC
>QSDrought_00393
CAACTTTGGCTTCCTCTTTCTGAAGATCCTGTTTTTCTTCAGTCTACATGGAAAGTATAC
GGAGGCAAGCGAGCAAGCTCAGAGAGCAAGTTGCCAAGCAACAGCAGGCAGTGTTGAGAC
ACTTGGGACATTTCGGTCATGAAGTACTCATGGTTGATGACGCtGAACTTCAATGTCAGC
AACAACTTCAAAATCTATATAATTCTACAAGAGTAGCTaAGCATTTTCAGCGGCATATTG
TTCATGGAATTGAAGCCTTTGTTTCTATAAGTTCAAAGCAAATGCAGATAGTAAGGAAGT
TGGCTCAAGATTGTTGTAAATATGGAGATGATAATCAAAGCACCAATTCTCCTCTTGCAA
GAGCTGCTCTTCACTTTGGTACCTCACATTCTTCAATGGAGGAGGAGAGGGAGACTTTGC
TTGGGGTCCTTCTTGATCAggtACTGAATATGTAGGTTTCTGAGCCATTGtGGGCACAAA
TAACTGGAGCTCCTTTGGAAGATGCTCGCCACTTGACACATCGTTATGACAAATTGCGCC
AGGAGGTTGAAACCCAGGTGATCATTTATGTCTTATCTTATCTGGGTGTAAATAGCGCTG
AAGGTTCTATAGCATATCTCATTGTAAACATCTTCTCAATAGGCAGGTGAAGTATTGAGG
CGCCAATTGAaGTCCAAGGAATCCTCTATTTCTGCTGAGAGTTCAATGAGGCtTCAAATG
GCGGATGCAAGACTAAGcGAGCTAAAATCTACAATGATGGCACTTGGGAAACAAGCAACT
TCTGCCATGTTATCAGTTGAGAGTGAGCAGCAACAAAAAACTTtCCAGAAGCTTCTTACT
ATGGTAGATGCTGAGaAAACCTATCATCAAAAGGTTCTTGATATTTTAGACAAGCTACAT
GCTGAGATGATACTGGAGAAGCAACCAAAAGAGTCTTCCTTGCATTCAGAGAGAATGAAG
GGAGATGTGTATAATCAGCAGGTGCATGAAAATATTAATTCAAATGTATCTGATGATCAT
GGACATATTAATCAAAATGAAGAGTACTTCATTGCAAAGGCAGTACATTCATTTGATGCT
CAATCAGAAGGGGAgTTAAGCCTATCAGTTGATGATTATGTTGTTGTTCGTCAGGTGGCC
GCTAATGGATGGTCTGAAGGAGAATACAATGGGAAGGCTGGATGGTTTCCCTCGGCTTAT
GTAGAAAGGCAAGAGAAAGCACCAGCAATCAAGCTATTAGAAGAAAGCTCGGAACCCTGA
TCACAAGTTTGTCCTTGATTAAAAGCTGTACATTCCTTTCTTCTGTATTATAGTTAGTTC
CTCTTGGGTGCAAAGCTTATGCACAACTTTTGCAAGCTTCAAGCATTGTGCTGTTTGCAC
GTGCTGATAGGGCTCTAAATTTGTAAATTTTA
>QSDrought_00394
CAACTTTGGCTTCCTCTTTCTGAAGATCCTGTTTTTCTTCAGTCTACATGGAAAGTATAC
GGAGGCAAGCGAGCAAGCTCAGAGAGCAAGTTGCCAAGCAACAGCAGGCAGTGTTGAGAC
ACTTGGGACATTTCGGTCATGAAGTACTCATGGTTGATGACGCtGAACTTCAATGTCAGC
AACAACTTCAAAATCTATATAATTCTACAAGAGTAGCTaAGCATTTTCAGCGGCATATTG
TTCATGGAATTGAAGCCTTTGTTTCTATAAGTTCAAAGCAAATGCAGATAGTAAGGAAGT
TGGCTCAAGATTGTTGTAAATATGGAGATGATAATCAAAGCACCAATTCTCCTCTTGCAA
GAGCTGCTCTTCACTTTGGTACCTCACATTCTTCAATGGAGGAGGAGAGGGAGACTTTGC
TTGGGGTCCTTCTTGATCAGGttTCTGAGCCATTGCGGGCACAAATAACTGGAGCTCCTT
TGGAAGATGCTCGCCACTTGACACATCGTTAtGACAAATTGCGCCAGGAGGTTGAAgCCC
AGGCAGGTGAAGTATTGAGGCGCCAATTGAAGTCCAAGGAATCCTCTATTTCTGCTG
>QSDrought_00395
CAACTTTGGCTTCCTCTTTCTGAAGATCCTGTTTTTCTTCAGTCTACATGGAAAGTATAC
GGAGGCAAGCGAGCAAGCTCAGAGAGCAAGTTGCCAAGCAACAGCAGGCTAGGGATGATT
TTGTTAAAATGACATAAAAGAATAGATGTGACCGACTTCACTAGTCTGTTGAGAATCTAT
TACCAGCCCAAAAATTATGACGATAAGGATGTTGTTATAGGAATGATTCTCTAATCTCAC
AAATGCAGTGTTGAGACACTTGGGACA
>QSDrought_00396
TGTCTTAACTAGAGAAGGCACAATTGAAATGGAAGCTTCTATTATGGATGGCAACaCTAA
AAGATGTGGAGCAGTTtCTGGGCTTACTACCGTAGTTAATCCCATATCCTTGGCACGACT
TGTCATGGAGAAAACTCCTCATATATATCTTGCTTTTGATGGAGCAGAAAGGTTTGCAAG
GGAACAAGGTATTGAAACTGTAGATTCAAGCCATTTTATAACTCAAGAAAATATTGAGAG
GCtAAAGCAGGCAAaGGAAGCGAATAGAGTTCAGATTGATTATACACCACCAATTCAAAA
AGATGAGAAGAAAGAGACACCAACAGCTAATGGTGATAGCCAACTTGGGACAGTTGGATG
TGTGGCTGTTGATAGTCATGGTAATcTAGCTTCTGCAACTTCTACTGGTGGAttaGTGAA
CAAGATGGTTGGTCGGATTGGGGACACGCCcATCATaGGGGCAGGGACATATGCCAACAA
TCTCTGTGCagTTTCAGCTACAGGAAAAGGTGAAGCAATAATGCGTGGCACTGTTGCAAG
AGATGTGGCTGCTCTTATGGAATTCAAAGGTCTtTCTCTCAAGGAGGCTGCAGCTTAcGT
TGTAGAGGAGTGTGTTCCAAGAGGCAATGTTGGCTTGGTTGCTGTCTCAGCCAAAGGaGA
AGTCACGATGGCTTATAATACAACAGGCATGTTTCGAGCTTGtgCTACTGAAGATGGGcA
TTCAGAGATTGCAATATGGCCTTCTGTGCAAAACTGAGTGCTTTAGGTGACTCACTGTGA
GTCACTCACaCTCTttAggATTTGGCAAATGACTAGTATTTATATCTTGCTGTATTAT
>QSDrought_00397
TGTCTTAACTAGAGAAGGCACAATTGAAATGGAAGCTTCTATTATGGATGGCAACaCTAA
AAGATGTGGAGCAGTTtCTGGGCTTACTACCGTAGTTAATCCCATATCCTTGGCACGACT
TGTCATGGAGAAAACTCCTCATATATATCTTGCTTTTGATGGAGCAGAAAGGTTTGCAAG
GGAACAAGGTATTGAAACTGTAGATTCAAGCCATTTTATAACTCAAGAAAATATTGAGAG
GCtAAAGCAGGCAAaGGAAGCGAATAGAGTTCAGATTGATTATACACCACCAATTCAAAA
AGATGAGAAGAAAGAAACACCAACAGCTGATGGTGATAGCCAAATTGGGACAGTTGGATG
TGTGGCTGTTGATAGTCATGGGAATTTAGCTTCTGCAACTTCTACTGGTGGATTTGTGAA
CAAGATGGTTGGTCGGATTGGGGACACGCCTATCATCGGGGCAGGGACATATGCAAACAA
TCTCTGTGCGGTTTCGGCTACAGGAAAAGGCGAAGCAGTAATGCGTGCCACTGTTGCAAG
AGATGTGGCtGCTCTTATGGAATTCAAAGGTCTTTCTCTAAAGGAGGCTGCAGCTTATGT
TATAGAGGAGTCTGTTCCGAGAGGCAATGCTGGCTTGGTAGCTGTCTCAGCCaaaGGAGA
AGTTACAATGGCTTTGAATACCACAGGCATGTATCGAGCTTGTGCTACTGAAGATGGATA
TTCAGAGATTGGAATATGGCCTTCTGTGCAAAACTGAGTG
>QSDrought_00398
TGTCTTAACTAGAGAAGGCACAATTGAAATGGAAGCTTCTATTATGGATGGCAACaCTAA
AAGATGTGGAGCAGTTtCTGGGCTTACTACCGTAGTTAATCCCATATCCTTGGCACGACT
TGTCATGGAGAAAACTCCTCATATATATCTTGCTTTTGATGGAGCAGAAAGGTTTGCAAG
GGAACAAGGTATTGAAACTGTAGATTCAAGCCATTTTATAACTCAAGAAAATATTGAGAG
GCtAAAGCAGGCAAaGGAAGCGAATAGAGTTCAGATTGATTATACACCACCAATTCAAAA
AGATGAGAAGAAAGAGACACCAACAGCTAATGGTGATAGCCAACTTGGGACAGTTGGATG
TGTGGCTGTTGATAGTCATGGTAATcTAGCTTCTGCAACTTCTACTGGTGGAttaGTGAA
CAAGATGGTTGGTCGGATTGGGGACACGCCcATCATaGGGGCAGGGACATATGCCAACAA
TCTCTGTGCagTTTCAGCTACAGGAAAAGGTGAAGCAGTAATGCGTGCCACTGtTGCAAG
AGATGTGGCTGCTCTTATGGAATTCAAAGGGCTTTCTCTAAAGGAGGCTGCAGCTTAtGT
TATAGAGGAGTGTGTTCCAAGAGGCAATGaCTGGCTTGGTAGCTGTCTCAGCC
>QSDrought_00399
GCGATAGAGGAATTGGAGAGAATGGATCGAGAGCCGTCGGATATTCTCGAGGAAATGAAC
GAACGGCTGTCAGCGAAGGAGTTGCAGCTAGTGCTTGTGTATTTCGCACAGGAAGGAAGG
GACTCGTGGTGTGCGCTTGAAGTGTTTGAGTGGTTGAAGAAGGAGAATAAGaTGGATAAG
GAAACAATGGAGCTTATGGCGGCGATAATGTGTGGTTGGGTGAAGAAGaTgATTGAAAAG
GAGAAGGTCGTTTTGTTTGTTAAAGAAGTGTTGAGGCGTGGTTTTGCTGATGCTGATGCT
GATTAATCTTAGAGAATCTGGGTTGAAGCCAGAGGTCTACAGCTACCTCATTGCAATGAC
AGCAGTGGTTAAAGAGCTGAATGAATTAGCAAAAGCTTTACGCAAGTTGAAAAGTTTTGC
AAGAGCTGGGTTGGTAACTGAGCTTGATGAAGAAAATGTGAGGCTTATTGAGAAATATCA
GTCAGATCTTCTAGCTGATGGTGTACGCTTGTCTAATTGGGTGGTTCAAGAGggAAGCTT
GTAGGTAAAGAGGCTGATGGAGACCTGTATGACATTGTTTTAGCCATCTGCGCTTCCCAG
AAAGAGGTCAGTGCTACATCACGGTTGGTAACTAGAATCGAAGTTGCAAACTCTTTACGC
AAGAAGAAAAGCCTTTCATGGTTGTTGAGAGGTTATGTTAAAGGAGGACATTACGATGAT
GCTGCAGAAACACTAATTAAAATGCTTGATCTAGGCTTTCATCCAGAGTATTTGGACAGG
GCAGCTGTGTTGCAGGGTTTAAGAAAaGGGATCCACCGATCTGGAAATGTAGAAACTTAC
CTCAAGCTTTGCaAGCACCTCTCTGATGCAAGTTTGATTGGACCTGCTCTAATCTATCTT
TATAtGAAGAAaTATAACCTTTGGATCATAAAAATGCTTTGAGTACTTAATTCAAACTAA
GATTTGTCCGTAAGATATAGTTTAGTTTTGAAGATTGTATAGCGGAAG
>QSDrought_00400
TATTGGGAGATGGGGATGAAGGAGAAGGTCGTTTTGTTTGTTAAAGAAGTGTTGAGGCGT
GGTTTTGCTGATGCTCATGCTCATGCTCGCGATGATGGACATAAGGGAGGACCAACTGGA
TATCTTGCTTGGAAGATGATGGTTGATGGTAACTACAGGGATGCAGTCAAGTTGGTGATT
AATCTTAGAGAATCTGGGTTGAAGCCAGAGGTCTACAGCTACCTCATTGCAATGACAGCA
GTGGTTAAAGAGCTGAATGAATTAGCAAAAGCTTTACGCAAGTTGAAAAGTTTTGCAAGA
GCTGGGTTGGTAACTGAGCTTGATGAAGAAAATGTGAGGCTTATTGAGAAATATCAGTCA
GATCTTCTAGCTGATGGTGTACGCTTGTCTAATTGGGTGGTTCAAGAGggAAGCTTGTAG
GTAAAGAGGCTGATGGAGACCTGTATGACATTGTTTTAGCCATCTGCGCTTCCCAGAAAG
AGGTCAGTGCTACATCACGGTTGGTAACTAGAATCGAAGTTGCAAACTCTTTACGCAAGA
AGAAAAGCCTTTCATGGTTGTTGAGAGGTTATGTTAAAGGAGGACATTACGATGATGCTG
CAGAAACACTAATTAAAATGCTTGATCTAGGCTTTCATCCAGAGTATTTGGACAGGGCAG
CTGTGTTGCAGGGTTTAAGAAAaGGGATCCACCGATCTGGAAATGTAGAAACTTACCTCA
AGCTTTGCaAGCACCTCTCTGATGCAAGTTTGATTGGACCTGCTCTAATCTATCTTTATA
tGAAGAAaTATAACCTTTGGATCATAAAAATGCTTTGAGTACTTAATTCAAACTAAGATT
TGTCCGTAAGATATAGTTTAGTTTTGAAGATTGTATAGCGGAAG
>QSDrought_00401
GCGATAGAGGAATTGGAGAGAATGGATCGAGAGCCGTCGGATATTCTCGAGGAAATGAAC
GAACGGCTGTCAGCGAAGGAGTTGCAGCTAGTGCTTGTGTATTTCGCACAGGAAGGAAGG
GACTCGTGGTGTGCGCTTGAAGTGTTTGAGTGGTTGAAGAAGGAGAATAAGaTGGATAAG
GAAACAATGGAGCTTATGGCGGCGATAATGTGTGGTTGGGTGAAGAAGaTgATTGAAAAG
GAACATCGTGAAGTTGGGGATGTGGTGGATTTATTAGTCGATATGGATTGTGTCGGGTTT
AAACCCGGGTTTAGTATGGTTGAGAAGGTGATTTCTTTGTATTGGGAGAT
>QSDrought_00402
ACTTGGAAATCCTGCAATACTTTTATTATTCTTCGTGGGGTTCTTGTATCTTTGTTTTTG
GTCCTCCTCCTATATCACAAATCCACTCAGTGTGTTCCGAAAGGAATCTCTTTCCACACA
ATCAAACACAACCAACATACGTGTTCCTCAAGATGaCCTcGAAGAAGCTTTATCCAAAGC
TTCAATGGCAgACAAAACGGTCATtATCACTATCaTAAACAAGGCCTATGCaGACCAAGA
[truncated: 14,028,089 more chars]
