# Supplementary material for: RNA-Seq and Gene Network Analysis Uncover Activation of an ABA-Dependent Signalosome During the Cork Oak Root Response to Drought
Source: Front Plant Sci. 2016 Jan 11;6:1195. doi: 10.3389/fpls.2015.01195 (PMC4707443; doi:10.3389/fpls.2015.01195)
Supplement: Supplementary file 2 [file Supplementary_File_S2.XLSX]

## Sheet: FINAL Annot
Quercus suber				Arabidopsis thaliana			Quercus suber
Unigene ID	Differential expression	Gene cluster	Annotation (BLAST2GO)	AGI	Annotation (TAIR 10)	At Prot Length	Qs Prot Length
QSDrought_00149	Up-regulated	5	rna-binding family protein isoform 2	AT1G07350.1	SR45a__RNA-binding (RRM/RBD/RNP motifs) family protein	382	134
QSDrought_00248	Up-regulated	9	beta-expansin 1a	AT3G45970.1	ATEXLA1_ATEXPL1_ATHEXP BETA 2.1_EXLA1_EXPL1__expansin-like A1	265	270
QSDrought_00266	Up-regulated	8	---NA---				109
QSDrought_00278	Down-regulated	2	galacturonosyltransferase 8-like	AT3G25140.1	GAUT8_QUA1__Nucleotide-diphospho-sugar transferases superfamily protein	559	231
QSDrought_00285	Up-regulated	5	cbl-interacting serine threonine-protein	AT4G30960.1	ATCIPK6_CIPK6_SIP3_SNRK3.14__SOS3-interacting protein 3	441	434
QSDrought_00293	Down-regulated	1	protein aspartic protease in guard cell 1-like	AT3G18490.1	Eukaryotic aspartyl protease family protein	500	254
QSDrought_00333	Down-regulated	2	auxin-induced protein 5ng4-like	AT5G40230.1	nodulin MtN21 /EamA-like transporter family protein	370	220
QSDrought_00336	Down-regulated	4	cytochrome p450 cyp94a1 family protein	AT5G63450.1	CYP94B1__cytochrome P450, family 94, subfamily B, polypeptide 1	510	407
QSDrought_00338	Down-regulated	1	cytochrome p450 94a2-like	AT3G01900.1	CYP94B2__cytochrome P450, family 94, subfamily B, polypeptide 2	496	103
QSDrought_00354	Up-regulated	9	glucan endo- -beta-glucosidase	AT1G32860.1	Glycosyl hydrolase superfamily protein	426	376
QSDrought_00370	Up-regulated	8	unnamed protein product	AT2G04620.1	Cation efflux family protein	798	244
QSDrought_00371	Up-regulated	8	unnamed protein product				153
QSDrought_00437	Up-regulated	8	u-box domain-containing protein 21-like	AT1G66160.1	ATCMPG1_CMPG1__CYS, MET, PRO, and GLY protein 1	431	337
QSDrought_00469	Up-regulated	3	inositol transporter 1-like	AT2G43330.1	ATINT1_INT1__inositol transporter 1	509	261
QSDrought_00603	Up-regulated	8	polyubiquitin	AT4G05050.1	UBQ11__ubiquitin 11 UBQ11__ubiquitin 11 UBQ11__ubiquitin 11	229	226
QSDrought_00611	Up-regulated	3	late embryogenesis-abundant protein	AT4G15910.1	ATDI21_DI21__drought-induced 21 ATDI21_DI21__drought-induced 21	104	109
QSDrought_00612	Up-regulated	3	late embryogenesis-abundant protein	AT4G15910.1	ATDI21_DI21__drought-induced 21 ATDI21_DI21__drought-induced 21	104	106
QSDrought_00632	Up-regulated	8	proline-rich protein PRP1				102
QSDrought_00633	Up-regulated	9	proline-rich protein PRP1				88
QSDrought_00642	Up-regulated	9	iron transport protein 2	AT1G54410.1	dehydrin family protein dehydrin family protein	98	92
QSDrought_00643	Up-regulated	9	iron transport protein 2	AT1G54410.1	dehydrin family protein dehydrin family protein	98	87
QSDrought_00647	Down-regulated	1	nitrate reductase	AT1G77760.1	GNR1_NIA1_NR1__nitrate reductase 1	917	723
QSDrought_00668	Up-regulated	5	phosphoenolpyruvate carboxykinase	AT4G37870.1	PCK1_PEPCK__phosphoenolpyruvate carboxykinase 1	671	492
QSDrought_00694	Up-regulated	9	sorbitol transporter	AT3G18830.1	ATPLT5_ATPMT5_PMT5__polyol/monosaccharide transporter 5	539	426
QSDrought_00717	Down-regulated	2	E3 ubiquitin-protein ligase	AT3G26100.2	Regulator of chromosome condensation (RCC1) family protein	532	432
QSDrought_00747	Up-regulated	5	nac transcription factor 055	AT4G35580.2	NTL9__NAC transcription factor-like 9	534	501
QSDrought_00785	Up-regulated	9	galactinol synthase family protein	AT1G56600.1	AtGolS2_GolS2__galactinol synthase 2 AtGolS2_GolS2__galactinol synthase 2 AtGolS2_GolS2__galactinol synthase 2	335	335
QSDrought_00786	Up-regulated	8	galactinol synthase family protein	AT1G56600.1	AtGolS2_GolS2__galactinol synthase 2 AtGolS2_GolS2__galactinol synthase 2 AtGolS2_GolS2__galactinol synthase 2	335	328
QSDrought_00834	Up-regulated	9	plastid-lipid-associated chloroplastic-like	AT4G22240.1	Plastid-lipid associated protein PAP / fibrillin family protein	310	235
QSDrought_00975	Up-regulated	8	omega-3 fatty acid desaturase	AT3G11170.1	AtFAD7_FAD7_FADD__fatty acid desaturase 7	446	270
QSDrought_01049	Up-regulated	8	gpn-loop gtpase 1 homolog	AT4G21800.1	QQT2__P-loop containing nucleoside triphosphate hydrolases superfamily protein	379	354
QSDrought_01079	Down-regulated	1	nramp transporter	AT1G15960.1	ATNRAMP6_NRAMP6__NRAMP metal ion transporter 6 ATNRAMP6_NRAMP6__NRAMP metal ion transporter 6	527	273
QSDrought_01105	Up-regulated	5	probable protein phosphatase 2c 24-like	AT1G07430.1	HAI2__highly ABA-induced PP2C gene 2 HAI2__highly ABA-induced PP2C gene 2	442	264
QSDrought_01106	Up-regulated	8	probable protein phosphatase 2c 24-like	AT1G07430.1	HAI2__highly ABA-induced PP2C gene 2 HAI2__highly ABA-induced PP2C gene 2	442	214
QSDrought_01150	Down-regulated	6	dnase i-like superfamily protein isoform 3	AT4G30900.1	DNAse I-like superfamily protein	316	242
QSDrought_01191	Down-regulated	7	abc1 kinase	AT3G07700.3	Protein kinase superfamily protein	724	254
QSDrought_01227	Up-regulated	9	chitinase 1				306
QSDrought_01264	Down-regulated	1	hexose transporter 1	AT1G11260.1	ATSTP1_STP1__sugar transporter 1	522	286
QSDrought_01287	Up-regulated	5	acyl- binding protein 3b	AT4G24230.6	ACBP3__acyl-CoA-binding domain 3	366	355
QSDrought_01408	Down-regulated	1	endo- -beta-d-glucanase-like	AT3G23600.1	alpha/beta-Hydrolases superfamily protein	239	200
QSDrought_01437	Down-regulated	5	60s ribosomal protein l13a-4-like	AT5G48760.1	Ribosomal protein L13 family protein	206	206
QSDrought_01447	Up-regulated	5	zinc finger protein zat10-like	AT1G27730.1	STZ_ZAT10__salt tolerance zinc finger	227	248
QSDrought_01637	Up-regulated	5	histone h1	AT2G30620.1	winged-helix DNA-binding transcription factor family protein	273	212
QSDrought_01646	Up-regulated	6	60s ribosomal protein l15	AT4G16720.1	Ribosomal protein L23/L15e family protein	204	204
QSDrought_01718	Down-regulated	2	germin-like protein 5	AT5G39110.1	RmlC-like cupins superfamily protein RmlC-like cupins superfamily protein	222	217
QSDrought_01793	Up-regulated	9	sucrose responsive element binding protein	AT5G67300.1	ATMYB44_ATMYBR1_MYB44_MYBR1__myb domain protein r1	305	165
QSDrought_01805	Up-regulated	5	expansin-like b1-like	AT4G17030.1	AT-EXPR_ATEXLB1_ATEXPR1_ATHEXP BETA 3.1_EXLB1_EXPR__expansin-like B1 AT-EXPR_ATEXLB1_ATEXPR1_ATHEXP BETA 3.1_EXLB1_EXPR__expansin-like B1 AT-EXPR_ATEXLB1_ATEXPR1_ATHEXP BETA 3.1_EXLB1_EXPR__expansin-like B1 AT-EXPR_ATEXLB1_ATEXPR1_ATHEXP BETA 3.1_EXLB1_EXPR__expansin-like B1	250	147
QSDrought_01806	Up-regulated	5	major pollen allergen ory s 1	AT4G17030.1	AT-EXPR_ATEXLB1_ATEXPR1_ATHEXP BETA 3.1_EXLB1_EXPR__expansin-like B1 AT-EXPR_ATEXLB1_ATEXPR1_ATHEXP BETA 3.1_EXLB1_EXPR__expansin-like B1 AT-EXPR_ATEXLB1_ATEXPR1_ATHEXP BETA 3.1_EXLB1_EXPR__expansin-like B1 AT-EXPR_ATEXLB1_ATEXPR1_ATHEXP BETA 3.1_EXLB1_EXPR__expansin-like B1	250	174
QSDrought_01863	Up-regulated	8	probable mediator of rna polymerase ii transcription subunit 26b- partial	AT5G05140.1	Transcription elongation factor (TFIIS) family protein	436	167
QSDrought_01903	Up-regulated	9	nadp-dependent alkenal double bond reductase p2-like	AT5G37980.1	Zinc-binding dehydrogenase family protein	353	105
QSDrought_01949	Up-regulated	5	11s globulin seed storage protein 2	AT1G07750.1	RmlC-like cupins superfamily protein	356	221
QSDrought_02089	Up-regulated	8	bromodomain protein	AT1G05910.1	cell division cycle protein 48-related / CDC48-related	1210	64
QSDrought_02243	Up-regulated	5	af334835_1proline-rich protein prp1				118
QSDrought_02263	Up-regulated	9	Pc13g14020				211
QSDrought_02266	Down-regulated	6	achain structure of a molybdopterin-bound cnx1g domain links molybdenum and copper metabolism	AT5G20990.1	B73_CHL6_CNX_CNX1_SIR4__molybdopterin biosynthesis CNX1 protein / molybdenum cofactor biosynthesis enzyme CNX1 (CNX1)	670	162
QSDrought_02287	Up-regulated	8	inactive poly	AT1G32230.1	ATP8_AtRCD1_CEO_CEO1_RCD1__WWE protein-protein interaction domain protein family	589	192
QSDrought_02295	Up-regulated	5	abscisic acid-insensitive 5-like protein	AT1G45249.1	ABF2_AREB1_AtABF2_ATAREB1__abscisic acid responsive elements-binding factor 2	416	96
QSDrought_02345	Down-regulated	1	metallothionein-like protein	AT5G02380.1	MT2B__metallothionein 2B	77	77
QSDrought_02471	Up-regulated	9	---NA---				74
QSDrought_02537	Up-regulated	5	aba 8 -hydroxylase	AT2G29090.1	CYP707A2__cytochrome P450, family 707, subfamily A, polypeptide 2	482	144
QSDrought_02597	Down-regulated	7	duf246 domain-containing protein at1g04910-like	AT1G22460.1	O-fucosyltransferase family protein	565	83
QSDrought_02649	Up-regulated	3	RING/U-box domain-containing protein isoform 2				101
QSDrought_02656	Up-regulated	3	abc transporter f family member 1-like	AT5G60790.1	ABCF1_ATGCN1_GCN1__ABC transporter family protein	595	599
QSDrought_02686	Down-regulated	4	oligopeptide transporter 3-like	AT4G16370.1	ATOPT3_OPT3_OPT3__oligopeptide transporter	737	529
QSDrought_02700	Up-regulated	3	hydroxyproline-rich glycoprotein	AT4G28300.1	Protein of unknown function (DUF1421)	496	530
QSDrought_02760	Down-regulated	7	acetolactate synthase small subunit chloroplastic-like	AT2G31810.1	ACT domain-containing small subunit of acetolactate synthase protein	491	481
QSDrought_02773	Up-regulated	3	probable inositol transporter 2-like	AT1G30220.1	ATINT2_INT2__inositol transporter 2	580	335
QSDrought_02776	Up-regulated	8	quinolinate synthase	AT5G50210.1	OLD5_QS_SUFE3__quinolinate synthase	718	228
QSDrought_02799	Down-regulated	4	nucleotide pyrophosphatase phosphodiesterase	AT5G50400.1	ATPAP27_PAP27__purple acid phosphatase 27 ATPAP27_PAP27__purple acid phosphatase 27	611	431
QSDrought_02834	Down-regulated	1	glutamine synthetase	AT5G35630.1	ATGSL1_GLN2_GS2__glutamine synthetase 2	430	432
QSDrought_02866	Up-regulated	5	mediator of rna polymerase ii transcription subunit 33b-like	AT2G48110.1	MED33B_REF4__reduced epidermal fluorescence 4	1275	427
QSDrought_02869	Up-regulated	3	acetate butyrate-- ligase peroxisomal-like	AT3G16910.1	AAE7_ACN1__acyl-activating enzyme 7	569	471
QSDrought_02886	Down-regulated	4	cytochrome p450	AT5G36110.1	CYP716A1__cytochrome P450, family 716, subfamily A, polypeptide 1	477	481
QSDrought_02899	Up-regulated	3	auxin-induced in root cultures protein 12	AT5G47530.1	Auxin-responsive family protein	395	399
QSDrought_02969	Up-regulated	8	nuclease harbi1-like	AT4G29780.1	unknown protein; BEST Arabidopsis thaliana protein match is: unknown protein (TAIR:AT5G12010.1); Has 945 Blast hits to 944 proteins in 87 species: Archae - 0; Bacteria - 0; Metazoa - 519; Fungi - 43; Plants - 365; Viruses - 0; Other Eukaryotes - 18 (source: NCBI BLink).	540	453
QSDrought_02995	Down-regulated	1	low quality protein: laccase-14-like	AT5G09360.1	LAC14__laccase 14	569	490
QSDrought_03019	Up-regulated	5	beta-amylase chloroplastic-like	AT3G23920.1	BAM1_BMY7_TR-BAMY__beta-amylase 1	575	401
QSDrought_03061	Up-regulated	9	stress-responsive family protein	AT5G52300.1	LTI65_RD29B__CAP160 protein	619	321
QSDrought_03076	Down-regulated	4	calcium-transporting atpase endoplasmic reticulum-type-like	AT1G07670.1	ATECA4_ECA4__endomembrane-type CA-ATPase 4	1061	410
QSDrought_03101	Up-regulated	3	hydrolyzing o-glycosyl	AT5G20250.4	DIN10_RS6__Raffinose synthase family protein DIN10_RS6__Raffinose synthase family protein	844	329
QSDrought_03109	Up-regulated	5	thioredoxin-like 1- chloroplastic-like	AT1G08570.1	ACHT4__atypical CYS HIS rich thioredoxin 4	275	296
QSDrought_03138	Up-regulated	5	galactinol synthase family protein	AT1G56600.1	AtGolS2_GolS2__galactinol synthase 2 AtGolS2_GolS2__galactinol synthase 2 AtGolS2_GolS2__galactinol synthase 2	335	315
QSDrought_03140	Down-regulated	4	s-adenosylmethionine synthetase	AT1G02500.1	AtSAM1_MAT1_METK1_SAM-1_SAM1__S-adenosylmethionine synthetase 1	393	393
QSDrought_03145	Down-regulated	1	linoleate 13s-lipoxygenase 2- chloroplastic-like	AT3G45140.1	ATLOX2_LOX2__lipoxygenase 2	896	447
QSDrought_03208	Up-regulated	5	f-box kelch-repeat protein at3g27150-like	AT3G27150.1	Galactose oxidase/kelch repeat superfamily protein	422	400
QSDrought_03225	Down-regulated	6	copine family isoform 1	AT5G63970.1	Copine (Calcium-dependent phospholipid-binding protein) family	367	389
QSDrought_03335	Down-regulated	2	l-galactose dehydrogenase	AT4G33670.1	NAD(P)-linked oxidoreductase superfamily protein	319	106
QSDrought_03363	Up-regulated	3	PREDICTED: uncharacterized protein LOC101297283	AT2G12400.1	unknown protein; FUNCTIONS IN: molecular_function unknown; INVOLVED IN: biological_process unknown; LOCATED IN: endomembrane system; EXPRESSED IN: 25 plant structures; EXPRESSED DURING: 13 growth stages; BEST Arabidopsis thaliana protein match is: unknown protein (TAIR:AT2G25270.1); Has 177 Blast hits to 172 proteins in 23 species: Archae - 0; Bacteria - 2; Metazoa - 3; Fungi - 0; Plants - 164; V…	541	278
QSDrought_03374	Up-regulated	5	nac domain transcriptional regulator superfamily protein isoform 2	AT4G27410.3	ANAC072_RD26__NAC (No Apical Meristem) domain transcriptional regulator superfamily protein	314	328
QSDrought_03381	Down-regulated	2	cell division protein homolog 2- chloroplastic-like	AT3G52750.1	FTSZ2-2__Tubulin/FtsZ family protein	473	343
QSDrought_03382	Down-regulated	4	nitrite reductase	AT2G15620.1	ATHNIR_NIR_NIR1__nitrite reductase 1 ATHNIR_NIR_NIR1__nitrite reductase 1	586	198
QSDrought_03390	Down-regulated	4	cell elongation protein	AT3G19820.1	CBB1_DIM_DIM1_DWF1_EVE1__cell elongation protein / DWARF1 / DIMINUTO (DIM)	561	333
QSDrought_03433	Down-regulated	1	subtilisin-like protease-like	AT5G67360.1	ARA12__Subtilase family protein	757	379
QSDrought_03436	Down-regulated	7	bro1 domain-containing protein brox	AT5G14020.1	Endosomal targeting BRO1-like domain-containing protein	401	390
QSDrought_03461	Down-regulated	1	pleiotropic drug resistance protein 1-like	AT1G15520.1	ABCG40_ATABCG40_ATPDR12_PDR12__pleiotropic drug resistance 12	1423	228
QSDrought_03501	Up-regulated	8	mitogen-activated protein kinase kinase kinase a-like	AT5G55090.1	MAPKKK15__mitogen-activated protein kinase kinase kinase 15	448	410
QSDrought_03503	Down-regulated	1	galactose oxidase	AT1G75620.1	glyoxal oxidase-related protein	547	424
QSDrought_03528	Up-regulated	3	PREDICTED: uncharacterized protein LOC101314743	AT1G13480.1	Protein of unknown function (DUF1262)	387	391
QSDrought_03551	Up-regulated	5	serine threonine-protein kinase sapk3-like	AT4G33950.1	ATOST1_OST1_P44_SNRK2-6_SNRK2.6_SRK2E__Protein kinase superfamily protein	362	339
QSDrought_03563	Up-regulated	5	ctp synthase family protein	AT1G30820.1	CTP synthase family protein	600	302
QSDrought_03606	Up-regulated	5	protein phosphatase 2c	AT2G29380.1	HAI3__highly ABA-induced PP2C gene 3	362	251
QSDrought_03607	Up-regulated	9	dentin sialophospho isoform 3	AT5G64170.2	dentin sialophosphoprotein-related	616	374
QSDrought_03640	Up-regulated	3	snf1-related protein kinase regulatory subunit gamma-1-like	AT3G48530.1	KING1__SNF1-related protein kinase regulatory subunit gamma 1	424	412
QSDrought_03665	Up-regulated	5	u-box domain-containing protein 4-like	AT3G01400.1	ARM repeat superfamily protein	355	357
QSDrought_03705	Down-regulated	1	polygalacturonase-1 non-catalytic subunit beta	AT1G70370.1	PG2__polygalacturonase 2	626	341
QSDrought_03719	Down-regulated	2	gras family transcription factor	AT4G37650.1	SGR7_SHR__GRAS family transcription factor	531	202
QSDrought_03742	Up-regulated	8	probable wrky transcription factor 40-like	AT1G80840.1	ATWRKY40_WRKY40__WRKY DNA-binding protein 40	302	310
QSDrought_03743	Up-regulated	5	bromo-adjacent homology domain-containing family protein	AT4G11560.1	bromo-adjacent homology (BAH) domain-containing protein	587	256
QSDrought_03754	Up-regulated	3	thioredoxin-like 1- chloroplastic-like	AT5G61440.1	ACHT5__atypical CYS HIS rich thioredoxin 5	245	273
QSDrought_03763	Down-regulated	4	probable pectate lyase 15-like	AT4G13710.1	Pectin lyase-like superfamily protein	470	274
QSDrought_03769	Down-regulated	1	mta sah	AT4G28940.1	Phosphorylase superfamily protein	348	355
QSDrought_03777	Down-regulated	1	peroxidase 27	AT5G15180.1	Peroxidase superfamily protein	329	329
QSDrought_03809	Up-regulated	8	dna binding	AT5G17300.1	RVE1__Homeodomain-like superfamily protein	387	254
QSDrought_03820	Down-regulated	1	flavonol synthase	AT5G08640.1	ATFLS1_FLS_FLS1__flavonol synthase 1	336	331
QSDrought_03835	Up-regulated	5	udp-glucose 4-epimerase gepi48-like	AT4G10960.1	UGE5__UDP-D-glucose/UDP-D-galactose 4-epimerase 5	351	349
QSDrought_03883	Down-regulated	1	gdsl esterase lipase 5-like	AT1G53920.1	GLIP5__GDSL-motif lipase 5	385	385
QSDrought_03929	Up-regulated	5	modifier of isoform 1	AT4G24680.1	MOS1__modifier of snc1	1427	274
QSDrought_03961	Up-regulated	9	u-box domain-containing protein 21-like	AT3G02840.1	ARM repeat superfamily protein	379	351
QSDrought_03976	Down-regulated	2	peroxidase 16 precursor family protein	AT4G30170.1	Peroxidase family protein	325	323
QSDrought_03994	Up-regulated	3	e3 ubiquitin-protein ligase upl3-like	AT4G38600.1	KAK_UPL3__HEAT repeat ;HECT-domain (ubiquitin-transferase)	1888	291
QSDrought_03995	Up-regulated	8	carboxylesterase 1-like	AT5G62180.1	AtCXE20_CXE20__carboxyesterase 20	327	220
QSDrought_04022	Down-regulated	7	rhomboid protease glup	AT1G25290.1	ATRBL10_RBL10__RHOMBOID-like protein 10	343	343
QSDrought_04063	Up-regulated	5	spfh domain-containing protein 2	AT2G03510.1	SPFH/Band 7/PHB domain-containing membrane-associated protein family	356	363
QSDrought_04101	Down-regulated	1	amt1 2	AT1G64780.1	AMT1;2_ATAMT1;2__ammonium transporter 1;2	514	99
QSDrought_04107	Down-regulated	1	ankyrin repeat-containing protein at3g12360	AT4G03500.1	Ankyrin repeat family protein	652	318
QSDrought_04114	Up-regulated	5	cytosolic fe-s cluster assembly factor nubp1 homolog	AT5G50960.1	ATNBP35_NBP35__nucleotide binding protein 35	350	355
QSDrought_04181	Down-regulated	1	peroxidase 55-like	AT5G14130.1	Peroxidase superfamily protein	330	323
QSDrought_04184	Down-regulated	4	pyrophosphate-energized vacuolar membrane proton pump 1-like	AT1G15690.1	ATAVP3_AtVHP1;1_AVP-3_AVP1_FUGU5__Inorganic H pyrophosphatase family protein	770	288
QSDrought_04196	Up-regulated	3	ring finger and chy zinc finger domain-containing protein 1-like	AT5G25560.2	CHY-type/CTCHY-type/RING-type Zinc finger protein	328	250
QSDrought_04215	Up-regulated	5	calcium ion binding	AT4G38810.2	Calcium-binding EF-hand family protein	375	364
QSDrought_04231	Down-regulated	4	sieve element occlusion a	AT3G01680.1	SEOb_SEOR1__CONTAINS InterPro DOMAIN/s: Mediator complex subunit Med28 (InterPro:IPR021640); BEST Arabidopsis thaliana protein match is: unknown protein (TAIR:AT3G01670.1); Has 122 Blast hits to 112 proteins in 13 species: Archae - 0; Bacteria - 0; Metazoa - 0; Fungi - 0; Plants - 122; Viruses - 0; Other Eukaryotes - 0 (source: NCBI BLink).	740	285
QSDrought_04306	Up-regulated	5	enth vhs family protein isoform 1	AT3G26990.1	ENTH/VHS family protein	513	369
QSDrought_04311	Down-regulated	2	callose synthase 3-like	AT5G13000.1	ATGSL12_CALS3_gsl12_GSL12__glucan synthase-like 12	1955	319
QSDrought_04367	Up-regulated	8	conserved hypothetical protein	AT4G27350.1	Protein of unknown function (DUF1223)	278	278
QSDrought_04385	Down-regulated	1	nad -linked oxidoreductase superfamily protein	AT1G60690.1	NAD(P)-linked oxidoreductase superfamily protein	345	348
QSDrought_04386	Down-regulated	1	chitinase-like protein 2	AT1G05850.1	ATCTL1_CTL1_ELP_ELP1_ERH2_HOT2_POM1__Chitinase family protein	321	313
QSDrought_04401	Up-regulated	5	homeobox protein knotted-1-like 3-like	AT5G25220.1	KNAT3__KNOTTED1-like homeobox gene 3	431	295
QSDrought_04409	Down-regulated	1	probable boron transporter 2-like	AT3G62270.1	HCO3- transporter family	703	316
QSDrought_04428	Down-regulated	4	unknown	AT1G64140.1	BEST Arabidopsis thaliana protein match is: loricrin-related (TAIR:AT5G64550.1); Has 3596 Blast hits to 2004 proteins in 150 species: Archae - 0; Bacteria - 54; Metazoa - 1597; Fungi - 38; Plants - 513; Viruses - 9; Other Eukaryotes - 1385 (source: NCBI BLink).	646	228
QSDrought_04430	Up-regulated	5	probable galactinol--sucrose galactosyltransferase 2-like	AT3G57520.1	AtSIP2_RS2_SIP2__seed imbibition 2	773	306
QSDrought_04452	Up-regulated	5	cbl-interacting protein kinase 25	AT5G10930.1	CIPK5_SnRK3.24__CBL-interacting protein kinase 5	445	348
QSDrought_04517	Up-regulated	3	r3h domain containing	AT3G56680.1	Single-stranded nucleic acid binding R3H protein	353	353
QSDrought_04556	Down-regulated	1	aspartyl protease family protein	AT5G10770.1	Eukaryotic aspartyl protease family protein	474	146
QSDrought_04567	Up-regulated	5	probable e3 ubiquitin-protein ligase bah1-like 1-like	AT1G02860.1	BAH1_NLA__SPX (SYG1/Pho81/XPR1) domain-containing protein	335	256
QSDrought_04568	Up-regulated	9	glucan endo- -beta-glucosidase 5-like	AT4G17180.1	O-Glycosyl hydrolases family 17 protein	475	344
QSDrought_04602	Up-regulated	5	probable udp-n-acetylglucosamine--peptide n-acetylglucosaminyltransferase sec-like	AT3G04240.1	SEC__Tetratricopeptide repeat (TPR)-like superfamily protein	977	144
QSDrought_04621	Up-regulated	5	translation initiation factor if2 if5 isoform 1	AT1G36730.1	Translation initiation factor IF2/IF5	439	289
QSDrought_04638	Up-regulated	5	lipase 1-like	AT1G18460.1	alpha/beta-Hydrolases superfamily protein	701	184
QSDrought_04726	Up-regulated	8	upf0496 protein 4-like	AT1G01550.1	BPS1__Protein of unknown function (DUF793)	349	327
QSDrought_04756	Up-regulated	9	predicted protein	AT5G02020.1	SIS__Encodes a protein involved in salt tolerance, names SIS (Salt Induced Serine rich).	149	150
QSDrought_04760	Up-regulated	3	nam-like protein	AT1G01720.1	ANAC002_ATAF1__NAC (No Apical Meristem) domain transcriptional regulator superfamily protein	289	267
QSDrought_04780	Down-regulated	4	tonoplast intrinsic	AT4G01470.1	ATTIP1.3_GAMMA-TIP3_TIP1;3__tonoplast intrinsic protein 1;3	252	252
QSDrought_04783	Down-regulated	1	exordium like 3	AT5G51550.1	EXL3__EXORDIUM like 3	337	340
QSDrought_04815	Down-regulated	4	peroxidase superfamily protein	AT2G39040.1	Peroxidase superfamily protein	350	324
QSDrought_04819	Down-regulated	4	eukaryotic aspartyl protease family isoform partial	AT5G10770.1	Eukaryotic aspartyl protease family protein Eukaryotic aspartyl protease family protein	474	325
QSDrought_04851	Up-regulated	9	probable inactive poly	AT1G23550.1	SRO2__similar to RCD one 2	323	323
QSDrought_04879	Down-regulated	1	hypersensitive-induced response protein	AT5G62740.1	ATHIR1_AtHIR4_HIR1_HIR4__SPFH/Band 7/PHB domain-containing membrane-associated protein family	286	286
QSDrought_04884	Up-regulated	3	class i chitinase	AT3G12500.1	ATHCHIB_B-CHI_CHI-B_HCHIB_PR-3_PR3__basic chitinase ATHCHIB_B-CHI_CHI-B_HCHIB_PR-3_PR3__basic chitinase	335	321
QSDrought_04922	Up-regulated	5	at5g26340 f9d12_17	AT5G26340.1	ATSTP13_MSS1_STP13__Major facilitator superfamily protein	526	294
QSDrought_04944	Down-regulated	1	beta-galactosidase 3	AT1G45130.1	BGAL5__beta-galactosidase 5	732	97
QSDrought_04959	Up-regulated	5	ap2 erf domain-containing transcription factor	AT2G33710.2	Integrase-type DNA-binding superfamily protein	231	335
QSDrought_04987	Up-regulated	5	unknown protein	AT2G01100.1	unknown protein; Has 35333 Blast hits to 34131 proteins in 2444 species: Archae - 798; Bacteria - 22429; Metazoa - 974; Fungi - 991; Plants - 531; Viruses - 0; Other Eukaryotes - 9610 (source: NCBI BLink).	247	258
QSDrought_05007	Down-regulated	7	serine arginine repetitive matrix protein 2 isoform 2	AT4G29790.1	unknown protein; BEST Arabidopsis thaliana protein match is: unknown protein (TAIR:AT2G19390.1); Has 538 Blast hits to 357 proteins in 124 species: Archae - 0; Bacteria - 74; Metazoa - 109; Fungi - 58; Plants - 105; Viruses - 2; Other Eukaryotes - 190 (source: NCBI BLink).	1211	245
QSDrought_05018	Up-regulated	9	nadp-dependent alkenal double bond reductase p2	AT1G26320.1	Zinc-binding dehydrogenase family protein	351	311
QSDrought_05027	Down-regulated	7	leucine-rich repeat-containing	AT4G35470.1	PIRL4__plant intracellular ras group-related LRR 4	549	288
QSDrought_05040	Down-regulated	4	glutathione s-transferase	AT2G47730.1	ATGSTF5_ATGSTF8_GST6_GSTF8__glutathione S-transferase phi 8	263	215
QSDrought_05065	Down-regulated	1	cell wall invertase	AT3G13790.1	ATBFRUCT1_ATCWINV1__Glycosyl hydrolases family 32 protein	584	312
QSDrought_05100	Up-regulated	8	probable xyloglucan endotransglucosylase hydrolase protein 23-like	AT4G25810.1	XTH23_XTR6__xyloglucan endotransglycosylase 6	286	298
QSDrought_05104	Up-regulated	3	uncharacterized loc101210213	AT1G61260.1	Protein of unknown function (DUF761)	344	323
QSDrought_05163	Down-regulated	1	quinone-oxidoreductase chloroplastic-like	AT4G13010.1	Oxidoreductase, zinc-binding dehydrogenase family protein	329	299
QSDrought_05179	Down-regulated	2	nucleotide pyrophosphatase phosphodiesterase	AT5G50400.1	ATPAP27_PAP27__purple acid phosphatase 27 ATPAP27_PAP27__purple acid phosphatase 27	611	306
QSDrought_05204	Up-regulated	8	monoglyceride lipase-like	AT1G73480.1	alpha/beta-Hydrolases superfamily protein	463	321
QSDrought_05268	Up-regulated	5	probable -trehalose-phosphate synthase	AT1G23870.1	ATTPS9_TPS9_TPS9__trehalose-phosphatase/synthase 9	867	274
QSDrought_05293	Up-regulated	8	f-box family protein	AT4G15563.1	unknown protein; Has 36 Blast hits to 36 proteins in 12 species: Archae - 0; Bacteria - 0; Metazoa - 0; Fungi - 0; Plants - 36; Viruses - 0; Other Eukaryotes - 0 (source: NCBI BLink).	167	253
QSDrought_05306	Down-regulated	1	glucosyltransferase-like protein	AT5G22740.1	ATCSLA02_ATCSLA2_CSLA02_CSLA2__cellulose synthase-like A02	534	234
QSDrought_05422	Up-regulated	5	e3 ubiquitin-protein ligase rglg2	AT5G14420.1	RGLG2__RING domain ligase2 RGLG2__RING domain ligase2	468	260
QSDrought_05433	Up-regulated	5	wrky transcription	AT1G62300.1	ATWRKY6_WRKY6__WRKY family transcription factor	553	293
QSDrought_05446	Up-regulated	9	cbf4 transcription factor	AT4G25470.1	ATCBF2_CBF2_DREB1C_FTQ4__C-repeat/DRE binding factor 2	216	177
QSDrought_05470	Up-regulated	3	uncharacterized loc101218277	AT5G24890.1	unknown protein; FUNCTIONS IN: molecular_function unknown; INVOLVED IN: biological_process unknown; LOCATED IN: cellular_component unknown; EXPRESSED IN: 24 plant structures; EXPRESSED DURING: 13 growth stages; BEST Arabidopsis thaliana protein match is: unknown protein (TAIR:AT2G24550.1); Has 1807 Blast hits to 1807 proteins in 277 species: Archae - 0; Bacteria - 0; Metazoa - 736; Fungi - 347; P…	240	215
QSDrought_05496	Up-regulated	5	class i chitinase isoform partial	AT3G12500.1	ATHCHIB_B-CHI_CHI-B_HCHIB_PR-3_PR3__basic chitinase ATHCHIB_B-CHI_CHI-B_HCHIB_PR-3_PR3__basic chitinase	335	263
QSDrought_05518	Up-regulated	9	9-cis-epoxycarotenoid dioxygenase	AT3G14440.1	ATNCED3_NCED3_SIS7_STO1__nine-cis-epoxycarotenoid dioxygenase 3	599	256
QSDrought_05528	Up-regulated	8	sucrose phosphate synthase	AT5G11110.1	ATSPS2F_KNS2_SPS1_SPS2F_SPSA2__sucrose phosphate synthase 2F	1047	316
QSDrought_05540	Up-regulated	3	senescence-associated protein	AT2G23810.1	TET8__tetraspanin8	273	269
QSDrought_05572	Up-regulated	8	atp binding	AT5G58040.1	ATFIP1[V]_ATFIPS5_FIP1[V]_FIPS5__homolog of yeast FIP1 [V]	1196	147
QSDrought_05577	Up-regulated	3	s-adenosylmethionine decarboxylase	AT3G25570.1	Adenosylmethionine decarboxylase family protein	349	206
QSDrought_05583	Down-regulated	2	uncharacterized loc101220556	AT1G75060.1	unknown protein; FUNCTIONS IN: molecular_function unknown; INVOLVED IN: biological_process unknown; LOCATED IN: cellular_component unknown; BEST Arabidopsis thaliana protein match is: unknown protein (TAIR:AT1G19330.2); Has 104 Blast hits to 104 proteins in 22 species: Archae - 0; Bacteria - 0; Metazoa - 0; Fungi - 0; Plants - 104; Viruses - 0; Other Eukaryotes - 0 (source: NCBI BLink).	242	223
QSDrought_05651	Up-regulated	6	probable xyloglucan endotransglucosylase hydrolase protein 23-like	AT5G57560.1	TCH4_XTH22__Xyloglucan endotransglucosylase/hydrolase family protein	284	295
QSDrought_05659	Up-regulated	5	copine family isoform 1	AT1G67800.2	Copine (Calcium-dependent phospholipid-binding protein) family	453	162
QSDrought_05678	Up-regulated	8	low quality protein: midasin-like	AT1G67120.1	ATPases;nucleotide binding;ATP binding;nucleoside-triphosphatases;transcription factor binding	5393	257
QSDrought_05686	Up-regulated	3	dehydrin partial	AT1G20440.1	AtCOR47_COR47_RD17__cold-regulated 47	265	224
QSDrought_05711	Down-regulated	1	multidrug resistance protein	AT2G36910.1	ABCB1_ATPGP1_PGP1__ATP binding cassette subfamily B1	1286	296
QSDrought_05714	Up-regulated	3	thaumatin-like protein	AT1G20030.2	Pathogenesis-related thaumatin superfamily protein Pathogenesis-related thaumatin superfamily protein Pathogenesis-related thaumatin superfamily protein Pathogenesis-related thaumatin superfamily protein	316	243
QSDrought_05727	Down-regulated	7	pantoate--beta-alanine ligase-like	AT5G48840.1	ATPTS_PANC_PTS__homolog of bacterial PANC	310	297
QSDrought_05735	Up-regulated	9	atp binding	AT5G63950.1	CHR24__chromatin remodeling 24	1090	258
QSDrought_05757	Down-regulated	2	probable methyltransferase pmt15-like	AT2G45750.1	S-adenosyl-L-methionine-dependent methyltransferases superfamily protein	631	259
QSDrought_05775	Up-regulated	9	major pollen allergen ory s 1	AT4G17030.1	AT-EXPR_ATEXLB1_ATEXPR1_ATHEXP BETA 3.1_EXLB1_EXPR__expansin-like B1 AT-EXPR_ATEXLB1_ATEXPR1_ATHEXP BETA 3.1_EXLB1_EXPR__expansin-like B1 AT-EXPR_ATEXLB1_ATEXPR1_ATHEXP BETA 3.1_EXLB1_EXPR__expansin-like B1 AT-EXPR_ATEXLB1_ATEXPR1_ATHEXP BETA 3.1_EXLB1_EXPR__expansin-like B1	250	257
QSDrought_05809	Down-regulated	1	metal transporter nramp5-like	AT1G15960.1	ATNRAMP6_NRAMP6__NRAMP metal ion transporter 6 ATNRAMP6_NRAMP6__NRAMP metal ion transporter 6	527	137
QSDrought_05835	Down-regulated	7	predicted protein	AT4G23410.1	TET5__tetraspanin5	281	205
QSDrought_05836	Up-regulated	5	probable lrr receptor-like serine threonine-protein kinase at1g53430-like	AT1G53430.1	Leucine-rich repeat transmembrane protein kinase	1030	142
QSDrought_05868	Down-regulated	7	protein cmss1-like	AT2G43110.1	unknown protein; Has 212 Blast hits to 211 proteins in 96 species: Archae - 0; Bacteria - 6; Metazoa - 62; Fungi - 91; Plants - 31; Viruses - 0; Other Eukaryotes - 22 (source: NCBI BLink).	288	285
QSDrought_05926	Up-regulated	9	pirin-like	AT1G50590.1	RmlC-like cupins superfamily protein	310	226
QSDrought_05934	Up-regulated	5	PREDICTED: uncharacterized protein LOC100249003	AT1G20070.1	unknown protein; FUNCTIONS IN: molecular_function unknown; INVOLVED IN: biological_process unknown; LOCATED IN: chloroplast; EXPRESSED IN: 20 plant structures; EXPRESSED DURING: 11 growth stages; Has 26 Blast hits to 26 proteins in 9 species: Archae - 0; Bacteria - 0; Metazoa - 0; Fungi - 2; Plants - 24; Viruses - 0; Other Eukaryotes - 0 (source: NCBI BLink).	193	230
QSDrought_05993	Up-regulated	9	thaumatin-like protein	AT1G20030.2	Pathogenesis-related thaumatin superfamily protein Pathogenesis-related thaumatin superfamily protein Pathogenesis-related thaumatin superfamily protein Pathogenesis-related thaumatin superfamily protein	316	242
QSDrought_06016	Up-regulated	5	probable protein phosphatase 2c 49-like	AT3G62260.2	Protein phosphatase 2C family protein	384	196
QSDrought_06025	Down-regulated	1	xyloglucan endotransglycosylase hydrolase xth-21	AT4G14130.1	XTH15_XTR7__xyloglucan endotransglucosylase/hydrolase 15	289	280
QSDrought_06041	Up-regulated	3	thaumatin-like protein	AT1G20030.2	Pathogenesis-related thaumatin superfamily protein Pathogenesis-related thaumatin superfamily protein Pathogenesis-related thaumatin superfamily protein Pathogenesis-related thaumatin superfamily protein	316	247
QSDrought_06066	Up-regulated	5	nac domain ipr003441	AT5G08790.1	anac081_ATAF2__NAC (No Apical Meristem) domain transcriptional regulator superfamily protein	283	175
QSDrought_06091	Down-regulated	2	dehydroquinate dehydratase shikimate dehydrogenase isoform 1	AT3G06350.1	EMB3004_MEE32__dehydroquinate dehydratase, putative / shikimate dehydrogenase, putative	603	129
QSDrought_06092	Down-regulated	4	PREDICTED: uncharacterized protein LOC101501710 isoform X2				202
QSDrought_06132	Up-regulated	8	tyramine n-feruloyltransferase 4 11-like	AT2G39020.1	Acyl-CoA N-acyltransferases (NAT) superfamily protein	236	238
QSDrought_06155	Down-regulated	1	cytochrome p450 71a1-like	AT5G07990.1	CYP75B1_D501_TT7__Cytochrome P450 superfamily protein	513	276
QSDrought_06157	Up-regulated	9	thaumatin-like protein	AT1G20030.2	Pathogenesis-related thaumatin superfamily protein Pathogenesis-related thaumatin superfamily protein Pathogenesis-related thaumatin superfamily protein Pathogenesis-related thaumatin superfamily protein	316	268
QSDrought_06199	Down-regulated	3	probable -trehalose-phosphate synthase	AT1G60140.1	ATTPS10_TPS10_TPS10__trehalose phosphate synthase	861	173
QSDrought_06244	Up-regulated	8	heat shock factor	AT4G18880.1	AT-HSFA4A_HSF A4A__heat shock transcription factor A4A	401	270
QSDrought_06310	Down-regulated	2	peroxidase 45-like	AT2G18980.1	Peroxidase superfamily protein	323	230
QSDrought_06336	Up-regulated	5	udp-glycosyltransferase 85a2	AT1G22360.1	AtUGT85A2_UGT85A2__UDP-glucosyl transferase 85A2	481	186
QSDrought_06348	Down-regulated	1	copper-transporting atpase 3-like	AT1G63440.1	HMA5__heavy metal atpase 5	995	278
QSDrought_06356	Down-regulated	2	beta-glucosidase 24-like	AT2G44480.1	BGLU17__beta glucosidase 17	517	199
QSDrought_06375	Down-regulated	2	beta-glucosidase 41-like	AT5G54570.1	BGLU41__beta glucosidase 41	535	285
QSDrought_06386	Up-regulated	9	hypothetical protein PRUPE_ppa020923mg	AT2G38790.1	unknown protein; Has 21 Blast hits to 21 proteins in 5 species: Archae - 0; Bacteria - 0; Metazoa - 0; Fungi - 0; Plants - 19; Viruses - 0; Other Eukaryotes - 2 (source: NCBI BLink).	204	205
QSDrought_06388	Down-regulated	7	probable serine threonine-protein kinase at1g54610-like isoform x1	AT5G50860.1	Protein kinase superfamily protein	580	265
QSDrought_06406	Down-regulated	2	nac domain ipr003441	AT5G61430.1	ANAC100_ATNAC5_NAC100__NAC domain containing protein 100	336	355
QSDrought_06420	Down-regulated	4	cellulose synthase	AT5G17420.1	ATCESA7_CESA7_IRX3_MUR10__Cellulose synthase family protein ATCESA7_CESA7_IRX3_MUR10__Cellulose synthase family protein	1026	171
QSDrought_06423	Up-regulated	8	zinc finger protein 5-like	AT1G10480.1	ZFP5__zinc finger protein 5	211	253
QSDrought_06426	Down-regulated	2	chitinase-like protein 2	AT3G16920.1	ATCTL2_CTL2__chitinase-like protein 2	348	247
QSDrought_06480	Up-regulated	8	b-cell receptor-associated 31-like protein	AT5G42570.1	B-cell receptor-associated 31-like	218	221
QSDrought_06522	Up-regulated	5	late embryogenesis abundant hydroxyproline-rich glycoprotein	AT2G35980.1	ATNHL10_NHL10_YLS9__Late embryogenesis abundant (LEA) hydroxyproline-rich glycoprotein family ATNHL10_NHL10_YLS9__Late embryogenesis abundant (LEA) hydroxyproline-rich glycoprotein family	227	230
QSDrought_06538	Up-regulated	5	uncharacterized loc101205361				158
QSDrought_06564	Up-regulated	8	vq motif-containing family protein	AT3G22160.1	VQ motif-containing protein	192	237
QSDrought_06575	Up-regulated	8	biogenesis of lysosome-related organelles complex 1 subunit 1-like	AT2G30330.1	BLOS1__GCN5L1 family protein	152	154
QSDrought_06583	Up-regulated	8	er lumen protein retaining receptor-like	AT1G29330.1	AERD2_ATERD2_ERD2__ER lumen protein retaining receptor family protein	215	215
QSDrought_06589	Down-regulated	2	udp-glucose:flavonoid 3-o-glucosyltransferase	AT5G17050.1	UGT78D2__UDP-glucosyl transferase 78D2	460	236
QSDrought_06632	Up-regulated	5	inositol oxygenase 1-like	AT1G14520.1	MIOX1__myo-inositol oxygenase 1	311	254
QSDrought_06636	Up-regulated	9	zinc finger family protein	AT1G67856.1	RING/U-box superfamily protein	133	198
QSDrought_06651	Up-regulated	9	probable lrr receptor-like serine threonine-protein kinase rkf3-like	AT2G48010.1	RKF3__receptor-like kinase in in flowers 3	617	258
QSDrought_06653	Up-regulated	5	atp adp transporter	AT1G80300.1	ATNTT1_NTT1__nucleotide transporter 1	624	250
QSDrought_06654	Up-regulated	9	late embryogenesis abundant protein d-34-like	AT3G22490.1	Seed maturation protein	262	178
QSDrought_06655	Up-regulated	8	60s ribosomal protein	AT3G01170.1	Ribosomal protein L34e superfamily protein	215	231
QSDrought_06705	Up-regulated	5	adenine guanine permease azg1-like	AT3G10960.1	ATAZG1_AZG1__AZA-guanine resistant1	579	267
QSDrought_06716	Down-regulated	2	cxe carboxylesterase	AT1G47480.1	alpha/beta-Hydrolases superfamily protein	314	280
QSDrought_06720	Up-regulated	8	phytoene synthase	AT5G17230.3	PSY__PHYTOENE SYNTHASE	437	220
QSDrought_06726	Up-regulated	9	ocs element-binding	AT2G22850.1	AtbZIP6_bZIP6__basic leucine-zipper 6	227	185
QSDrought_06729	Up-regulated	8	wrky transcription factor 17	AT2G38470.1	ATWRKY33_WRKY33__WRKY DNA-binding protein 33 ATWRKY33_WRKY33__WRKY DNA-binding protein 33	519	596
QSDrought_06749	Up-regulated	9	class iv chitinase	AT3G54420.1	ATCHITIV_ATEP3_CHIV_EP3__homolog of carrot EP3-3 chitinase	273	264
QSDrought_06756	Down-regulated	2	anthranilate n-benzoyltransferase	AT1G24430.1	HXXXD-type acyl-transferase family protein	435	240
QSDrought_06822	Down-regulated	2	mitochondrial import inner membrane translocase subunit tim17 tim22 tim23 family protein	AT5G24650.1	Mitochondrial import inner membrane translocase subunit Tim17/Tim22/Tim23 family protein	259	246
QSDrought_06845	Up-regulated	8	polygalacturonase-1 non-catalytic subunit beta	AT1G23760.1	JP630_PG3__BURP domain-containing protein	622	210
QSDrought_06886	Up-regulated	9	serine threonine-protein kinase oxi1-like	AT3G25250.1	AGC2_AGC2-1_AtOXI1_OXI1__AGC (cAMP-dependent, cGMP-dependent and protein kinase C) kinase family protein	421	261
QSDrought_06895	Up-regulated	8	predicted protein	AT2G46940.1	unknown protein; BEST Arabidopsis thaliana protein match is: unknown protein (TAIR:AT3G62070.1); Has 143 Blast hits to 141 proteins in 14 species: Archae - 0; Bacteria - 0; Metazoa - 4; Fungi - 0; Plants - 139; Viruses - 0; Other Eukaryotes - 0 (source: NCBI BLink).	252	238
QSDrought_06913	Down-regulated	6	Uncharacterized protein isoform 1	AT2G38820.2	Protein of unknown function (DUF506)	310	264
QSDrought_06966	Up-regulated	8	telomeric repeat binding	AT1G06910.1	TRFL7__TRF-like 7	390	189
QSDrought_06972	Up-regulated	8	PREDICTED: uncharacterized protein LOC100255921	AT1G13360.1	unknown protein; FUNCTIONS IN: molecular_function unknown; INVOLVED IN: biological_process unknown; LOCATED IN: cellular_component unknown; BEST Arabidopsis thaliana protein match is: unknown protein (TAIR:AT3G25870.1).	194	217
QSDrought_07023	Down-regulated	2	sucrose transport	AT1G22710.1	ATSUC2_SUC2_SUT1__sucrose-proton symporter 2	512	139
QSDrought_07044	Up-regulated	5	probable xyloglucan endotransglucosylase hydrolase protein 23-like	AT5G57550.1	XTH25_XTR3__xyloglucan endotransglucosylase/hydrolase 25	284	236
QSDrought_07065	Down-regulated	1	calcium-transporting atpase endoplasmic reticulum-type-like	AT1G07810.1	ACA3_ATECA1_ECA1__ER-type Ca2+-ATPase 1	1061	145
QSDrought_07074	Up-regulated	6	dead-box atp-dependent rna helicase 40-like	AT3G06480.1	DEAD box RNA helicase family protein	1088	257
QSDrought_07106	Up-regulated	8	syntaxin-24-like	AT2G35980.1	ATNHL10_NHL10_YLS9__Late embryogenesis abundant (LEA) hydroxyproline-rich glycoprotein family ATNHL10_NHL10_YLS9__Late embryogenesis abundant (LEA) hydroxyproline-rich glycoprotein family	227	222
QSDrought_07123	Down-regulated	5	tetraketide alpha-pyrone reductase 1-like	AT5G19440.1	NAD(P)-binding Rossmann-fold superfamily protein	326	265
QSDrought_07134	Up-regulated	8	p27-like protein	AT2G15220.1	Plant basic secretory protein (BSP) family protein	225	227
QSDrought_07212	Up-regulated	5	transcriptional corepressor	AT5G62090.1	SLK2__SEUSS-like 2	816	230
QSDrought_07215	Down-regulated	2	aspartyl protease family protein	AT5G10770.1	Eukaryotic aspartyl protease family protein Eukaryotic aspartyl protease family protein	474	221
QSDrought_07218	Up-regulated	3	phosphoprotein ecpp44-like	AT1G76180.1	ERD14__Dehydrin family protein ERD14__Dehydrin family protein	185	227
QSDrought_07266	Up-regulated	8	protein hva22-like	AT4G24960.1	ATHVA22D_HVA22D__HVA22 homologue D	135	139
QSDrought_07328	Up-regulated	6	u-box domain-containing protein 35-like	AT4G25160.1	U-box domain-containing protein kinase family protein	835	261
QSDrought_07343	Down-regulated	7	calcium-activated outward-rectifying potassium channel 1-like	AT5G55630.1	ATKCO1_ATTPK1_KCO1_KCO1_TPK1__Outward rectifying potassium channel protein ATKCO1_ATTPK1_KCO1_KCO1_TPK1__Outward rectifying potassium channel protein	363	186
QSDrought_07352	Up-regulated	8	scarecrow-like protein 1	AT2G29065.1	GRAS family transcription factor	630	235
QSDrought_07380	Down-regulated	2	auxin-induced in root cultures protein 12	AT3G07390.1	AIR12__auxin-responsive family protein	273	244
QSDrought_07393	Down-regulated	2	ribonucleoside-diphosphate reductase large subunit	AT2G21790.1	ATRNR1_CLS8_R1_RNR1__ribonucleotide reductase 1	816	204
QSDrought_07432	Down-regulated	1	endo- -beta-d-glucanase	AT5G49720.1	ATGH9A1_DEC_GH9A1_IRX2_KOR_KOR1_RSW2_TSD1__glycosyl hydrolase 9A1	621	220
QSDrought_07438	Down-regulated	4	fasciclin-like arabinogalactan protein 12	AT5G03170.1	ATFLA11_FLA11__FASCICLIN-like arabinogalactan-protein 11	246	247
QSDrought_07460	Down-regulated	1	allene oxide cyclase chloroplastic-like	AT1G13280.1	AOC4__allene oxide cyclase 4	254	183
QSDrought_07465	Up-regulated	9	eid1-like f-box protein 3-like	AT3G63060.1	EDL3__EID1-like 3	272	247
QSDrought_07472	Up-regulated	9	bidirectional sugar transporter sweet1-like	AT1G21460.1	AtSWEET1_SWEET1__Nodulin MtN3 family protein	247	221
QSDrought_07517	Down-regulated	1	beta-glucosidase 44-like	AT3G18070.1	BGLU43__beta glucosidase 43	501	216
QSDrought_07528	Down-regulated	2	sun domain-containing protein 1-like	AT5G04990.1	ATSUN1_SUN1__SAD1/UNC-84 domain protein 1	471	141
QSDrought_07590	Up-regulated	5	Proline-rich protein expressed in expanding leaves, stems, flowers, and siliques.	AT2G21140.1	ATPRP2_PRP2__proline-rich protein 2	321	176
QSDrought_07594	Up-regulated	8	probable rhamnogalacturonate lyase b-like	AT1G09890.1	Rhamnogalacturonate lyase family protein	617	78
QSDrought_07602	Down-regulated	7	nucleolysin tiar-like	AT5G54580.1	RNA-binding (RRM/RBD/RNP motifs) family protein	156	135
QSDrought_07617	Down-regulated	2	dihydrolipoyllysine-residue acetyltransferase component 1 of pyruvate dehydrogenase mitochondrial-like	AT3G52200.2	LTA3__Dihydrolipoamide acetyltransferase, long form protein	713	110
QSDrought_07640	Up-regulated	5	hypothetical protein POPTR_0009s01300g	AT5G60800.2	Heavy metal transport/detoxification superfamily protein	302	151
QSDrought_07707	Up-regulated	9	math and lrr domain-containing protein isoform 2	AT3G12320.1	unknown protein; BEST Arabidopsis thaliana protein match is: unknown protein (TAIR:AT5G06980.4); Has 102 Blast hits to 102 proteins in 16 species: Archae - 0; Bacteria - 0; Metazoa - 0; Fungi - 0; Plants - 98; Viruses - 0; Other Eukaryotes - 4 (source: NCBI BLink).	269	217
QSDrought_07727	Up-regulated	9	dna binding	AT5G03720.1	AT-HSFA3_HSFA3__heat shock transcription factor A3	412	169
QSDrought_07808	Up-regulated	8	PREDICTED: uncharacterized protein LOC101213956	AT4G38060.2	unknown protein; BEST Arabidopsis thaliana protein match is: unknown protein (TAIR:AT5G65480.1); Has 63 Blast hits to 63 proteins in 13 species: Archae - 0; Bacteria - 0; Metazoa - 0; Fungi - 0; Plants - 63; Viruses - 0; Other Eukaryotes - 0 (source: NCBI BLink).	136	171
QSDrought_07844	Up-regulated	5	temperature-induced lipocalin	AT5G58070.1	ATTIL_TIL__temperature-induced lipocalin	186	185
QSDrought_07848	Up-regulated	9	protein phosphatase 2c 16-like	AT1G72770.1	HAB1__homology to ABI1	511	191
QSDrought_07868	Down-regulated	1	fatty acid 2-hydroxylase-like	AT2G34770.1	ATFAH1_FAH1__fatty acid hydroxylase 1	237	162
QSDrought_07892	Down-regulated	4	fasciclin-like arabinogalactan protein 17-like	AT3G52370.1	FLA15__FASCICLIN-like arabinogalactan protein 15 precursor	436	196
QSDrought_07904	Up-regulated	8	lipid binding	AT2G44300.1	Bifunctional inhibitor/lipid-transfer protein/seed storage 2S albumin superfamily protein	204	199
QSDrought_07906	Up-regulated	9	alcohol dehydrogenase	AT4G37980.1	ATCAD7_CAD7_ELI3_ELI3-1__elicitor-activated gene 3-1	357	208
QSDrought_07946	Up-regulated	9	transcription factor divaricata-like	AT5G04760.1	Duplicated homeodomain-like superfamily protein Duplicated homeodomain-like superfamily protein	215	223
QSDrought_07992	Up-regulated	6	serrate rna effector molecule-like	AT2G27100.1	SE__C2H2 zinc-finger protein SERRATE (SE)	720	210
QSDrought_08021	Down-regulated	1	serine mitochondrial-like	AT5G26780.3	SHM2__serine hydroxymethyltransferase 2	533	158
QSDrought_08053	Up-regulated	9	late embryogenesis abundant protein family protein	AT1G52690.1	LEA7__Late embryogenesis abundant protein (LEA) family protein	169	166
QSDrought_08111	Up-regulated	9	amino acid binding	AT5G25320.1	ACT-like superfamily protein	500	122
QSDrought_08125	Down-regulated	7	cc-nbs-lrr class disease resistance	AT5G43470.1	HRT_RCY1_RPP8__Disease resistance protein (CC-NBS-LRR class) family	908	125
QSDrought_08155	Up-regulated	5	lipid transfer-like protein vas-like	AT1G62790.1	Bifunctional inhibitor/lipid-transfer protein/seed storage 2S albumin superfamily protein	150	148
QSDrought_08207	Up-regulated	8	universal stress family protein	AT2G21620.2	RD2__Adenine nucleotide alpha hydrolases-like superfamily protein	193	176
QSDrought_08216	Down-regulated	7	amino-acid permease inda1				207
QSDrought_08217	Down-regulated	1	peroxidase 64-like	AT5G42180.1	PER64__Peroxidase superfamily protein	317	211
QSDrought_08235	Up-regulated	3	phase-change related protein				175
QSDrought_08330	Up-regulated	9	mft-like protein	AT1G18100.1	E12A11_MFT__PEBP (phosphatidylethanolamine-binding protein) family protein	173	175
QSDrought_08409	Up-regulated	5	est gb	AT1G23710.1	Protein of unknown function (DUF1645)	295	239
QSDrought_08412	Up-regulated	8	f-box protein skip27-like	AT4G21510.1	F-box family protein	225	191
QSDrought_08531	Up-regulated	8	e3 ubiquitin-protein ligase march3	AT1G02610.1	RING/FYVE/PHD zinc finger superfamily protein	221	216
QSDrought_08554	Up-regulated	9	uncharacterized loc101219783	AT2G31940.1	unknown protein; INVOLVED IN: biological_process unknown; LOCATED IN: endomembrane system; EXPRESSED IN: 16 plant structures; EXPRESSED DURING: 6 growth stages; BEST Arabidopsis thaliana protein match is: unknown protein (TAIR:AT5G19875.1); Has 227 Blast hits to 227 proteins in 13 species: Archae - 0; Bacteria - 0; Metazoa - 0; Fungi - 0; Plants - 227; Viruses - 0; Other Eukaryotes - 0 (source: N…	120	129
QSDrought_08572	Up-regulated	3	phase-change related protein				207
QSDrought_08584	Up-regulated	5	---NA---	AT5G09530.1	PELPK1_PRP10__hydroxyproline-rich glycoprotein family protein	370	141
QSDrought_08624	Up-regulated	8	hypothetical protein POPTR_0017s03260g				142
QSDrought_08638	Down-regulated	2	adipor-like receptor cg5315-like	AT5G20270.1	HHP1__heptahelical transmembrane protein1	332	229
QSDrought_08665	Up-regulated	8	non-specific lipid-transfer protein at2g13820-like	AT3G22600.1	Bifunctional inhibitor/lipid-transfer protein/seed storage 2S albumin superfamily protein	170	167
QSDrought_08800	Down-regulated	2	actin 1	AT5G09810.1	ACT7__actin 7	377	186
QSDrought_08821	Up-regulated	9	aldehyde dehydrogenase	AT1G23800.1	ALDH2B_ALDH2B7__aldehyde dehydrogenase 2B7	534	143
QSDrought_08831	Up-regulated	9	hva22-like protein k-like	AT4G36720.1	HVA22K__HVA22-like protein K	200	185
QSDrought_08832	Down-regulated	1	ubiquitin-like protein	AT4G05050.1	UBQ11__ubiquitin 11 UBQ11__ubiquitin 11 UBQ11__ubiquitin 11	229	153
QSDrought_08888	Up-regulated	9	chloroplastic nifs-like cysteine desulfurase isoform 1	AT4G05050.1	UBQ11__ubiquitin 11 UBQ11__ubiquitin 11 UBQ11__ubiquitin 11	229	158
QSDrought_08928	Up-regulated	9	probable receptor-like protein kinase at5g47070-like	AT5G47070.1	Protein kinase superfamily protein	410	146
QSDrought_08994	Down-regulated	2	two-component response regulator arr2-like	AT4G16110.1	ARR2_RR2__response regulator 2	664	166
QSDrought_09000	Up-regulated	9	late embryogenesis abundant	AT3G51810.1	AT3_ATEM1_EM1_GEA1__Stress induced protein	152	132
QSDrought_09038	Up-regulated	9	blue copper	AT5G20230.1	ATBCB_BCB_BCB_SAG14__blue-copper-binding protein ATBCB_BCB_BCB_SAG14__blue-copper-binding protein	196	185
QSDrought_09056	Up-regulated	8	glycine-rich protein	AT5G61660.1	glycine-rich protein	134	151
QSDrought_09107	Down-regulated	1	---NA---				196
QSDrought_09220	Up-regulated	8	allene oxide chloroplastic	AT5G42650.1	AOS_CYP74A_DDE2__allene oxide synthase	518	148
QSDrought_09244	Up-regulated	5	ethylene-responsive transcription factor	AT5G44210.1	ATERF-9_ATERF9_ERF9__erf domain protein 9	200	201
QSDrought_09252	Up-regulated	5	lupus la	AT4G35890.1	winged-helix DNA-binding transcription factor family protein	523	198
QSDrought_09265	Up-regulated	8	histone deacetylase complex subunit sap18	AT2G45640.1	ATSAP18_SAP18__SIN3 associated polypeptide P18	152	151
QSDrought_09283	Up-regulated	5	---NA---				149
QSDrought_09329	Down-regulated	2	3-ketoacyl- synthase 11-like	AT1G04220.1	KCS2__3-ketoacyl-CoA synthase 2	528	197
QSDrought_09343	Down-regulated	2	PREDICTED: uncharacterized protein LOC100829005	AT5G45460.1	unknown protein; BEST Arabidopsis thaliana protein match is: Protein of unknown function (DUF594) (TAIR:AT5G45470.1); Has 30201 Blast hits to 17322 proteins in 780 species: Archae - 12; Bacteria - 1396; Metazoa - 17338; Fungi - 3422; Plants - 5037; Viruses - 0; Other Eukaryotes - 2996 (source: NCBI BLink).	703	157
QSDrought_09366	Up-regulated	8	phosphatase 2c family protein	AT2G30020.1	Protein phosphatase 2C family protein	396	194
QSDrought_09420	Down-regulated	1	ferredoxin--nitrite chloroplastic-like	AT2G15620.1	ATHNIR_NIR_NIR1__nitrite reductase 1 ATHNIR_NIR_NIR1__nitrite reductase 1	586	166
QSDrought_09509	Up-regulated	5	big map kinase	AT3G45640.1	ATMAPK3_ATMPK3_MPK3__mitogen-activated protein kinase 3	370	141
QSDrought_09538	Up-regulated	8	gras family transcription factor	AT4G00150.1	ATHAM3_HAM3_LOM3__GRAS family transcription factor	558	140
QSDrought_09583	Down-regulated	7	methyl esterase	AT2G23600.1	ACL_ATME8_ATMES2_ME8_MES2__acetone-cyanohydrin lyase	263	149
QSDrought_09617	Up-regulated	5	eukaryotic translation initiation factor 3 subunit f-like	AT2G39990.1	AteIF3f_EIF2_eIF3F__eukaryotic translation initiation factor 2	293	207
QSDrought_09652	Up-regulated	9	seed maturation protein lea 4	AT5G06760.1	AtLEA4-5_LEA4-5__Late Embryogenesis Abundant 4-5	158	171
QSDrought_09706	Down-regulated	1	drm3-like protein isoform 1	AT1G56220.3	Dormancy/auxin associated family protein	140	126
QSDrought_09728	Up-regulated	9	---NA---				96
QSDrought_09795	Up-regulated	3	blue copper	AT5G20230.1	ATBCB_BCB_BCB_SAG14__blue-copper-binding protein ATBCB_BCB_BCB_SAG14__blue-copper-binding protein	196	182
QSDrought_09799	Up-regulated	8	f-box lrr-repeat protein 12	AT3G07550.1	RNI-like superfamily protein	395	214
QSDrought_09812	Up-regulated	5	hypothetical protein PRUPE_ppa009094mg	AT4G02040.1	unknown protein; FUNCTIONS IN: molecular_function unknown; INVOLVED IN: biological_process unknown; LOCATED IN: chloroplast; Has 30 Blast hits to 30 proteins in 6 species: Archae - 0; Bacteria - 0; Metazoa - 0; Fungi - 0; Plants - 30; Viruses - 0; Other Eukaryotes - 0 (source: NCBI BLink).	152	142
QSDrought_09848	Up-regulated	8	conserved hypothetical protein	AT1G53380.1	Plant protein of unknown function (DUF641)	453	145
QSDrought_09888	Down-regulated	2	g-type lectin s-receptor-like serine threonine-protein kinase at1g11300-like	AT1G11330.2	S-locus lectin protein kinase family protein	842	133
QSDrought_09914	Down-regulated	7	flavonoid 3 -monooxygenase-like	AT3G26330.1	CYP71B37__cytochrome P450, family 71, subfamily B, polypeptide 37	500	147
QSDrought_09952	Up-regulated	5	unknown protein	AT2G32210.1	unknown protein; BEST Arabidopsis thaliana protein match is: unknown protein (TAIR:AT2G32190.1); Has 214 Blast hits to 214 proteins in 21 species: Archae - 0; Bacteria - 0; Metazoa - 1; Fungi - 10; Plants - 203; Viruses - 0; Other Eukaryotes - 0 (source: NCBI BLink).	71	71
QSDrought_09954	Up-regulated	5	lipid binding	AT2G37870.1	Bifunctional inhibitor/lipid-transfer protein/seed storage 2S albumin superfamily protein	115	120
QSDrought_10028	Down-regulated	1	atp-citrate synthase beta chain protein 1-like	AT3G06650.1	ACLB-1__ATP-citrate lyase B-1	608	209
QSDrought_10044	Up-regulated	8	unnamed protein product	AT3G52240.1	unknown protein; Has 220 Blast hits to 193 proteins in 66 species: Archae - 0; Bacteria - 15; Metazoa - 53; Fungi - 33; Plants - 66; Viruses - 0; Other Eukaryotes - 53 (source: NCBI BLink).	680	147
QSDrought_10158	Up-regulated	9	subtilisin-like protease	AT5G09225.1	unknown protein; FUNCTIONS IN: molecular_function unknown; INVOLVED IN: biological_process unknown; LOCATED IN: endomembrane system; Has 35333 Blast hits to 34131 proteins in 2444 species: Archae - 798; Bacteria - 22429; Metazoa - 974; Fungi - 991; Plants - 531; Viruses - 0; Other Eukaryotes - 9610 (source: NCBI BLink).	68	60
QSDrought_10205	Down-regulated	2	bet v 1 allergen	AT1G24020.1	MLP423__MLP-like protein 423	155	160
QSDrought_10262	Up-regulated	6	protein maternal effect embryo arrest 60	AT5G05950.1	MEE60__maternal effect embryo arrest 60	175	173
QSDrought_10284	Down-regulated	6	dna repair protein rad51-like protein	AT2G45280.2	ATRAD51C_RAD51C__RAS associated with diabetes protein 51C	387	172
QSDrought_10346	Up-regulated	9	nadph:quinone oxidoreductase	AT3G27890.1	NQR__NADPH:quinone oxidoreductase	196	185
QSDrought_10586	Up-regulated	8	udp-rhamnose:rhamnosyltransferase 1-like	AT2G22590.1	UDP-Glycosyltransferase superfamily protein	470	202
QSDrought_10631	Down-regulated	1	secologanin synthase-like	AT3G14610.1	CYP72A7__cytochrome P450, family 72, subfamily A, polypeptide 7	512	139
QSDrought_10632	Up-regulated	5	wrky 10	AT2G38470.1	ATWRKY33_WRKY33__WRKY DNA-binding protein 33 ATWRKY33_WRKY33__WRKY DNA-binding protein 33	519	201
QSDrought_10669	Down-regulated	2	l-type lectin-domain containing receptor kinase -like	AT3G53380.1	Concanavalin A-like lectin protein kinase family protein	715	166
QSDrought_10681	Down-regulated	7	protein fam63b-like	AT4G11860.1	Protein of unknown function (DUF544)	682	99
QSDrought_10705	Down-regulated	7	long chain acyl- synthetase 1-like	AT2G47240.1	CER8_LACS1__AMP-dependent synthetase and ligase family protein	660	148
QSDrought_10723	Up-regulated	9	iron-binding protein	AT5G01600.1	ATFER1_FER1__ferretin 1	255	147
QSDrought_10759	Down-regulated	1	cellulose synthase	AT5G17420.1	ATCESA7_CESA7_IRX3_MUR10__Cellulose synthase family protein ATCESA7_CESA7_IRX3_MUR10__Cellulose synthase family protein	1026	175
QSDrought_10770	Down-regulated	2	14 kda proline-rich protein	AT2G45180.1	Bifunctional inhibitor/lipid-transfer protein/seed storage 2S albumin superfamily protein	134	139
QSDrought_10846	Up-regulated	6	germin-like protein 5	AT5G39110.1	RmlC-like cupins superfamily protein RmlC-like cupins superfamily protein	222	179
QSDrought_10847	Down-regulated	7	low quality protein: trafficking protein particle complex subunit 11-like	AT5G65950.1	FUNCTIONS IN: molecular_function unknown; INVOLVED IN: biological_process unknown; LOCATED IN: cellular_component unknown; EXPRESSED IN: 25 plant structures; EXPRESSED DURING: 15 growth stages; CONTAINS InterPro DOMAIN/s: Protein of unknown function DUF1683, C-terminal (InterPro:IPR012880), Foie gras liver health family 1 (InterPro:IPR021773); Has 30201 Blast hits to 17322 proteins in 780 species…	1190	169
QSDrought_10866	Up-regulated	3	af334835_1proline-rich protein prp1				122
QSDrought_10869	Up-regulated	5	dehydration-responsive element-binding protein	AT3G50260.1	ATERF#011_CEJ1_DEAR1__cooperatively regulated by ethylene and jasmonate 1	153	148
QSDrought_10884	Down-regulated	3	---NA---				115
QSDrought_10997	Down-regulated	2	hypothetical protein PRUPE_ppa000819mg	AT1G19835.1	Plant protein of unknown function (DUF869)	982	103
QSDrought_11032	Down-regulated	7	atp binding	AT4G05150.1	Octicosapeptide/Phox/Bem1p family protein	477	188
QSDrought_11045	Down-regulated	1	patellin-4 isoform 1	AT1G30690.1	Sec14p-like phosphatidylinositol transfer family protein	540	169
QSDrought_11056	Down-regulated	6	phd finger family protein	AT5G20510.1	AL5__alfin-like 5	260	128
QSDrought_11089	Down-regulated	7	eg5651	AT1G32460.1	unknown protein; Has 19 Blast hits to 19 proteins in 8 species: Archae - 0; Bacteria - 0; Metazoa - 0; Fungi - 0; Plants - 19; Viruses - 0; Other Eukaryotes - 0 (source: NCBI BLink).	92	86
QSDrought_11110	Up-regulated	8	mki67 fha domain-interacting nucleolar phospho	AT5G04600.1	RNA-binding (RRM/RBD/RNP motifs) family protein	222	143
QSDrought_11117	Down-regulated	7	probable receptor-like protein kinase at5g24010	AT2G21480.1	Malectin/receptor-like protein kinase family protein	871	185
QSDrought_11122	Up-regulated	8	asr5 protein				108
QSDrought_11123	Up-regulated	6	vq motif-containing protein	AT1G28280.1	VQ motif-containing protein	247	148
QSDrought_11137	Down-regulated	1	probable non-specific lipid-transfer protein akcs9-like	AT3G18280.1	Bifunctional inhibitor/lipid-transfer protein/seed storage 2S albumin superfamily protein	96	93
QSDrought_11209	Up-regulated	5	40s ribosomal protein s23-like	AT5G02960.1	Ribosomal protein S12/S23 family protein	142	142
QSDrought_11212	Down-regulated	2	glycosyl hydrolase family protein isoform 4	AT3G47000.1	Glycosyl hydrolase family protein	608	192
QSDrought_11265	Up-regulated	8	protein phosphatase regulatory	AT3G09880.1	ATB' BETA__Protein phosphatase 2A regulatory B subunit family protein	499	79
QSDrought_11279	Down-regulated	2	---NA---				183
QSDrought_11432	Down-regulated	7	amino acid kinase family protein	AT1G26640.1	Amino acid kinase family protein	332	178
QSDrought_11490	Up-regulated	8	transducin wd40 repeat-like superfamily protein isoform 3	AT4G35560.2	DAW1__Transducin/WD40 repeat-like superfamily protein	1050	190
QSDrought_11591	Up-regulated	8	---NA---				22
QSDrought_11691	Up-regulated	3	Uncharacterized protein isoform 3, partial				93
QSDrought_11848	Up-regulated	9	major pollen allergen ory s 1	AT4G38400.1	ATEXLA2, ATEXPL2, ATHEXP BETA 2.2, EXLA2, EXPANSIN L2, EXPANSIN-LIKE A2, EXPL2	250	99
QSDrought_11853	Up-regulated	8	proteasome inhibitor-related	AT5G02020.1	SIS__Encodes a protein involved in salt tolerance, names SIS (Salt Induced Serine rich).	149	135
QSDrought_11898	Up-regulated	5	eukaryotic peptide chain release factor subunit 1-3-like	AT3G26618.1	ERF1-3__eukaryotic release factor 1-3 ERF1-3__eukaryotic release factor 1-3	435	123
QSDrought_11908	Up-regulated	5	protein phosphatase	AT1G34750.1	Protein phosphatase 2C family protein	282	149
QSDrought_11925	Down-regulated	2	ferric reduction oxidase chloroplastic-like	AT5G49740.1	ATFRO7_FRO7__ferric reduction oxidase 7	747	134
QSDrought_11932	Up-regulated	8	PREDICTED: uncharacterized protein LOC100245830	AT2G25670.1	BEST Arabidopsis thaliana protein match is: copper ion binding (TAIR:AT4G32610.1); Has 43784 Blast hits to 26928 proteins in 1799 species: Archae - 86; Bacteria - 6347; Metazoa - 15971; Fungi - 5398; Plants - 1931; Viruses - 259; Other Eukaryotes - 13792 (source: NCBI BLink).	318	183
QSDrought_12049	Up-regulated	5	ring domain ligase2 isoform 1	AT5G14420.1	RGLG2__RING domain ligase2 RGLG2__RING domain ligase2	468	158
QSDrought_12067	Up-regulated	5	bzip transcription factor 60-like	AT1G42990.1	ATBZIP60_BZIP60_BZIP60__basic region/leucine zipper motif 60	295	144
QSDrought_12112	Up-regulated	9	protein phosphatase	AT5G59220.1	HAI1_SAG113__highly ABA-induced PP2C gene 1	413	62
QSDrought_12121	Up-regulated	9	hypothetical protein VITISV_037878				60
QSDrought_12254	Up-regulated	5	basic blue protein	AT2G02850.1	ARPN__plantacyanin	129	125
QSDrought_12281	Up-regulated	9	zinc finger ccch domain-containing protein 11-like	AT2G20280.1	Zinc finger C-x8-C-x5-C-x3-H type family protein Zinc finger C-x8-C-x5-C-x3-H type family protein	371	103
QSDrought_12322	Up-regulated	5	early responcive to dehydration protein	AT1G20450.1	ERD10_LTI29_LTI45__Dehydrin family protein	260	132
QSDrought_12402	Up-regulated	8	malate transporter	AT5G47560.1	ATSDAT_ATTDT_TDT__tonoplast dicarboxylate transporter	540	146
QSDrought_12465	Down-regulated	2	myrosinase-binding protein	AT1G73040.1	Mannose-binding lectin superfamily protein Mannose-binding lectin superfamily protein	176	156
QSDrought_12505	Down-regulated	7	uncharacterized loc101203522	AT3G48200.1	unknown protein; FUNCTIONS IN: molecular_function unknown; INVOLVED IN: biological_process unknown; LOCATED IN: endomembrane system; EXPRESSED IN: 21 plant structures; EXPRESSED DURING: 13 growth stages; Has 210 Blast hits to 148 proteins in 42 species: Archae - 0; Bacteria - 118; Metazoa - 0; Fungi - 0; Plants - 48; Viruses - 0; Other Eukaryotes - 44 (source: NCBI BLink). unknown protein; FUNCTI…	1088	140
QSDrought_12549	Up-regulated	5	eukaryotic translation initiation factor 1a-like	AT2G04520.1	Nucleic acid-binding, OB-fold-like protein	145	68
QSDrought_12566	Down-regulated	7	histone h3	AT5G65360.1	Histone superfamily protein	136	136
QSDrought_12698	Up-regulated	9	uncharacterized membrane protein at3g27390-like	AT4G37030.1	unknown protein; FUNCTIONS IN: molecular_function unknown; INVOLVED IN: biological_process unknown; LOCATED IN: endomembrane system; BEST Arabidopsis thaliana protein match is: unknown protein (TAIR:AT4G12680.1); Has 101 Blast hits to 99 proteins in 12 species: Archae - 0; Bacteria - 0; Metazoa - 0; Fungi - 0; Plants - 101; Viruses - 0; Other Eukaryotes - 0 (source: NCBI BLink).	569	143
QSDrought_12736	Up-regulated	8	dna binding	AT5G47390.1	myb-like transcription factor family protein	365	68
QSDrought_12784	Up-regulated	9	hypothetical protein POPTR_0098s003001g, partial	AT1G22370.2	AtUGT85A5_UGT85A5__UDP-glucosyl transferase 85A5	479	161
QSDrought_12799	Up-regulated	9	fkbp-type peptidyl-prolyl cis-trans isomerase	AT5G64350.1	ATFKBP12_FKBP12_FKP12__FK506-binding protein 12	112	118
QSDrought_12848	Down-regulated	6	hypothetical protein PRUPE_ppa005811mg	AT5G19950.1	Domain of unknown function (DUF1767)	443	173
QSDrought_12890	Up-regulated	9	udp- isoform 2	AT5G12890.1	UDP-Glycosyltransferase superfamily protein	488	123
QSDrought_12911	Up-regulated	9	beta- -galactosyltransferase 7-like	AT1G77810.1	Galactosyltransferase family protein	393	137
QSDrought_12956	Up-regulated	6	---NA---				70
QSDrought_12966	Down-regulated	2	soluble diacylglycerol acyltransferase	AT1G48300.1	unknown protein; FUNCTIONS IN: molecular_function unknown; INVOLVED IN: biological_process unknown; LOCATED IN: endomembrane system; EXPRESSED IN: 24 plant structures; EXPRESSED DURING: 15 growth stages; Has 96 Blast hits to 87 proteins in 37 species: Archae - 0; Bacteria - 2; Metazoa - 12; Fungi - 2; Plants - 65; Viruses - 0; Other Eukaryotes - 15 (source: NCBI BLink).	285	97
QSDrought_12976	Down-regulated	1	gtp-binding family protein	AT1G01200.1	ATRAB-A3_ATRABA3_RABA3__RAB GTPase homolog A3	237	171
QSDrought_13155	Up-regulated	9	transcription factor divaricata-like	AT5G04760.1	Duplicated homeodomain-like superfamily protein Duplicated homeodomain-like superfamily protein	215	140
QSDrought_13178	Up-regulated	8	plastocyanin-like domain-containing family protein	AT4G28365.1	AtENODL3_ENODL3__early nodulin-like protein 3	199	169
QSDrought_13237	Up-regulated	9	dna binding	AT5G64750.1	ABR1__Integrase-type DNA-binding superfamily protein	391	129
QSDrought_13240	Up-regulated	9	brix domain-containing protein	AT5G61770.2	PPAN__PETER PAN-like protein	346	153
QSDrought_13253	Up-regulated	5	iron-sulfur cluster assembly enzyme mitochondrial-like	AT4G22220.1	ATISU1_ISU1__SufE/NifU family protein	167	151
QSDrought_13320	Up-regulated	8	nadh dehydrogenase	AT4G34700.1	AtCIB22_CIB22__LYR family of Fe/S cluster biogenesis protein	117	119
QSDrought_13343	Up-regulated	8	f-box kelch-repeat protein at2g44130-like	AT2G44130.1	Galactose oxidase/kelch repeat superfamily protein	409	163
QSDrought_13344	Up-regulated	8	2-hydroxyacyl- lyase-like	AT5G17380.1	Thiamine pyrophosphate dependent pyruvate decarboxylase family protein	572	141
QSDrought_13380	Down-regulated	6	unnamed protein product	AT4G35510.1	unknown protein; BEST Arabidopsis thaliana protein match is: unknown protein (TAIR:AT2G17540.3); Has 182 Blast hits to 179 proteins in 73 species: Archae - 0; Bacteria - 87; Metazoa - 17; Fungi - 9; Plants - 50; Viruses - 0; Other Eukaryotes - 19 (source: NCBI BLink).	333	157
QSDrought_13395	Down-regulated	4	major latex family protein	AT1G70870.1	Polyketide cyclase/dehydrase and lipid transport superfamily protein	139	91
QSDrought_13469	Up-regulated	8	global transcription factor c isoform 1	AT4G10710.1	SPT16__global transcription factor C	1074	95
QSDrought_13482	Down-regulated	2	mannose-binding lectin superfamily protein	AT1G73040.1	Mannose-binding lectin superfamily protein Mannose-binding lectin superfamily protein	176	135
QSDrought_13535	Up-regulated	8	---NA---				54
QSDrought_13589	Up-regulated	9	transcription factor asg4-like	AT4G01280.2	Homeodomain-like superfamily protein	303	138
QSDrought_13706	Down-regulated	7	class iv family protein	AT5G27410.1	D-aminoacid aminotransferase-like PLP-dependent enzymes superfamily protein	559	136
QSDrought_13845	Up-regulated	8	nucleic acid binding	AT5G53800.1	unknown protein; Has 30201 Blast hits to 17322 proteins in 780 species: Archae - 12; Bacteria - 1396; Metazoa - 17338; Fungi - 3422; Plants - 5037; Viruses - 0; Other Eukaryotes - 2996 (source: NCBI BLink).	351	151
QSDrought_13851	Down-regulated	7	outward rectifying potassium channel	AT5G55630.1	ATKCO1_ATTPK1_KCO1_KCO1_TPK1__Outward rectifying potassium channel protein ATKCO1_ATTPK1_KCO1_KCO1_TPK1__Outward rectifying potassium channel protein	363	124
QSDrought_13979	Up-regulated	9	hydroxyproline-rich glycoprotein family isoform 3	AT2G32840.1	proline-rich family protein	337	125
QSDrought_14000	Down-regulated	2	benzyl alcohol o-benzoyltransferase-like	AT5G17540.1	HXXXD-type acyl-transferase family protein	461	159
QSDrought_14019	Up-regulated	3	Dehydrin ERD10				138
QSDrought_14029	Down-regulated	7	urea-proton symporter dur3-like	AT5G45380.1	ATDUR3_DUR3__solute:sodium symporters;urea transmembrane transporters	704	110
QSDrought_14166	Up-regulated	9	brassinosteroid insensitive 1-associated receptor kinase 1	AT2G33580.1	Protein kinase superfamily protein	664	156
QSDrought_14181	Down-regulated	2	dual specificity protein phosphatase phs1-like	AT5G23720.1	PHS1__dual specificity protein phosphatase family protein	929	125
QSDrought_14394	Down-regulated	7	ribonucleoside-diphosphate reductase small chain-like	AT3G27060.1	ATTSO2_TSO2__Ferritin/ribonucleotide reductase-like family protein	332	80
QSDrought_14407	Up-regulated	9	rubber elongation factor	AT3G05500.1	Rubber elongation factor protein (REF)	246	123
QSDrought_14458	Up-regulated	8	phospholipid glycerol acyltransferase family protein	AT1G80950.1	Phospholipid/glycerol acyltransferase family protein	398	112
QSDrought_14492	Up-regulated	8	dna-binding protein	AT1G13260.1	EDF4_RAV1__related to ABI3/VP1 1	344	154
QSDrought_14595	Up-regulated	8	unknown mRNA				153
QSDrought_14606	Down-regulated	4	abc transporter g family member 39-like	AT2G36380.1	ABCG34_ATPDR6_PDR6__pleiotropic drug resistance 6	1453	108
QSDrought_14660	Down-regulated	1	nadh dehydrogenase	AT4G02580.1	NADH-ubiquinone oxidoreductase 24 kDa subunit, putative	255	59
QSDrought_14793	Down-regulated	2	subtilisin-like serine protease	AT2G05920.1	Subtilase family protein	754	103
QSDrought_14899	Up-regulated	3	early responcive to dehydration protein	AT1G76180.1	ERD14__Dehydrin family protein ERD14__Dehydrin family protein	185	139
QSDrought_14965	Down-regulated	2	beta-glucosidase 24-like	AT3G60130.1	BGLU16__beta glucosidase 16	514	138
QSDrought_15066	Up-regulated	9	iq-domain 3 isoform 3	AT5G03040.1	iqd2__IQ-domain 2	461	107
QSDrought_15166	Up-regulated	3	hypothetical protein				147
QSDrought_15198	Up-regulated	9	auxin efflux carrier family	AT1G20925.1	Auxin efflux carrier family protein	472	146
QSDrought_15206	Up-regulated	5	60s ribosomal protein l37	AT3G16080.1	Zinc-binding ribosomal protein family protein	95	95
QSDrought_15239	Up-regulated	5	rna-binding (rrm rbd rnp motifs) family protein isoform 1	AT5G42905.1	Polynucleotidyl transferase, ribonuclease H-like superfamily protein	258	48
QSDrought_15246	Up-regulated	9	beta-hydroxylase isoform partial	AT4G25700.1	B1_BCH1_BETA-OHASE 1_chy1__beta-hydroxylase 1	310	104
QSDrought_15252	Down-regulated	6	sister chromatid cohesion 2	AT5G15540.2	ATSCC2_EMB2773_SCC2__PHD finger family protein	1844	48
QSDrought_15263	Up-regulated	9	sequence-specific dna binding transcription factors	AT3G58630.1	sequence-specific DNA binding transcription factors	321	131
QSDrought_15304	Down-regulated	6	---NA---				45
QSDrought_15428	Up-regulated	9	cop1-interacting protein 7	AT4G27430.2	CIP7__COP1-interacting protein 7	1058	71
QSDrought_15436	Up-regulated	5	sphingoid base hydroxylase 2	AT1G69640.1	SBH1__sphingoid base hydroxylase 1	260	75
QSDrought_15572	Down-regulated	6	importin subunit alpha-1-like	AT4G16143.1	IMPA-2__importin alpha isoform 2	535	61
QSDrought_15599	Up-regulated	8	---NA---				140
QSDrought_15629	Up-regulated	8	at1g06530-like protein	AT1G06530.1	PMD2__Tropomyosin-related	323	99
QSDrought_15750	Up-regulated	9	metalloendoproteinase 1-like	AT1G70170.1	MMP__matrix metalloproteinase	378	142
QSDrought_15791	Down-regulated	1	metallophosphatase family protein	AT1G13750.1	Purple acid phosphatases superfamily protein	613	141
QSDrought_15811	Up-regulated	6	hypothetical protein RCOM_1959270	AT4G13390.1	EXT12__Proline-rich extensin-like family protein	429	127
QSDrought_15879	Down-regulated	2	uncharacterized loc101203522	AT3G48200.1	unknown protein; FUNCTIONS IN: molecular_function unknown; INVOLVED IN: biological_process unknown; LOCATED IN: endomembrane system; EXPRESSED IN: 21 plant structures; EXPRESSED DURING: 13 growth stages; Has 210 Blast hits to 148 proteins in 42 species: Archae - 0; Bacteria - 118; Metazoa - 0; Fungi - 0; Plants - 48; Viruses - 0; Other Eukaryotes - 44 (source: NCBI BLink). unknown protein; FUNCTI…	1088	92
QSDrought_15889	Up-regulated	9	signal recognition particle 14 kda	AT2G43640.1	Signal recognition particle, SRP9/SRP14 subunit	121	113
QSDrought_15924	Up-regulated	9	zinc finger ccch domain-containing protein 11-like	AT2G20280.1	Zinc finger C-x8-C-x5-C-x3-H type family protein Zinc finger C-x8-C-x5-C-x3-H type family protein	371	126
QSDrought_15987	Up-regulated	6	armadillo repeat-containing protein 7-like	AT5G37290.1	ARM repeat superfamily protein	180	91
QSDrought_16000	Down-regulated	7	chloroplast ribosomal protein l22				106
QSDrought_16021	Up-regulated	9	metal ion binding	AT5G23760.1	Copper transport protein family	103	77
QSDrought_16132	Down-regulated	7	ion channel pollux-like 2-like	AT5G43745.1	Protein of unknown function (DUF1012)	817	111
QSDrought_16207	Down-regulated	1	subtilase family protein	AT3G14067.1	Subtilase family protein	777	114
QSDrought_16270	Up-regulated	5	---NA---				101
QSDrought_16303	Up-regulated	9	hypothetical protein PRUPE_ppa013922mg	AT2G31945.1	unknown protein; FUNCTIONS IN: molecular_function unknown; INVOLVED IN: biological_process unknown; LOCATED IN: endomembrane system; EXPRESSED IN: 8 plant structures; EXPRESSED DURING: 4 anthesis, petal differentiation and expansion stage; BEST Arabidopsis thaliana protein match is: unknown protein (TAIR:AT1G05575.1); Has 61 Blast hits to 61 proteins in 10 species: Archae - 0; Bacteria - 0; Metaz…	95	92
QSDrought_16321	Up-regulated	9	aldehyde dehydrogenase	AT3G24503.1	ALDH1A_ALDH2C4_REF1__aldehyde dehydrogenase 2C4	501	113
QSDrought_16378	Up-regulated	9	---NA---				109
QSDrought_16382	Down-regulated	7	hypothetical protein SORBIDRAFT_10g005070	AT1G51172.1	unknown protein; FUNCTIONS IN: molecular_function unknown; INVOLVED IN: biological_process unknown; LOCATED IN: cellular_component unknown; CONTAINS InterPro DOMAIN/s: Protein of unknown function DUF601 (InterPro:IPR006736); BEST Arabidopsis thaliana protein match is: Protein of unknown function, DUF601 (TAIR:AT1G46696.1); Has 1849 Blast hits to 1554 proteins in 272 species: Archae - 15; Bacteria…	681	135
QSDrought_16485	Up-regulated	9	cytochrome family subfamily polypeptide	AT4G37360.1	CYP81D2__cytochrome P450, family 81, subfamily D, polypeptide 2	499	79
QSDrought_16513	Down-regulated	4	organ-specific protein s2				134
QSDrought_16548	Down-regulated	7	---NA---				61
QSDrought_16625	Up-regulated	9	zinc finger ccch domain-containing protein 19-like	AT2G16485.1	nucleic acid binding;zinc ion binding;DNA binding	1773	91
QSDrought_16653	Up-regulated	8	---NA---				97
QSDrought_16717	Up-regulated	5	probable galactinol--sucrose galactosyltransferase 6-like	AT5G20250.4	DIN10_RS6__Raffinose synthase family protein DIN10_RS6__Raffinose synthase family protein	844	91
QSDrought_16809	Up-regulated	9	p23 co-chaperone protein	AT3G03773.2	HSP20-like chaperones superfamily protein	204	74
QSDrought_16818	Up-regulated	5	annexin-like protein rj4-like isoform 1	AT5G12380.1	ANNAT8__annexin 8	316	87
QSDrought_16841	Up-regulated	9	nadp-specific glutamate	AT4G24110.1	unknown protein; Has 76 Blast hits to 76 proteins in 13 species: Archae - 0; Bacteria - 0; Metazoa - 1; Fungi - 0; Plants - 75; Viruses - 0; Other Eukaryotes - 0 (source: NCBI BLink).	250	95
QSDrought_16911	Up-regulated	9	atp binding	AT1G26580.1	FUNCTIONS IN: molecular_function unknown; INVOLVED IN: biological_process unknown; LOCATED IN: cellular_component unknown; EXPRESSED IN: 24 plant structures; EXPRESSED DURING: 15 growth stages; BEST Arabidopsis thaliana protein match is: ELM2 domain-containing protein (TAIR:AT2G03470.1); Has 161 Blast hits to 161 proteins in 17 species: Archae - 0; Bacteria - 0; Metazoa - 1; Fungi - 4; Plants - 1…	493	68
QSDrought_16917	Up-regulated	8	chitin-inducible gibberellin-responsive protein 1-like	AT5G48150.1	PAT1__GRAS family transcription factor	490	126
QSDrought_16983	Up-regulated	6	calcium-dependent protein kinase	AT3G57530.1	ATCPK32_CDPK32_CPK32__calcium-dependent protein kinase 32	538	71
QSDrought_17204	Down-regulated	1	probable pectate lyase 15-like	AT4G13710.2	Pectin lyase-like superfamily protein	451	125
QSDrought_17304	Down-regulated	2	homeodomain-like superfamily protein isoform 2	AT1G09710.1	Homeodomain-like superfamily protein	610	65
QSDrought_17373	Up-regulated	8	mannosyl-oligosaccharide -alpha-mannosidase	AT1G27520.1	Glycosyl hydrolase family 47 protein	574	59
QSDrought_17384	Up-regulated	9	phytosulfokin receptor 1	AT2G02220.1	ATPSKR1_PSKR1__phytosulfokin receptor 1	1008	48
QSDrought_17452	Up-regulated	5	---NA---				90
QSDrought_17648	Up-regulated	9	ring-h2 finger protein	AT5G20885.1	RING/U-box superfamily protein	176	105
QSDrought_17808	Down-regulated	6	ring finger	AT5G40250.1	RING/U-box superfamily protein	376	65
QSDrought_17826	Down-regulated	2	probable lrr receptor-like serine threonine-protein kinase at1g63430-like	AT5G41180.1	leucine-rich repeat transmembrane protein kinase family protein	664	121
QSDrought_17873	Down-regulated	6	probable 26s proteasome regulatory subunit	AT4G24820.1	26S proteasome, regulatory subunit Rpn7;Proteasome component (PCI) domain	387	63
QSDrought_17955	Up-regulated	9	galactinol synthase	AT2G47180.1	AtGolS1_GolS1__galactinol synthase 1	344	83
QSDrought_17986	Up-regulated	8	2-oxoglutarate and fe -dependent oxygenase superfamily protein isoform 1	AT4G16330.2	2-oxoglutarate (2OG) and Fe(II)-dependent oxygenase superfamily protein	364	91
QSDrought_18075	Up-regulated	9	dna binding	AT1G30320.1	Remorin family protein	509	115
QSDrought_18101	Down-regulated	4	sucrose synthase 2	AT5G20830.1	ASUS1_atsus1_SUS1__sucrose synthase 1	808	63
QSDrought_18104	Down-regulated	7	unknown	AT1G48170.1	unknown protein; Has 78 Blast hits to 78 proteins in 34 species: Archae - 0; Bacteria - 0; Metazoa - 30; Fungi - 0; Plants - 48; Viruses - 0; Other Eukaryotes - 0 (source: NCBI BLink).	153	57
QSDrought_18123	Up-regulated	8	eukaryotic peptide chain release factor	AT3G26618.1	ERF1-3__eukaryotic release factor 1-3 ERF1-3__eukaryotic release factor 1-3	435	50
QSDrought_18193	Up-regulated	9	dehydrin 3	AT3G50980.1	XERO1__dehydrin xero 1 XERO1__dehydrin xero 1	128	73
QSDrought_18216	Down-regulated	2	geranylgeranyl transferase type-1 subunit beta-like	AT2G39550.1	ATGGT-IB_GGB_PGGT-I__Prenyltransferase family protein	375	87
QSDrought_18406	Down-regulated	1	organ-specific protein s2-like	AT1G49310.1	unknown protein; FUNCTIONS IN: molecular_function unknown; INVOLVED IN: biological_process unknown; LOCATED IN: endomembrane system; EXPRESSED IN: 9 plant structures; EXPRESSED DURING: LP.04 four leaves visible, petal differentiation and expansion stage; Has 11 Blast hits to 11 proteins in 6 species: Archae - 0; Bacteria - 0; Metazoa - 0; Fungi - 0; Plants - 11; Viruses - 0; Other Eukaryotes - 0 …	82	102
QSDrought_18459	Up-regulated	9	---NA---				96
QSDrought_18532	Down-regulated	2	malectin receptor protein kinase family protein				83
QSDrought_18573	Up-regulated	5	ubiquitin-like protein	AT3G62250.1	UBQ5__ubiquitin 5	157	78
QSDrought_18810	Up-regulated	9	---NA---				106
QSDrought_18838	Up-regulated	8	dag protein	AT4G20020.2	unknown protein; BEST Arabidopsis thaliana protein match is: unknown protein (TAIR:AT5G44780.1); Has 35333 Blast hits to 34131 proteins in 2444 species: Archae - 798; Bacteria - 22429; Metazoa - 974; Fungi - 991; Plants - 531; Viruses - 0; Other Eukaryotes - 9610 (source: NCBI BLink).	406	107
QSDrought_18899	Up-regulated	9	u-box domain-containing protein 19-like	AT1G10560.1	ATPUB18_PUB18__plant U-box 18	697	51
QSDrought_18928	Down-regulated	6	dna binding	AT1G35460.1	basic helix-loop-helix (bHLH) DNA-binding superfamily protein	259	106
QSDrought_18948	Up-regulated	9	PREDICTED: uncharacterized protein LOC100242324	AT2G01300.1	unknown protein; BEST Arabidopsis thaliana protein match is: unknown protein (TAIR:AT1G15010.1); Has 73 Blast hits to 73 proteins in 12 species: Archae - 0; Bacteria - 0; Metazoa - 0; Fungi - 0; Plants - 73; Viruses - 0; Other Eukaryotes - 0 (source: NCBI BLink).	156	83
QSDrought_18969	Down-regulated	1	golgin candidate 6-like	AT3G27530.1	GC6_MAG4__golgin candidate 6	914	105
QSDrought_19011	Up-regulated	8	stress-induced hydrophobic peptide	AT3G05890.1	RCI2B__Low temperature and salt responsive protein family	54	60
QSDrought_19058	Down-regulated	2	serine carboxypeptidase-like 40-like	AT3G63470.1	scpl40__serine carboxypeptidase-like 40	502	100
QSDrought_19071	Up-regulated	8	serine-rich adhesin for platelets-like isoform x2	AT1G36990.1	unknown protein; LOCATED IN: chloroplast; EXPRESSED IN: 24 plant structures; EXPRESSED DURING: 14 growth stages; BEST Arabidopsis thaliana protein match is: unknown protein (TAIR:AT4G08510.1); Has 5029 Blast hits to 1779 proteins in 339 species: Archae - 2; Bacteria - 1372; Metazoa - 990; Fungi - 933; Plants - 111; Viruses - 28; Other Eukaryotes - 1593 (source: NCBI BLink).	581	61
QSDrought_19073	Up-regulated	8	---NA---				69
QSDrought_19187	Up-regulated	9	---NA---				71
QSDrought_19201	Up-regulated	5	predicted protein	AT2G23090.1	Uncharacterised protein family SERF	78	57
QSDrought_19227	Up-regulated	8	v-type proton atpase subunit c-like	AT1G12840.1	ATVHA-C_DET3__vacuolar ATP synthase subunit C (VATC) / V-ATPase C subunit / vacuolar proton pump C subunit (DET3)	375	102
QSDrought_19366	Up-regulated	8	asr5 protein				90
QSDrought_19441	Up-regulated	9	---NA---				54
QSDrought_19659	Up-regulated	9	dehydrin 1	AT3G50980.1	XERO1__dehydrin xero 1 XERO1__dehydrin xero 1	128	84
QSDrought_19709	Up-regulated	6	---NA---				51
QSDrought_19775	Up-regulated	9	btb poz domain-containing protein isoform 2	AT4G15840.1	BTB/POZ domain-containing protein	836	66
QSDrought_19810	Up-regulated	8	---NA---				78
QSDrought_19848	Down-regulated	2	-n-methylcoclaurine 3 -hydroxylase isozyme 2-like	AT5G06905.1	CYP712A2__cytochrome P450, family 712, subfamily A, polypeptide 2	521	54
QSDrought_19895	Up-regulated	9	puromycin-sensitive aminopeptidase-like	AT4G33090.1	APM1_ATAPM1__aminopeptidase M1	879	46
QSDrought_19940	Down-regulated	7	flavonoid 3 -monooxygenase-like	AT5G06900.1	CYP93D1__cytochrome P450, family 93, subfamily D, polypeptide 1	507	63
QSDrought_20020	Up-regulated	9	g-box binding factor	AT2G46270.1	GBF3__G-box binding factor 3	382	74
QSDrought_20090	Up-regulated	8	low temperature and salt responsive protein lti6b	AT3G05890.1	RCI2B__Low temperature and salt responsive protein family	54	58
QSDrought_20140	Up-regulated	9	u-box domain-containing protein 33-like	AT2G45910.1	U-box domain-containing protein kinase family protein	834	73
QSDrought_20184	Up-regulated	8	probable splicing factor 3a subunit 1-like	AT1G14650.2	SWAP (Suppressor-of-White-APricot)/surp domain-containing protein / ubiquitin family protein	785	45
QSDrought_20295	Up-regulated	9	e3 ubiquitin-protein ligase march6-like	AT4G34100.2	RING/U-box superfamily protein	1107	65
QSDrought_20376	Up-regulated	5	---NA---				52
QSDrought_20392	Up-regulated	5	---NA---				72
QSDrought_20436	Up-regulated	9	Uncharacterized protein TCM_014589	AT5G63350.1	unknown protein; BEST Arabidopsis thaliana protein match is: unknown protein (TAIR:AT3G48510.1); Has 103 Blast hits to 102 proteins in 13 species: Archae - 0; Bacteria - 0; Metazoa - 2; Fungi - 0; Plants - 101; Viruses - 0; Other Eukaryotes - 0 (source: NCBI BLink).	302	69
QSDrought_20484	Up-regulated	8	---NA---				70
QSDrought_20489	Up-regulated	6	low quality protein: udp-glycosyltransferase 85a7-like	AT1G22370.2	AtUGT85A5_UGT85A5__UDP-glucosyl transferase 85A5	479	69
QSDrought_20555	Up-regulated	8	probable serine threonine-protein kinase ddb_g0279405-like	AT5G60550.1	ATSNAK1_GRIK2__geminivirus rep interacting kinase 2	407	67
QSDrought_20788	Up-regulated	9	---NA---				16
QSDrought_20882	Up-regulated	9	---NA---				52
QSDrought_20885	Up-regulated	5	PEB3				34
QSDrought_20977	Up-regulated	9	---NA---				43
QSDrought_20990	Down-regulated	4	PEA34				40
